# Supplementary material for: Computational studies reveal structural characterization and novel families of Puccinia striiformis f. sp. tritici effectors
Source: PLoS Comput Biol. 2025 Mar 28;21(3):e1012503. doi: 10.1371/journal.pcbi.1012503 (PMC11952758; doi:10.1371/journal.pcbi.1012503)
Supplement: S1 Table — (XLSX) [file pcbi.1012503.s002.xlsx]

## Sheet: TabS1. effector in PDB
Table S1. Identified and structurally resolved effectors or avirulence factors of plant pathogens with their structure homologous analyses
Effector name	Pathogen	Structure (PDB code)	PDB_chain used for analyses	Citations	References	Full length protein sequence	Sequence used for BlastP	Full sequence length	Structure homologous hits in this study (TM-Score of Foldseek & US-align >= 0.5)	Number of structure homologous hits
Bacteria
PHYL1OY	Candidatus Phytoplasma asteris	6JQA	PHYL1OY_PDB_6JQA_A	Iwabuchi et al. (2019)	Iwabuchi, N., Maejima, K., Kitazawa, Y., Miyatake, H., Nishikawa, M., Tokuda, R., Koinuma, H., Miyazaki, A., Nijo, T., Oshima, K., Yamaji, Y., & Namba, S. (2019). Crystal structure of phyllogen, a phyllody-inducing effector protein of phytoplasma. Biochemical and biophysical research communications, 513(4), 952–957. https://doi.org/10.1016/j.bbrc.2019.04.060	MFKIKNNLLLLLNSFIVFAFLGLFLIANNQQVMGMNKDIASASNNNQNITNYSIEENIINLKYKIRKNAVKKINTEREIQQLSNNDPNKNTLLALKQNLENLIHNQKEQLKTYQKLLKTLNDENN	MFKIKNNLLLLLNSFIVFAFLGLFLIANNQQVMGMNKDIASASNNNQNITNYSIEENIINLKYKIRKNAVKKINTEREIQQLSNNDPNKNTLLALKQNLENLIHNQKEQLKTYQKLLKTLNDENN	125	KAH9450667.1|KAI7966119.1|KAI9609967.1|KNF00719.1|POW01473.1|PS_11_281_scaffold_2531|PST0821_12388|PST0821_17840|PST130_P496828|PST21_14943|PST43_06552|PST43_11928|PST877_15816|Pst104E_10303|Pst104E_26172|P_striiformis_PSTG_16311T0	16
AvrRpt2EA	Erwinia amylovora	6HQZ	AvrRpt2EA_PDB_6HQZ_A	Bartho et al. (2019)	Bartho, J. D., Demitri, N., Bellini, D., Flachowsky, H., Peil, A., Walsh, M. A., & Benini, S. (2019). The structure of Erwinia amylovora AvrRpt2 provides insight into protein maturation and induced resistance to fire blight by Malus × robusta 5. Journal of structural biology, 206(2), 233–242. https://doi.org/10.1016/j.jsb.2019.03.010	MKVSHLTSPAPVVIEHQPRQSEKVSRDGDVIKPWSQLPAAAPSFGGCFGKSKKSRGYDSGSSSGSRSNAGFRLNHVPYVSQQNERMGCWYACTRMLGHSISSGPRLGLPELYDSSGPQGLQQREDVLRLMRNENLAEVSLPESRQFSANELGNLLCRHGPIMFGWQTPAGSWHMSVLTGIDKPNDAIIFHDPQRGPDLTMPLDSFNQRLAWRVPHAMLYSEN	MKVSHLTSPAPVVIEHQPRQSEKVSRDGDVIKPWSQLPAAAPSFGGCFGKSKKSRGYDSGSSSGSRSNAGFRLNHVPYVSQQNERMGCWYACTRMLGHSISSGPRLGLPELYDSSGPQGLQQREDVLRLMRNENLAEVSLPESRQFSANELGNLLCRHGPIMFGWQTPAGSWHMSVLTGIDKPNDAIIFHDPQRGPDLTMPLDSFNQRLAWRVPHAMLYSEN	222
HopBF1	Ewingella americana (also found in Pseudomonas syringae)	6PWD	HopBF1_PDB_6PWD_A	Lopez et al. (2019)	Lopez, V. A., Park, B. C., Nowak, D., Sreelatha, A., Zembek, P., Fernandez, J., Servage, K. A., Gradowski, M., Hennig, J., Tomchick, D. R., Pawłowski, K., Krzymowska, M., & Tagliabracci, V. S. (2019). A Bacterial Effector Mimics a Host HSP90 Client to Undermine Immunity. Cell, 179(1), 205–218.e21. https://doi.org/10.1016/j.cell.2019.08.020	MFNVSNNVAPSRYQGPSSTSVTPNAFHDVPSLGQKVGAGSQKDVFHSRQDPRQCICLFRPGTTGSIPAEQYAQKELETTKQLKNLGFPVVDAHALVKHQGSVGVAKDFIHNALDSEDIVNNKKSLPDNLKFNKNVLEDCNAIIRRLKNLEVHIEDLQFLVDHNGHVLINDPRDVVRSSPDKSISKVNELRSHALNNLLDIDSD	MFNVSNNVAPSRYQGPSSTSVTPNAFHDVPSLGQKVGAGSQKDVFHSRQDPRQCICLFRPGTTGSIPAEQYAQKELETTKQLKNLGFPVVDAHALVKHQGSVGVAKDFIHNALDSEDIVNNKKSLPDNLKFNKNVLEDCNAIIRRLKNLEVHIEDLQFLVDHNGHVLINDPRDVVRSSPDKSISKVNELRSHALNNLLDIDSD	203
HopBF1	Ewingella americana (also found in Pseudomonas syringae)	6PWG	HopBF1_PDB_6PWG_A	Lopez et al. (2019)	Lopez, V. A., Park, B. C., Nowak, D., Sreelatha, A., Zembek, P., Fernandez, J., Servage, K. A., Gradowski, M., Hennig, J., Tomchick, D. R., Pawłowski, K., Krzymowska, M., & Tagliabracci, V. S. (2019). A Bacterial Effector Mimics a Host HSP90 Client to Undermine Immunity. Cell, 179(1), 205–218.e21. https://doi.org/10.1016/j.cell.2019.08.020	MFNVSNNVAPSRYQGPSSTSVTPNAFHDVPSLGQKVGAGSQKDVFHSRQDPRQCICLFRPGTTGSIPAEQYAQKELETTKQLKNLGFPVVDAHALVKHQGSVGVAKDFIHNALDSEDIVNNKKSLPDNLKFNKNVLEDCNAIIRRLKNLEVHIEDLQFLVDHNGHVLINDPRDVVRSSPDKSISKVNELRSHALNNLLDIDSD	MFNVSNNVAPSRYQGPSSTSVTPNAFHDVPSLGQKVGAGSQKDVFHSRQDPRQCICLFRPGTTGSIPAEQYAQKELETTKQLKNLGFPVVDAHALVKHQGSVGVAKDFIHNALDSEDIVNNKKSLPDNLKFNKNVLEDCNAIIRRLKNLEVHIEDLQFLVDHNGHVLINDPRDVVRSSPDKSISKVNELRSHALNNLLDIDSD	203
PHYL1PnWB	Peanut witches'-broom phytoplasma	6INR	PHYL1PnWB_PDB_6INR_A	Liao et al. (2019)	Liao, Y. T., Lin, S. S., Lin, S. J., Sun, W. T., Shen, B. N., Cheng, H. P., Lin, C. P., Ko, T. P., Chen, Y. F., & Wang, H. C. (2019). Structural insights into the interaction between phytoplasmal effector causing phyllody 1 and MADS transcription factors. The Plant journal : for cell and molecular biology, 100(4), 706–719. https://doi.org/10.1111/tpj.14463	MIQIKNKLYLLPLFLINYLGLFLLINIHPVMAMDPKLPETSSRQPVYHNLTIEENIINLKQKIYDNATKITNIDKGLQGSITDDQKENLLKLKENYKQLIDNQKEQLKTYKNLLNDLNDEKN	MDPKLPETSSRQPVYHNLTIEENIINLKQKIYDNATKITNIDKGLQGSITDDQKENLLKLKENYKQLIDNQKEQLKTYKNLLNDLNDEKN	122	DK0911_03144|DK0911_03956|DK0911_16732|DK0911_25318|KAH9441278.1|KAH9454141.1|KAH9456053.1|KAH9460709.1|KAH9465339.1|KAH9467655.1|KAH9470580.1|KAI7951451.1|KAI7952653.1|KAI7955688.1|KAI7956492.1|KAI7964313.1|KAI7966118.1|KAI7966119.1|KAI9610877.1|KAI9622793.1|KAI9627023.1|KNE89355.1|KNE96353.1|KNE97553.1|KNF01936.1|POV99516.1|POW12292.1|POW16426.1|POW22277.1|PS_11-281_00011644|PS_11-281_00011786|…	44
AvrB	Pseudomonas syringae	1NH1	AvrB_PDB_1NH1_A	Lee et al. (2004)	Lee, C. C., Wood, M. D., Ng, K., Andersen, C. B., Liu, Y., Luginbühl, P., Spraggon, G., & Katagiri, F. (2004). Crystal structure of the type III effector AvrB from Pseudomonas syringae. Structure (London, England : 1993), 12(3), 487–494. https://doi.org/10.1016/j.str.2004.02.013	MGCVSSKSTTVLSPQTSFNEASRTSFRALPGPSQRQLEVYDQCLIGAARWPDDSSKSNTPENRAYCQSMYNSIRSAGDEISRGGITSFEELWGRATEWRLSKLQRGEPLYSAFASERTSDTDAVTPLVKPYKSVLARVVDHEDAHDEIMQDNLFGDLNVKVYRQTAYLHGNVIPLNTFRVATDTEYLRDRVAHLRTELGAKALKQHLQRYNPDRIDHTNASYLPIIKDHLNDLYRQAISSDLSQAELISLIARTHWWAASAMPDQRGSAAKAEFAARAIASAHGIELPPFRNGNVSDIEAMLSGEEEFVEKYRSLLDSDCF	MGCVSSKSTTVLSPQTSFNEASRTSFRALPGPSQRQLEVYDQCLIGAARWPDDSSKSNTPENRAYCQSMYNSIRSAGDEISRGGITSFEELWGRATEWRLSKLQRGEPLYSAFASERTSDTDAVTPLVKPYKSVLARVVDHEDAHDEIMQDNLFGDLNVKVYRQTAYLHGNVIPLNTFRVATDTEYLRDRVAHLRTELGAKALKQHLQRYNPDRIDHTNASYLPIIKDHLNDLYRQAISSDLSQAELISLIARTHWWAASAMPDQRGSAAKAEFAARAIASAHGIELPPFRNGNVSDIEAMLSGEEEFVEKYRSLLDSDCF	321
AvrPto	Pseudomonas syringae	1R5E	AvrPto_PDB_1R5E_A	Wulf et al. (2004)	Wulf, J., Pascuzzi, P. E., Fahmy, A., Martin, G. B., & Nicholson, L. K. (2004). The solution structure of type III effector protein AvrPto reveals conformational and dynamic features important for plant pathogenesis. Structure (London, England : 1993), 12(7), 1257–1268. https://doi.org/10.1016/j.str.2004.04.017	MGNICVGGSRMAHQVNSPDRVSNNSGDEDNVTSSQLLSVRHQLAESAGLPRDQHEFVSSQAPQSLRNRYNNLYSHTQRTLDMADMQHRYMTGASGINPGMLPHENVDDMRSAITDWSDMREALQHAMGIHADIPPSPERFVATMNPSGSIRMSTLSPSPYRNWQ	MGNICVGGSRMAHQVNSPDRVSNNSGDEDNVTSSQLLSVRHQLAESAGLPRDQHEFVSSQAPQSLRNRYNNLYSHTQRTLDMADMQHRYMTGASGINPGMLPHENVDDMRSAITDWSDMREALQHAMGIHADIPPSPERFVATMNPSGSIRMSTLSPSPYRNWQ	164	DK0911_16732|KAH9460709.1|KAI7956492.1|KAI7964313.1|KAI9610877.1|KAI9620111.1|KNE89355.1|POW00952.1|POW16426.1|PS_11_281_scaffold_11907|PST0821_00333|PST0821_08528|PST0821_14841|PST21_14318|Pst104E_07451|Pst104E_08224|Pst104E_23409|P_striiformis_PSTG_17190T0	18
AvrPphB	Pseudomonas syringae	1UKF	AvrPphB_PDB_1UKF_A	Zhu et al. (2004)	Zhu, M., Shao, F., Innes, R. W., Dixon, J. E., & Xu, Z. (2004). The crystal structure of Pseudomonas avirulence protein AvrPphB: a papain-like fold with a distinct substrate-binding site. Proceedings of the National Academy of Sciences of the United States of America, 101(1), 302–307. https://doi.org/10.1073/pnas.2036536100	MKIGTQATSLAVLHNQESHAPQAPIAVRPEPAHAIPEIPLDLAIRPRTRGIHPFLAMTLGDKGCASSSGVSLEDDSHTQVSLSDFSVASRDVNHNNICAGLSTEWLVMSSDGDAESRMDHLDYNGEGQSRGSERHQVYNDALRAALSNDDEAPFFTASTAVIEDAGFSLRREPKTVHASGGSAQLGQTVAHDVAQSGRKHLLSLRFANVQGHAIACSCEGSQFKLFDPNLGEFQSSRSAAPQLIKGLIDHYNSLNYDVACVNEFRVS	MKIGTQATSLAVLHNQESHAPQAPIAVRPEPAHAIPEIPLDLAIRPRTRGIHPFLAMTLGDKGCASSSGVSLEDDSHTQVSLSDFSVASRDVNHNNICAGLSTEWLVMSSDGDAESRMDHLDYNGEGQSRGSERHQVYNDALRAALSNDDEAPFFTASTAVIEDAGFSLRREPKTVHASGGSAQLGQTVAHDVAQSGRKHLLSLRFANVQGHAIACSCEGSQFKLFDPNLGEFQSSRSAAPQLIKGLIDHYNSLNYDVACVNEFRVS	267
AvrB	Pseudomonas syringae	2NUD	AvrB_PDB_2NUD_A	Desveaux et al. (2007)	Desveaux, D., Singer, A. U., Wu, A. J., McNulty, B. C., Musselwhite, L., Nimchuk, Z., Sondek, J., & Dangl, J. L. (2007). Type III effector activation via nucleotide binding, phosphorylation, and host target interaction. PLoS pathogens, 3(3), e48. https://doi.org/10.1371/journal.ppat.0030048	MGCVSSKSTTVLSPQTSFNEASRTSFRALPGPSQRQLEVYDQCLIGAARWPDDSSKSNTPENRAYCQSMYNSIRSAGDEISRGGITSFEELWGRATEWRLSKLQRGEPLYSAFASERTSDTDAVTPLVKPYKSVLARVVDHEDAHDEIMQDNLFGDLNVKVYRQTAYLHGNVIPLNTFRVATDTEYLRDRVAHLRTELGAKALKQHLQRYNPDRIDHTNASYLPIIKDHLNDLYRQAISSDLSQAELISLIARTHWWAASAMPDQRGSAAKAEFAARAIASAHGIELPPFRNGNVSDIEAMLSGEEEFVEKYRSLLDSDCF	MGCVSSKSTTVLSPQTSFNEASRTSFRALPGPSQRQLEVYDQCLIGAARWPDDSSKSNTPENRAYCQSMYNSIRSAGDEISRGGITSFEELWGRATEWRLSKLQRGEPLYSAFASERTSDTDAVTPLVKPYKSVLARVVDHEDAHDEIMQDNLFGDLNVKVYRQTAYLHGNVIPLNTFRVATDTEYLRDRVAHLRTELGAKALKQHLQRYNPDRIDHTNASYLPIIKDHLNDLYRQAISSDLSQAELISLIARTHWWAASAMPDQRGSAAKAEFAARAIASAHGIELPPFRNGNVSDIEAMLSGEEEFVEKYRSLLDSDCF	321
AvrB	Pseudomonas syringae	2NUN	AvrB_PDB_2NUN_A	Desveaux et al. (2007)	Desveaux, D., Singer, A. U., Wu, A. J., McNulty, B. C., Musselwhite, L., Nimchuk, Z., Sondek, J., & Dangl, J. L. (2007). Type III effector activation via nucleotide binding, phosphorylation, and host target interaction. PLoS pathogens, 3(3), e48. https://doi.org/10.1371/journal.ppat.0030048	MGCVSSKSTTVLSPQTSFNEASRTSFRALPGPSQRQLEVYDQCLIGAARWPDDSSKSNTPENRAYCQSMYNSIRSAGDEISRGGITSFEELWGRATEWRLSKLQRGEPLYSAFASERTSDTDAVTPLVKPYKSVLARVVDHEDAHDEIMQDNLFGDLNVKVYRQTAYLHGNVIPLNTFRVATDTEYLRDRVAHLRTELGAKALKQHLQRYNPDRIDHTNASYLPIIKDHLNDLYRQAISSDLSQAELISLIARTHWWAASAMPDQRGSAAKAEFAARAIASAHGIELPPFRNGNVSDIEAMLSGEEEFVEKYRSLLDSDCF	MGCVSSKSTTVLSPQTSFNEASRTSFRALPGPSQRQLEVYDQCLIGAARWPDDSSKSNTPENRAYCQSMYNSIRSAGDEISRGGITSFEELWGRATEWRLSKLQRGEPLYSAFASERTSDTDAVTPLVKPYKSVLARVVDHEDAHDEIMQDNLFGDLNVKVYRQTAYLHGNVIPLNTFRVATDTEYLRDRVAHLRTELGAKALKQHLQRYNPDRIDHTNASYLPIIKDHLNDLYRQAISSDLSQAELISLIARTHWWAASAMPDQRGSAAKAEFAARAIASAHGIELPPFRNGNVSDIEAMLSGEEEFVEKYRSLLDSDCF	321
AvrPto	Pseudomonas syringae	2QKW	AvrPto_PDB_2QKW_A	Xing et al. (2007)	Xing, W., Zou, Y., Liu, Q., Liu, J., Luo, X., Huang, Q., Chen, S., Zhu, L., Bi, R., Hao, Q., Wu, J. W., Zhou, J. M., & Chai, J. (2007). The structural basis for activation of plant immunity by bacterial effector protein AvrPto. Nature, 449(7159), 243–247. https://doi.org/10.1038/nature06109	MGNICVGGSRMAHQVNSPDRVSNNSGDEDNVTSSQLLSVRHQLAESAGLPRDQHEFVSSQAPQSLRNRYNNLYSHTQRTLDMADMQHRYMTGASGINPGMLPHENVDDMRSAITDWSDMREALQHAMGIHADIPPSPERFVATMNPSGSIRMSTLSPSPYRNWQ	MGNICVGGSRMAHQVNSPDRVSNNSGDEDNVTSSQLLSVRHQLAESAGLPRDQHEFVSSQAPQSLRNRYNNLYSHTQRTLDMADMQHRYMTGASGINPGMLPHENVDDMRSAITDWSDMREALQHAMGIHADIPPSPERFVATMNPSGSIRMSTLSPSPYRNWQ	164	DK0911_16711|KAH9441278.1|KAH9445754.1|KAI7964326.1|POW16402.1|PS_11_281_scaffold_4368|PST0821_02614|PST0821_14839|PST130_P493330|PST130_P497765|PST21_17413|PST43_09167|PST43_19287|Pst104E_07466|Pst104E_28658	15
HopBA1	Pseudomonas syringae	5T09	HopBA1_PDB_5T09_A	Nishimura et al. (2017)	Nishimura, M. T., Anderson, R. G., Cherkis, K. A., Law, T. F., Liu, Q. L., Machius, M., Nimchuk, Z. L., Yang, L., Chung, E. H., El Kasmi, F., Hyunh, M., Osborne Nishimura, E., Sondek, J. E., & Dangl, J. L. (2017). TIR-only protein RBA1 recognizes a pathogen effector to regulate cell death in Arabidopsis. Proceedings of the National Academy of Sciences of the United States of America, 114(10), E20…	MLNRISSSSPTSYVSSGSSSAGINPSINVRPPRGGPVDTLVGAASDNNLVYIGDEHGKLFIPKLITESAAKLKNAGVDHLAVEFVKHSDGAAFREALSDGKSAVKHFLEASWGRHGDAWLDKVSEALCSAHRAGIYVSGIDRKMAIDQPKTPMQKILYMKKRLALNVAWDAAATREASAVCANKSIVWGGAGHFSNSKTDGPKDMRPGLVISFDLTGRGSSRINDADEHSHIVIAGEDN	MLNRISSSSPTSYVSSGSSSAGINPSINVRPPRGGPVDTLVGAASDNNLVYIGDEHGKLFIPKLITESAAKLKNAGVDHLAVEFVKHSDGAAFREALSDGKSAVKHFLEASWGRHGDAWLDKVSEALCSAHRAGIYVSGIDRKMAIDQPKTPMQKILYMKKRLALNVAWDAAATREASAVCANKSIVWGGAGHFSNSKTDGPKDMRPGLVISFDLTGRGSSRINDADEHSHIVIAGEDN	239
AvrB_R266A	Pseudomonas syringae	8TWJ	AvrB_R266A_PDB_8TWJ_A	Peng et al. (2024)	Peng, W., Garcia, N., Servage, K. A., Kohler, J. J., Ready, J. M., Tomchick, D. R., Fernandez, J., & Orth, K. (2024). Pseudomonas effector AvrB is a glycosyltransferase that rhamnosylates plant guardee protein RIN4. Science advances, 10(7), eadd5108. https://doi.org/10.1126/sciadv.add5108	MGCVSSKSTTVLSPQTSFNEASRTSFRALPGPSQRQLEVYDQCLIGAARWPDDSSKSNTPENRAYCQSMYNSIRSAGDEISRGGITSFEELWGRATEWRLSKLQRGEPLYSAFASERTSDTDAVTPLVKPYKSVLARVVDHEDAHDEIMQDNLFGDLNVKVYRQTAYLHGNVIPLNTFRVATDTEYLRDRVAHLRTELGAKALKQHLQRYNPDRIDHTNASYLPIIKDHLNDLYRQAISSDLSQAELISLIARTHWWAASAMPDQAGSAAKAEFAARAIASAHGIELPPFRNGNVSDIEAMLSGEEEFVEKYRSLLDSDCF	MGCVSSKSTTVLSPQTSFNEASRTSFRALPGPSQRQLEVYDQCLIGAARWPDDSSKSNTPENRAYCQSMYNSIRSAGDEISRGGITSFEELWGRATEWRLSKLQRGEPLYSAFASERTSDTDAVTPLVKPYKSVLARVVDHEDAHDEIMQDNLFGDLNVKVYRQTAYLHGNVIPLNTFRVATDTEYLRDRVAHLRTELGAKALKQHLQRYNPDRIDHTNASYLPIIKDHLNDLYRQAISSDLSQAELISLIARTHWWAASAMPDQAGSAAKAEFAARAIASAHGIELPPFRNGNVSDIEAMLSGEEEFVEKYRSLLDSDCF	321
AvrB	Pseudomonas syringae	8TWO	AvrB_PDB_8TWO_A	Peng et al. (2024)	Peng, W., Garcia, N., Servage, K. A., Kohler, J. J., Ready, J. M., Tomchick, D. R., Fernandez, J., & Orth, K. (2024). Pseudomonas effector AvrB is a glycosyltransferase that rhamnosylates plant guardee protein RIN4. Science advances, 10(7), eadd5108. https://doi.org/10.1126/sciadv.add5108	MGCVSSKSTTVLSPQTSFNEASRTSFRALPGPSQRQLEVYDQCLIGAARWPDDSSKSNTPENRAYCQSMYNSIRSAGDEISRGGITSFEELWGRATEWRLSKLQRGEPLYSAFASERTSDTDAVTPLVKPYKSVLARVVDHEDAHDEIMQDNLFGDLNVKVYRQTAYLHGNVIPLNTFRVATDTEYLRDRVAHLRTELGAKALKQHLQRYNPDRIDHTNASYLPIIKDHLNDLYRQAISSDLSQAELISLIARTHWWAASAMPDQRGSAAKAEFAARAIASAHGIELPPFRNGNVSDIEAMLSGEEEFVEKYRSLLDSDCF	MGCVSSKSTTVLSPQTSFNEASRTSFRALPGPSQRQLEVYDQCLIGAARWPDDSSKSNTPENRAYCQSMYNSIRSAGDEISRGGITSFEELWGRATEWRLSKLQRGEPLYSAFASERTSDTDAVTPLVKPYKSVLARVVDHEDAHDEIMQDNLFGDLNVKVYRQTAYLHGNVIPLNTFRVATDTEYLRDRVAHLRTELGAKALKQHLQRYNPDRIDHTNASYLPIIKDHLNDLYRQAISSDLSQAELISLIARTHWWAASAMPDQRGSAAKAEFAARAIASAHGIELPPFRNGNVSDIEAMLSGEEEFVEKYRSLLDSDCF	321
AvrB	Pseudomonas syringae	8TWS	AvrB_PDB_8TWS_A	Peng et al. (2024)	Peng, W., Garcia, N., Servage, K. A., Kohler, J. J., Ready, J. M., Tomchick, D. R., Fernandez, J., & Orth, K. (2024). Pseudomonas effector AvrB is a glycosyltransferase that rhamnosylates plant guardee protein RIN4. Science advances, 10(7), eadd5108. https://doi.org/10.1126/sciadv.add5108	MGCVSSKSTTVLSPQTSFNEASRTSFRALPGPSQRQLEVYDQCLIGAARWPDDSSKSNTPENRAYCQSMYNSIRSAGDEISRGGITSFEELWGRATEWRLSKLQRGEPLYSAFASERTSDTDAVTPLVKPYKSVLARVVDHEDAHDEIMQDNLFGDLNVKVYRQTAYLHGNVIPLNTFRVATDTEYLRDRVAHLRTELGAKALKQHLQRYNPDRIDHTNASYLPIIKDHLNDLYRQAISSDLSQAELISLIARTHWWAASAMPDQRGSAAKAEFAARAIASAHGIELPPFRNGNVSDIEAMLSGEEEFVEKYRSLLDSDCF	MGCVSSKSTTVLSPQTSFNEASRTSFRALPGPSQRQLEVYDQCLIGAARWPDDSSKSNTPENRAYCQSMYNSIRSAGDEISRGGITSFEELWGRATEWRLSKLQRGEPLYSAFASERTSDTDAVTPLVKPYKSVLARVVDHEDAHDEIMQDNLFGDLNVKVYRQTAYLHGNVIPLNTFRVATDTEYLRDRVAHLRTELGAKALKQHLQRYNPDRIDHTNASYLPIIKDHLNDLYRQAISSDLSQAELISLIARTHWWAASAMPDQRGSAAKAEFAARAIASAHGIELPPFRNGNVSDIEAMLSGEEEFVEKYRSLLDSDCF	321
AvrB	Pseudomonas syringae	8TXF	AvrB_PDB_8TXF_A	Peng et al. (2024)	Peng, W., Garcia, N., Servage, K. A., Kohler, J. J., Ready, J. M., Tomchick, D. R., Fernandez, J., & Orth, K. (2024). Pseudomonas effector AvrB is a glycosyltransferase that rhamnosylates plant guardee protein RIN4. Science advances, 10(7), eadd5108. https://doi.org/10.1126/sciadv.add5108	MGCVSSKSTTVLSPQTSFNEASRTSFRALPGPSQRQLEVYDQCLIGAARWPDDSSKSNTPENRAYCQSMYNSIRSAGDEISRGGITSFEELWGRATEWRLSKLQRGEPLYSAFASERTSDTDAVTPLVKPYKSVLARVVDHEDAHDEIMQDNLFGDLNVKVYRQTAYLHGNVIPLNTFRVATDTEYLRDRVAHLRTELGAKALKQHLQRYNPDRIDHTNASYLPIIKDHLNDLYRQAISSDLSQAELISLIARTHWWAASAMPDQRGSAAKAEFAARAIASAHGIELPPFRNGNVSDIEAMLSGEEEFVEKYRSLLDSDCF	MGCVSSKSTTVLSPQTSFNEASRTSFRALPGPSQRQLEVYDQCLIGAARWPDDSSKSNTPENRAYCQSMYNSIRSAGDEISRGGITSFEELWGRATEWRLSKLQRGEPLYSAFASERTSDTDAVTPLVKPYKSVLARVVDHEDAHDEIMQDNLFGDLNVKVYRQTAYLHGNVIPLNTFRVATDTEYLRDRVAHLRTELGAKALKQHLQRYNPDRIDHTNASYLPIIKDHLNDLYRQAISSDLSQAELISLIARTHWWAASAMPDQRGSAAKAEFAARAIASAHGIELPPFRNGNVSDIEAMLSGEEEFVEKYRSLLDSDCF	321
HopPmaL[281-385]	Pseudomonas syringae pv. maculicola str. ES4326	2LF3	HopPmaL[281-385]_PDB_2LF3_A	Singer et al. (2012)	Singer, A. U., Wu, B., Yee, A., Houliston, S., Xu, X., Cui, H., Skarina, T., Garcia, M., Semesi, A., Arrowsmith, C. H., & Savchenko, A. (2012). Structural analysis of HopPmaL reveals the presence of a second adaptor domain common to the HopAB family of Pseudomonas syringae type III effectors. Biochemistry, 51(1), 1–3. https://doi.org/10.1021/bi2013883	SQRPVDRNPPRINLMPTGANRVAMRNRGNNEADAALQALAQNGINMEDLRAALEAYIVWLRPIPLDIANALEGVGITPRFDNPEEAKVDNPLMNLSSALKRRLDA	SQRPVDRNPPRINLMPTGANRVAMRNRGNNEADAALQALAQNGINMEDLRAALEAYIVWLRPIPLDIANALEGVGITPRFDNPEEAKVDNPLMNLSSALKRRLDA	105
HopPmaL[138-220]	Pseudomonas syringae pv. maculicola str. ES4326	3SVI	HopPmaL[138-220]_PDB_3SVI_A	Singer et al. (2012)	Singer, A. U., Wu, B., Yee, A., Houliston, S., Xu, X., Cui, H., Skarina, T., Garcia, M., Semesi, A., Arrowsmith, C. H., & Savchenko, A. (2012). Structural analysis of HopPmaL reveals the presence of a second adaptor domain common to the HopAB family of Pseudomonas syringae type III effectors. Biochemistry, 51(1), 1–3. https://doi.org/10.1021/bi2013883	LYTGAVPRANRIVQQLVEAGADLANIRTMFRNMLRGEEMILSRAEQNVFLQHFPDMLPCGIDRNSELAIALREALRRADSQQA	LYTGAVPRANRIVQQLVEAGADLANIRTMFRNMLRGEEMILSRAEQNVFLQHFPDMLPCGIDRNSELAIALREALRRADSQQA	83
HopPmaL[140-217]	Pseudomonas syringae pv. maculicola str. ES4326	3TJY	HopPmaL[140-217]_PDB_3TJY_A	Singer et al. (2012)	Singer, A. U., Wu, B., Yee, A., Houliston, S., Xu, X., Cui, H., Skarina, T., Garcia, M., Semesi, A., Arrowsmith, C. H., & Savchenko, A. (2012). Structural analysis of HopPmaL reveals the presence of a second adaptor domain common to the HopAB family of Pseudomonas syringae type III effectors. Biochemistry, 51(1), 1–3. https://doi.org/10.1021/bi2013883	TGAVPRANRIVQQLVEAGADLANIRTMFRNMLRGEEMILSRAEQNVFLQHFPDMLPCGIDRNSELAIALREALRRADS	TGAVPRANRIVQQLVEAGADLANIRTMFRNMLRGEEMILSRAEQNVFLQHFPDMLPCGIDRNSELAIALREALRRADS	78
HopAB1Pph1448a[220-320]	Pseudomonas syringae pv. phaseolicola str. 1448A	2LF6	HopAB1Pph1448a[220-320]_PDB_2LF6_A	Singer et al. (2012)	Singer, A. U., Wu, B., Yee, A., Houliston, S., Xu, X., Cui, H., Skarina, T., Garcia, M., Semesi, A., Arrowsmith, C. H., & Savchenko, A. (2012). Structural analysis of HopPmaL reveals the presence of a second adaptor domain common to the HopAB family of Pseudomonas syringae type III effectors. Biochemistry, 51(1), 1–3. https://doi.org/10.1021/bi2013883	QGLDLESARLASAARHNHSANQTNEALRRLTQEGVDMERLRTSLGRYIMSLEPLPPDLRRALESVGINPFIPEELSLVDHPVLNFSAALNRMLASRQTTTN	QGLDLESARLASAARHNHSANQTNEALRRLTQEGVDMERLRTSLGRYIMSLEPLPPDLRRALESVGINPFIPEELSLVDHPVLNFSAALNRMLASRQTTTN	101
AvrRps4C	Pseudomonas syringae pv. pisi	4B6X	AvrRps4C_PDB_4B6X_A	Sohn et al. (2012)	Sohn, K. H., Hughes, R. K., Piquerez, S. J., Jones, J. D., & Banfield, M. J. (2012). Distinct regions of the Pseudomonas syringae coiled-coil effector AvrRps4 are required for activation of immunity. Proceedings of the National Academy of Sciences of the United States of America, 109(40), 16371–16376. https://doi.org/10.1073/pnas.1212332109	GKRVYQIGSSSRDVQVCPRGAGAALRQEIEDKQLMVNNLTDELQDAIDEANPAEIANTSQQLRHARADLADLQRRFAVLRNEDRRINQ	GKRVYQIGSSSRDVQVCPRGAGAALRQEIEDKQLMVNNLTDELQDAIDEANPAEIANTSQQLRHARADLADLQRRFAVLRNEDRRINQ	88	DK0911_03144|DK0911_12758|DK0911_14811|DK0911_16711|DK0911_16754|DK0911_18854|DK0911_30194|KAH9441110.1|KAH9441278.1|KAH9445858.1|KAH9452697.1|KAH9456053.1|KAH9460466.1|KAH9460688.1|KAH9460733.1|KAH9462241.1|KAH9467655.1|KAH9470529.1|KAH9470580.1|KAI7936181.1|KAI7936341.1|KAI7937011.1|KAI7949560.1|KAI7952653.1|KAI7956515.1|KAI7959182.1|KAI7964290.1|KAI7964326.1|KAI7964940.1|KAI7965726.1|KAI961090…	88
AvrRps4C	Pseudomonas syringae pv. pisi	7P8K	AvrRps4C_PDB_7P8K_A	Mukhi et al. (2021)	Mukhi, N., Brown, H., Gorenkin, D., Ding, P., Bentham, A. R., Stevenson, C. E. M., Jones, J. D. G., & Banfield, M. J. (2021). Perception of structurally distinct effectors by the integrated WRKY domain of a plant immune receptor. Proceedings of the National Academy of Sciences of the United States of America, 118(50), e2113996118. https://doi.org/10.1073/pnas.2113996118	GKRVYQIGSSSRDVQVCPRGAGAALRQEIEDKQLMVNNLTDELQDAIDEANPAEIANTSQQLRHARADLADLQRRFAVLRNEDRRINQ	GKRVYQIGSSSRDVQVCPRGAGAALRQEIEDKQLMVNNLTDELQDAIDEANPAEIANTSQQLRHARADLADLQRRFAVLRNEDRRINQ	88	DK0911_12758|DK0911_16711|DK0911_16754|DK0911_18854|DK0911_30194|KAH9441110.1|KAH9441278.1|KAH9447066.1|KAH9452697.1|KAH9460466.1|KAH9460688.1|KAH9462241.1|KAH9470529.1|KAH9470580.1|KAI7936181.1|KAI7937011.1|KAI7949560.1|KAI7952653.1|KAI7956515.1|KAI7959182.1|KAI7964290.1|KAI7964326.1|KAI7964940.1|KAI9610902.1|KAI9617200.1|KAI9619993.1|KAI9625160.1|KAI9627023.1|KNE90234.1|KNE90502.1|KNE96282.1|KN…	77
AvrPtoB[436-553]	Pseudomonas syringae pv. tomato	2FD4	AvrPtoB[436-553]_PDB_2FD4_A	Janjusevic et al. (2006)	Janjusevic, R., Abramovitch, R. B., Martin, G. B., & Stebbins, C. E. (2006). A bacterial inhibitor of host programmed cell death defenses is an E3 ubiquitin ligase. Science (New York, N.Y.), 311(5758), 222–226. https://doi.org/10.1126/science.1120131	AALDPIASQFSQLRTISKADAESEELGFKDAADHHTDDVTHCLFGGELSLSNPDQQVIGLAGNPTDTSQPYSQEGNKDLAFMDMKKLAQFLAGKPEHPMTRETLNAENIAKYAFRIVP	AALDPIASQFSQLRTISKADAESEELGFKDAADHHTDDVTHCLFGGELSLSNPDQQVIGLAGNPTDTSQPYSQEGNKDLAFMDMKKLAQFLAGKPEHPMTRETLNAENIAKYAFRIVP	118
AvrPtoB[121-205]	Pseudomonas syringae pv. tomato	3HGK	AvrPtoB[121-205]_PDB_3HGK_E	Dong et al. (2009)	Dong, J., Xiao, F., Fan, F., Gu, L., Cang, H., Martin, G. B., & Chai, J. (2009). Crystal structure of the complex between Pseudomonas effector AvrPtoB and the tomato Pto kinase reveals both a shared and a unique interface compared with AvrPto-Pto. The Plant cell, 21(6), 1846–1859. https://doi.org/10.1105/tpc.109.066878	PRRGAVAHANSIVQQLVSEGADISHTRNMLRNAMNGDAVAFSRVEQNIFRQHFPNMPMHGISRDSELAIELRGALRRAVHQQAAS	PRRGAVAHANSIVQQLVSEGADISHTRNMLRNAMNGDAVAFSRVEQNIFRQHFPNMPMHGISRDSELAIELRGALRRAVHQQAAS	85
AvrPtoB[121-205]	Pseudomonas syringae pv. tomato	3HGL	AvrPtoB[121-205]_PDB_3HGL_A	Dong et al. (2009)	Dong, J., Xiao, F., Fan, F., Gu, L., Cang, H., Martin, G. B., & Chai, J. (2009). Crystal structure of the complex between Pseudomonas effector AvrPtoB and the tomato Pto kinase reveals both a shared and a unique interface compared with AvrPto-Pto. The Plant cell, 21(6), 1846–1859. https://doi.org/10.1105/tpc.109.066878	PRRGAVAHANSIVQQLVSEGADISHTRNMLRNAMNGDAVAFSRVEQNIFRQHFPNMPMHGISRDSELAIELRGALRRAVHQQAAS	PRRGAVAHANSIVQQLVSEGADISHTRNMLRNAMNGDAVAFSRVEQNIFRQHFPNMPMHGISRDSELAIELRGALRRAVHQQAAS	85	PS_11_281_scaffold_1969	1
AvrPtoB[250-359]	Pseudomonas syringae pv. tomato	3TL8	AvrPtoB[250-359]_PDB_3TL8_F	Cheng et al. (2011)	Cheng, W., Munkvold, K. R., Gao, H., Mathieu, J., Schwizer, S., Wang, S., Yan, Y. B., Wang, J., Martin, G. B., & Chai, J. (2011). Structural analysis of Pseudomonas syringae AvrPtoB bound to host BAK1 reveals two similar kinase-interacting domains in a type III Effector. Cell host & microbe, 10(6), 616–626. https://doi.org/10.1016/j.chom.2011.10.013	ASQTPVDRSPPRVNQRPIRVDRAAMRNRGNDEADAALRGLVQQGVNLEHLRTALERHVMQRLPIPLDIGSALQNVGINPSIDLGESLVQHPLLNLNVALNRMLGLRPSAE	ASQTPVDRSPPRVNQRPIRVDRAAMRNRGNDEADAALRGLVQQGVNLEHLRTALERHVMQRLPIPLDIGSALQNVGINPSIDLGESLVQHPLLNLNVALNRMLGLRPSAE	110
PopP2WT	Ralstonia solanacearum	5W3T	PopP2WT_PDB_5W3T_A	Zhang et al. (2017)	Zhang, Z. M., Ma, K. W., Gao, L., Hu, Z., Schwizer, S., Ma, W., & Song, J. (2017). Mechanism of host substrate acetylation by a YopJ family effector. Nature plants, 3, 17115. https://doi.org/10.1038/nplants.2017.115	MKVSSANAGVPASSADNTSARPSQTNADTTPLGRRRRAPDDAPGSPPARRQRQDSPEDSAQTMFRRAGMTSLPPSPATSEHVPLLDNRPTLERMGVDHPLPGRTWYETGHTTASLADRTSTASAAQVASSSRSAGPATAARPQPTRTSAGQQATVGRLRTQVTGFLSGALGKLQALSAQNMDPELAQFRVLDVDRAIMPLLIVAENARNPGLNLVPLHMDMAEDEEVRTQPPMAGSRHIAEFVASARPGRYRAVIDDGSHTRAADIRKDASGTSVIVVDPLRKEKDESAYVDYADNVNMEFGEHAKCAFIPVDIQKSFFDCRILSLSLALKMHDKDDAFAAFHETLRNGGDPSHHVSRAQQTEELGATLVLDGAPLVDARMMKHGQAASSVSRYLGNHP…	MKVSSANAGVPASSADNTSARPSQTNADTTPLGRRRRAPDDAPGSPPARRQRQDSPEDSAQTMFRRAGMTSLPPSPATSEHVPLLDNRPTLERMGVDHPLPGRTWYETGHTTASLADRTSTASAAQVASSSRSAGPATAARPQPTRTSAGQQATVGRLRTQVTGFLSGALGKLQALSAQNMDPELAQFRVLDVDRAIMPLLIVAENARNPGLNLVPLHMDMAEDEEVRTQPPMAGSRHIAEFVASARPGRYRAVIDDGSHTRAADIRKDASGTSVIVVDPLRKEKDESAYVDYADNVNMEFGEHAKCAFIPVDIQKSFFDCRILSLSLALKMHDKDDAFAAFHETLRNGGDPSHHVSRAQQTEELGATLVLDGAPLVDARMMKHGQAASSVSRYLGNHP…	488
PopP2WT	Ralstonia solanacearum	5W3X	PopP2WT_PDB_5W3X_A	Zhang et al. (2017)	Zhang, Z. M., Ma, K. W., Gao, L., Hu, Z., Schwizer, S., Ma, W., & Song, J. (2017). Mechanism of host substrate acetylation by a YopJ family effector. Nature plants, 3, 17115. https://doi.org/10.1038/nplants.2017.115	MKVSSANAGVPASSADNTSARPSQTNADTTPLGRRRRAPDDAPGSPPARRQRQDSPEDSAQTMFRRAGMTSLPPSPATSEHVPLLDNRPTLERMGVDHPLPGRTWYETGHTTASLADRTSTASAAQVASSSRSAGPATAARPQPTRTSAGQQATVGRLRTQVTGFLSGALGKLQALSAQNMDPELAQFRVLDVDRAIMPLLIVAENARNPGLNLVPLHMDMAEDEEVRTQPPMAGSRHIAEFVASARPGRYRAVIDDGSHTRAADIRKDASGTSVIVVDPLRKEKDESAYVDYADNVNMEFGEHAKCAFIPVDIQKSFFDCRILSLSLALKMHDKDDAFAAFHETLRNGGDPSHHVSRAQQTEELGATLVLDGAPLVDARMMKHGQAASSVSRYLGNHP…	MKVSSANAGVPASSADNTSARPSQTNADTTPLGRRRRAPDDAPGSPPARRQRQDSPEDSAQTMFRRAGMTSLPPSPATSEHVPLLDNRPTLERMGVDHPLPGRTWYETGHTTASLADRTSTASAAQVASSSRSAGPATAARPQPTRTSAGQQATVGRLRTQVTGFLSGALGKLQALSAQNMDPELAQFRVLDVDRAIMPLLIVAENARNPGLNLVPLHMDMAEDEEVRTQPPMAGSRHIAEFVASARPGRYRAVIDDGSHTRAADIRKDASGTSVIVVDPLRKEKDESAYVDYADNVNMEFGEHAKCAFIPVDIQKSFFDCRILSLSLALKMHDKDDAFAAFHETLRNGGDPSHHVSRAQQTEELGATLVLDGAPLVDARMMKHGQAASSVSRYLGNHP…	488
PopP2C321A	Ralstonia solanacearum	5W3Y	PopP2C321A_PDB_5W3Y_A	Zhang et al. (2017)	Zhang, Z. M., Ma, K. W., Gao, L., Hu, Z., Schwizer, S., Ma, W., & Song, J. (2017). Mechanism of host substrate acetylation by a YopJ family effector. Nature plants, 3, 17115. https://doi.org/10.1038/nplants.2017.115	MKVSSANAGVPASSADNTSARPSQTNADTTPLGRRRRAPDDAPGSPPARRQRQDSPEDSAQTMFRRAGMTSLPPSPATSEHVPLLDNRPTLERMGVDHPLPGRTWYETGHTTASLADRTSTASAAQVASSSRSAGPATAARPQPTRTSAGQQATVGRLRTQVTGFLSGALGKLQALSAQNMDPELAQFRVLDVDRAIMPLLIVAENARNPGLNLVPLHMDMAEDEEVRTQPPMAGSRHIAEFVASARPGRYRAVIDDGSHTRAADIRKDASGTSVIVVDPLRKEKDESAYVDYADNVNMEFGEHAKCAFIPVDIQKSFFDARILSLSLALKMHDKDDAFAAFHETLRNGGDPSHHVSRAQQTEELGATLVLDGAPLVDARMMKHGQAASSVSRYLGNHP…	MKVSSANAGVPASSADNTSARPSQTNADTTPLGRRRRAPDDAPGSPPARRQRQDSPEDSAQTMFRRAGMTSLPPSPATSEHVPLLDNRPTLERMGVDHPLPGRTWYETGHTTASLADRTSTASAAQVASSSRSAGPATAARPQPTRTSAGQQATVGRLRTQVTGFLSGALGKLQALSAQNMDPELAQFRVLDVDRAIMPLLIVAENARNPGLNLVPLHMDMAEDEEVRTQPPMAGSRHIAEFVASARPGRYRAVIDDGSHTRAADIRKDASGTSVIVVDPLRKEKDESAYVDYADNVNMEFGEHAKCAFIPVDIQKSFFDARILSLSLALKMHDKDDAFAAFHETLRNGGDPSHHVSRAQQTEELGATLVLDGAPLVDARMMKHGQAASSVSRYLGNHP…	488
PopP2F318S	Ralstonia solanacearum	5W40	PopP2F318S_PDB_5W40_A	Zhang et al. (2017)	Zhang, Z. M., Ma, K. W., Gao, L., Hu, Z., Schwizer, S., Ma, W., & Song, J. (2017). Mechanism of host substrate acetylation by a YopJ family effector. Nature plants, 3, 17115. https://doi.org/10.1038/nplants.2017.115	MKVSSANAGVPASSADNTSARPSQTNADTTPLGRRRRAPDDAPGSPPARRQRQDSPEDSAQTMFRRAGMTSLPPSPATSEHVPLLDNRPTLERMGVDHPLPGRTWYETGHTTASLADRTSTASAAQVASSSRSAGPATAARPQPTRTSAGQQATVGRLRTQVTGFLSGALGKLQALSAQNMDPELAQFRVLDVDRAIMPLLIVAENARNPGLNLVPLHMDMAEDEEVRTQPPMAGSRHIAEFVASARPGRYRAVIDDGSHTRAADIRKDASGTSVIVVDPLRKEKDESAYVDYADNVNMEFGEHAKCAFIPVDIQKSSFDCRILSLSLALKMHDKDDAFAAFHETLRNGGDPSHHVSRAQQTEELGATLVLDGAPLVDARMMKHGQAASSVSRYLGNHP…	MKVSSANAGVPASSADNTSARPSQTNADTTPLGRRRRAPDDAPGSPPARRQRQDSPEDSAQTMFRRAGMTSLPPSPATSEHVPLLDNRPTLERMGVDHPLPGRTWYETGHTTASLADRTSTASAAQVASSSRSAGPATAARPQPTRTSAGQQATVGRLRTQVTGFLSGALGKLQALSAQNMDPELAQFRVLDVDRAIMPLLIVAENARNPGLNLVPLHMDMAEDEEVRTQPPMAGSRHIAEFVASARPGRYRAVIDDGSHTRAADIRKDASGTSVIVVDPLRKEKDESAYVDYADNVNMEFGEHAKCAFIPVDIQKSSFDCRILSLSLALKMHDKDDAFAAFHETLRNGGDPSHHVSRAQQTEELGATLVLDGAPLVDARMMKHGQAASSVSRYLGNHP…	488
dHax3[303-675]	Xanthomonas	3V6P	dHax3[303-675]_PDB_3V6P_A	Deng et al. (2012)	Deng, D., Yan, C., Pan, X., Mahfouz, M., Wang, J., Zhu, J. K., Shi, Y., & Yan, N. (2012). Structural basis for sequence-specific recognition of DNA by TAL effectors. Science (New York, N.Y.), 335(6069), 720–723. https://doi.org/10.1126/science.1215670	GKQALETVQRLLPVLCQAHGLTPQQVVAIASHDGGKQALETVQRLLPVLCQAHGLTPEQVVAIASHDGGKQALETVQALLPVLCQAHGLTPEQVVAIASNGGGKQALETVQRLLPVLCQAHGLTPQQVVAIASNGGGKQALETVQRLLPVLCQAHGLTPQQVVAIASNGGGKQALETVQRLLPVLCQAHGLTPQQVVAIASNSGGKQALETVQRLLPVLCQAHGLTPQQVVAIASNGGGKQALETVQRLLPVLCQAHGLTPQQVVAIASHDGGKQALETVQRLLPVLCQAHGLTPEQVVAIASNGGGKQALETVQRLLPVLCQAHGLTPEQVVAIASHDGGKQALETVQRLLPVLCQAHGLTPQQVVAIASNG	GKQALETVQRLLPVLCQAHGLTPQQVVAIASHDGGKQALETVQRLLPVLCQAHGLTPEQVVAIASHDGGKQALETVQALLPVLCQAHGLTPEQVVAIASNGGGKQALETVQRLLPVLCQAHGLTPQQVVAIASNGGGKQALETVQRLLPVLCQAHGLTPQQVVAIASNGGGKQALETVQRLLPVLCQAHGLTPQQVVAIASNSGGKQALETVQRLLPVLCQAHGLTPQQVVAIASNGGGKQALETVQRLLPVLCQAHGLTPQQVVAIASHDGGKQALETVQRLLPVLCQAHGLTPEQVVAIASNGGGKQALETVQRLLPVLCQAHGLTPEQVVAIASHDGGKQALETVQRLLPVLCQAHGLTPQQVVAIASNG	373
dHax3[231-720]	Xanthomonas	3V6T	dHax3[231-720]_PDB_3V6T_A	Deng et al. (2012)	Deng, D., Yan, C., Pan, X., Mahfouz, M., Wang, J., Zhu, J. K., Shi, Y., & Yan, N. (2012). Structural basis for sequence-specific recognition of DNA by TAL effectors. Science (New York, N.Y.), 335(6069), 720–723. https://doi.org/10.1126/science.1215670	QWSGARALEALLTVAGELRGPPLQLDTGQLLKIAKRGGVTAVEAVHAWRNALTGAPLNLTPEQVVAIASHDGGKQALETVQRLLPVLCQAHGLTPQQVVAIASHDGGKQALETVQRLLPVLCQAHGLTPEQVVAIASHDGGKQALETVQALLPVLCQAHGLTPEQVVAIASNGGGKQALETVQRLLPVLCQAHGLTPQQVVAIASNGGGKQALETVQRLLPVLCQAHGLTPQQVVAIASNGGGKQALETVQRLLPVLCQAHGLTPQQVVAIASNSGGKQALETVQRLLPVLCQAHGLTPQQVVAIASNGGGKQALETVQRLLPVLCQAHGLTPQQVVAIASHDGGKQALETVQRLLPVLCQAHGLTPEQVVAIASNGGGKQALETVQRLLPVLCQAHGL…	QWSGARALEALLTVAGELRGPPLQLDTGQLLKIAKRGGVTAVEAVHAWRNALTGAPLNLTPEQVVAIASHDGGKQALETVQRLLPVLCQAHGLTPQQVVAIASHDGGKQALETVQRLLPVLCQAHGLTPEQVVAIASHDGGKQALETVQALLPVLCQAHGLTPEQVVAIASNGGGKQALETVQRLLPVLCQAHGLTPQQVVAIASNGGGKQALETVQRLLPVLCQAHGLTPQQVVAIASNGGGKQALETVQRLLPVLCQAHGLTPQQVVAIASNSGGKQALETVQRLLPVLCQAHGLTPQQVVAIASNGGGKQALETVQRLLPVLCQAHGLTPQQVVAIASHDGGKQALETVQRLLPVLCQAHGLTPEQVVAIASNGGGKQALETVQRLLPVLCQAHGL…	490
dHax3[231-720]	Xanthomonas	4GG4	dHax3[231-720]_PDB_4GG4_A	Yin et al. (2012)	Yin, P., Deng, D., Yan, C., Pan, X., Xi, J. J., Yan, N., & Shi, Y. (2012). Specific DNA-RNA hybrid recognition by TAL effectors. Cell reports, 2(4), 707–713. https://doi.org/10.1016/j.celrep.2012.09.001	GARALEALLTVAGELRGPPLQLDTGQLLKIAKRGGVTAVEAVHAWRNALTGAPLNLTPEQVVAIASHDGGKQALETVQRLLPVLCQAHGLTPQQVVAIASHDGGKQALETVQRLLPVLCQAHGLTPEQVVAIASHDGGKQALETVQALLPVLCQAHGLTPEQVVAIASNGGGKQALETVQRLLPVLCQAHGLTPQQVVAIASNGGGKQALETVQRLLPVLCQAHGLTPQQVVAIASNGGGKQALETVQRLLPVLCQAHGLTPQQVVAIASNIGGKQALETVQRLLPVLCQAHGLTPQQVVAIASNGGGKQALETVQRLLPVLCQAHGLTPQQVVAIASHDGGKQALETVQRLLPVLCQAHGLTPEQVVAIASNGGGKQALETVQRLLPVLCQAHGLTPE…	GARALEALLTVAGELRGPPLQLDTGQLLKIAKRGGVTAVEAVHAWRNALTGAPLNLTPEQVVAIASHDGGKQALETVQRLLPVLCQAHGLTPQQVVAIASHDGGKQALETVQRLLPVLCQAHGLTPEQVVAIASHDGGKQALETVQALLPVLCQAHGLTPEQVVAIASNGGGKQALETVQRLLPVLCQAHGLTPQQVVAIASNGGGKQALETVQRLLPVLCQAHGLTPQQVVAIASNGGGKQALETVQRLLPVLCQAHGLTPQQVVAIASNIGGKQALETVQRLLPVLCQAHGLTPQQVVAIASNGGGKQALETVQRLLPVLCQAHGLTPQQVVAIASHDGGKQALETVQRLLPVLCQAHGLTPEQVVAIASNGGGKQALETVQRLLPVLCQAHGLTPE…	487
dHax3[231-720]	Xanthomonas	4GJP	dHax3[231-720]_PDB_4GJP_A	Deng et al. (2012)	Deng, D., Yin, P., Yan, C., Pan, X., Gong, X., Qi, S., Xie, T., Mahfouz, M., Zhu, J. K., Yan, N., & Shi, Y. (2012). Recognition of methylated DNA by TAL effectors. Cell research, 22(10), 1502–1504. https://doi.org/10.1038/cr.2012.127	QWSGARALEALLTVAGELRGPPLQLDTGQLLKIAKRGGVTAVEAVHAWRNALTGAPLNLTPEQVVAIASHDGGKQALETVQRLLPVLCQAHGLTPQQVVAIASHDGGKQALETVQRLLPVLCQAHGLTPEQVVAIASHDGGKQALETVQALLPVLCQAHGLTPEQVVAIASNGGGKQALETVQRLLPVLCQAHGLTPQQVVAIASNGGGKQALETVQRLLPVLCQAHGLTPQQVVAIASNGGGKQALETVQRLLPVLCQAHGLTPQQVVAIASNNGGKQALETVQRLLPVLCQAHGLTPQQVVAIASNGGGKQALETVQRLLPVLCQAHGLTPQQVVAIASNNGGKQALETVQRLLPVLCQAHGLTPEQVVAIASNGGGKQALETVQRLLPVLCQAHGL…	QWSGARALEALLTVAGELRGPPLQLDTGQLLKIAKRGGVTAVEAVHAWRNALTGAPLNLTPEQVVAIASHDGGKQALETVQRLLPVLCQAHGLTPQQVVAIASHDGGKQALETVQRLLPVLCQAHGLTPEQVVAIASHDGGKQALETVQALLPVLCQAHGLTPEQVVAIASNGGGKQALETVQRLLPVLCQAHGLTPQQVVAIASNGGGKQALETVQRLLPVLCQAHGLTPQQVVAIASNGGGKQALETVQRLLPVLCQAHGLTPQQVVAIASNNGGKQALETVQRLLPVLCQAHGLTPQQVVAIASNGGGKQALETVQRLLPVLCQAHGLTPQQVVAIASNNGGKQALETVQRLLPVLCQAHGLTPEQVVAIASNGGGKQALETVQRLLPVLCQAHGL…	490
dHax3[231-720]	Xanthomonas	4GJR	dHax3[231-720]_PDB_4GJR_A	Deng et al. (2012)	Deng, D., Yin, P., Yan, C., Pan, X., Gong, X., Qi, S., Xie, T., Mahfouz, M., Zhu, J. K., Yan, N., & Shi, Y. (2012). Recognition of methylated DNA by TAL effectors. Cell research, 22(10), 1502–1504. https://doi.org/10.1038/cr.2012.127	QWSGARALEALLTVAGELRGPPLQLDTGQLLKIAKRGGVTAVEAVHAWRNALTGAPLNLTPEQVVAIASHDGGKQALETVQRLLPVLCQAHGLTPQQVVAIASHDGGKQALETVQRLLPVLCQAHGLTPEQVVAIASHDGGKQALETVQALLPVLCQAHGLTPEQVVAIASNGGGKQALETVQRLLPVLCQAHGLTPQQVVAIASNGGGKQALETVQRLLPVLCQAHGLTPQQVVAIASNGGGKQALETVQRLLPVLCQAHGLTPQQVVAIASNNGGKQALETVQRLLPVLCQAHGLTPQQVVAIASNGGGKQALETVQRLLPVLCQAHGLTPQQVVAIASNNGGKQALETVQRLLPVLCQAHGLTPEQVVAIASNGGGKQALETVQRLLPVLCQAHGL…	QWSGARALEALLTVAGELRGPPLQLDTGQLLKIAKRGGVTAVEAVHAWRNALTGAPLNLTPEQVVAIASHDGGKQALETVQRLLPVLCQAHGLTPQQVVAIASHDGGKQALETVQRLLPVLCQAHGLTPEQVVAIASHDGGKQALETVQALLPVLCQAHGLTPEQVVAIASNGGGKQALETVQRLLPVLCQAHGLTPQQVVAIASNGGGKQALETVQRLLPVLCQAHGLTPQQVVAIASNGGGKQALETVQRLLPVLCQAHGLTPQQVVAIASNNGGKQALETVQRLLPVLCQAHGLTPQQVVAIASNGGGKQALETVQRLLPVLCQAHGLTPQQVVAIASNNGGKQALETVQRLLPVLCQAHGLTPEQVVAIASNGGGKQALETVQRLLPVLCQAHGL…	490
dHax3[231-720]	Xanthomonas	4OSH	dHax3[231-720]_PDB_4OSH_A	Deng et al. (2014)	Deng, D., Yan, C., Wu, J., Pan, X., & Yan, N. (2014). Revisiting the TALE repeat. Protein & cell, 5(4), 297–306. https://doi.org/10.1007/s13238-014-0035-2	QWSGARALEALLTVAGELRGPPLQLDTGQLLKIAKRGGVTAVEAVHAWRNALTGAPLNLTPEQVVAIASHDGGKQALETVQRLLPVLCQAHGLTPQQVVAIASHDGGKQALETVQRLLPVLCQAHGLTPEQVVAIASHDGGKQALETVQALLPVLCQAHGLTPEQVVAIASNGGGKQALETVQRLLPVLCQAHGLTPQQVVAIASNGGGKQALETVQRLLPVLCQAHGLTPQQVVAIASNGGGKQALETVQRLLPVLCQAHGLTPQQVVAIASNIGGKQALETVQRLLPVLCQAHGLTPQQVVAIASNGGGKQALETVQRLLPVLCQAHGLTPQQVVAIASHDGGKQALETVQRLLPVLCQAHGLTPEQVVAIASNGGGKQALETVQRLLPVLCQAHGL…	QWSGARALEALLTVAGELRGPPLQLDTGQLLKIAKRGGVTAVEAVHAWRNALTGAPLNLTPEQVVAIASHDGGKQALETVQRLLPVLCQAHGLTPQQVVAIASHDGGKQALETVQRLLPVLCQAHGLTPEQVVAIASHDGGKQALETVQALLPVLCQAHGLTPEQVVAIASNGGGKQALETVQRLLPVLCQAHGLTPQQVVAIASNGGGKQALETVQRLLPVLCQAHGLTPQQVVAIASNGGGKQALETVQRLLPVLCQAHGLTPQQVVAIASNIGGKQALETVQRLLPVLCQAHGLTPQQVVAIASNGGGKQALETVQRLLPVLCQAHGLTPQQVVAIASHDGGKQALETVQRLLPVLCQAHGLTPEQVVAIASNGGGKQALETVQRLLPVLCQAHGL…	490
dHax3[231-720]	Xanthomonas	4OSI	dHax3[231-720]_PDB_4OSI_A	Deng et al. (2014)	Deng, D., Yan, C., Wu, J., Pan, X., & Yan, N. (2014). Revisiting the TALE repeat. Protein & cell, 5(4), 297–306. https://doi.org/10.1007/s13238-014-0035-2	QWSGARALEALLTVAGELRGPPLQLDTGQLLKIAKRGGVTAVEAVHAWRNALTGAPLNLTPEQVVAIASHDGGKQALETVQRLLPVLCQAHGLTPQQVVAIASHDGGKQALETVQRLLPVLCQAHGLTPEQVVAIASHDGGKQALETVQALLPVLCQAHGLTPEQVVAIASNGGGKQALETVQRLLPVLCQAHGLTPQQVVAIASNGGGKQALETVQRLLPVLCQAHGLTPQQVVAIASNGGGKQALETVQRLLPVLCQAHGLTPQQVVAIASNIGGKQALETVQRLLPVLCQAHGLTPQQVVAIASNGGGKQALETVQRLLPVLCQAHGLTPQQVVAIASHDGGKQALETVQRLLPVLCQAHGLTPEQVVAIASNGGGKQALETVQRLLPVLCQAHGL…	QWSGARALEALLTVAGELRGPPLQLDTGQLLKIAKRGGVTAVEAVHAWRNALTGAPLNLTPEQVVAIASHDGGKQALETVQRLLPVLCQAHGLTPQQVVAIASHDGGKQALETVQRLLPVLCQAHGLTPEQVVAIASHDGGKQALETVQALLPVLCQAHGLTPEQVVAIASNGGGKQALETVQRLLPVLCQAHGLTPQQVVAIASNGGGKQALETVQRLLPVLCQAHGLTPQQVVAIASNGGGKQALETVQRLLPVLCQAHGLTPQQVVAIASNIGGKQALETVQRLLPVLCQAHGLTPQQVVAIASNGGGKQALETVQRLLPVLCQAHGLTPQQVVAIASHDGGKQALETVQRLLPVLCQAHGLTPEQVVAIASNGGGKQALETVQRLLPVLCQAHGL…	490
dHax3[231-720]	Xanthomonas	4OSJ	dHax3[231-720]_PDB_4OSJ_A	Deng et al. (2014)	Deng, D., Yan, C., Wu, J., Pan, X., & Yan, N. (2014). Revisiting the TALE repeat. Protein & cell, 5(4), 297–306. https://doi.org/10.1007/s13238-014-0035-2	QWSGARALEALLTVAGELRGPPLQLDTGQLLKIAKRGGVTAVEAVHAWRNALTGAPLNLTPEQVVAIASHDGGKQALETVQRLLPVLCQAHGLTPQQVVAIASHDGGKQALETVQRLLPVLCQAHGLTPEQVVAIASHDGGKQALETVQALLPVLCQAHGLTPEQVVAIASNGGGKQALETVQRLLPVLCQAHGLTPQQVVAIASNGGGKQALETVQRLLPVLCQAHGLTPQQVVAIASNGGGKQALETVQRLLPVLCQAHGLTPQQVVAIASNNGGKQALETVQRLLPVLCQAHGLTPQQVVAIASNGGGKQALETVQRLLPVLCQAHGLTPQQVVAIASHDGGKQALETVQRLLPVLCQAHGLTPEQVVAIASNGGGKQALETVQRLLPVLCQAHGL…	QWSGARALEALLTVAGELRGPPLQLDTGQLLKIAKRGGVTAVEAVHAWRNALTGAPLNLTPEQVVAIASHDGGKQALETVQRLLPVLCQAHGLTPQQVVAIASHDGGKQALETVQRLLPVLCQAHGLTPEQVVAIASHDGGKQALETVQALLPVLCQAHGLTPEQVVAIASNGGGKQALETVQRLLPVLCQAHGLTPQQVVAIASNGGGKQALETVQRLLPVLCQAHGLTPQQVVAIASNGGGKQALETVQRLLPVLCQAHGLTPQQVVAIASNNGGKQALETVQRLLPVLCQAHGLTPQQVVAIASNGGGKQALETVQRLLPVLCQAHGLTPQQVVAIASHDGGKQALETVQRLLPVLCQAHGLTPEQVVAIASNGGGKQALETVQRLLPVLCQAHGL…	490
dHax3[231-720]	Xanthomonas	4OSK	dHax3[231-720]_PDB_4OSK_A	Deng et al. (2014)	Deng, D., Yan, C., Wu, J., Pan, X., & Yan, N. (2014). Revisiting the TALE repeat. Protein & cell, 5(4), 297–306. https://doi.org/10.1007/s13238-014-0035-2	QWSGARALEALLTVAGELRGPPLQLDTGQLLKIAKRGGVTAVEAVHAWRNALTGAPLNLTPEQVVAIASHDGGKQALETVQRLLPVLCQAHGLTPQQVVAIASHDGGKQALETVQRLLPVLCQAHGLTPEQVVAIASNSGGKQALETVQALLPVLCQAHGLTPEQVVAIASNSGGKQALETVQRLLPVLCQAHGLTPQQVVAIASHDGGKQALETVQRLLPVLCQAHGLTPQQVVAIASNGGGKQALETVQRLLPVLCQAHGLTPQQVVAIASNSGGKQALETVQRLLPVLCQAHGLTPQQVVAIASHDGGKQALETVQRLLPVLCQAHGLTPQQVVAIASNGGGKQALETVQRLLPVLCQAHGLTPEQVVAIASNSGGKQALETVQRLLPVLCQAHGL…	QWSGARALEALLTVAGELRGPPLQLDTGQLLKIAKRGGVTAVEAVHAWRNALTGAPLNLTPEQVVAIASHDGGKQALETVQRLLPVLCQAHGLTPQQVVAIASHDGGKQALETVQRLLPVLCQAHGLTPEQVVAIASNSGGKQALETVQALLPVLCQAHGLTPEQVVAIASNSGGKQALETVQRLLPVLCQAHGLTPQQVVAIASHDGGKQALETVQRLLPVLCQAHGLTPQQVVAIASNGGGKQALETVQRLLPVLCQAHGLTPQQVVAIASNSGGKQALETVQRLLPVLCQAHGLTPQQVVAIASHDGGKQALETVQRLLPVLCQAHGLTPQQVVAIASNGGGKQALETVQRLLPVLCQAHGLTPEQVVAIASNSGGKQALETVQRLLPVLCQAHGL…	490
dHax3[231-720]	Xanthomonas	4OSL	dHax3[231-720]_PDB_4OSL_A	Deng et al. (2014)	Deng, D., Yan, C., Wu, J., Pan, X., & Yan, N. (2014). Revisiting the TALE repeat. Protein & cell, 5(4), 297–306. https://doi.org/10.1007/s13238-014-0035-2	QWSGARALEALLTVAGELRGPPLQLDTGQLLKIAKRGGVTAVEAVHAWRNALTGAPLNLTPEQVVAIASHDGGKQALETVQRLLPVLCQAHGLTPQQVVAIASHDGGKQALETVQRLLPVLCQAHGLTPEQVVAIASHDGGKQALETVQALLPVLCQAHGLTPEQVVAIASNGGGKQALETVQRLLPVLCQAHGLTPQQVVAIASNGGGKQALETVQRLLPVLCQAHGLTPQQVVAIASNGGGKQALETVQRLLPVLCQAHGLTPQQVVAIASNHGGKQALETVQRLLPVLCQAHGLTPQQVVAIASNGGGKQALETVQRLLPVLCQAHGLTPQQVVAIASHDGGKQALETVQRLLPVLCQAHGLTPEQVVAIASNGGGKQALETVQRLLPVLCQAHGL…	QWSGARALEALLTVAGELRGPPLQLDTGQLLKIAKRGGVTAVEAVHAWRNALTGAPLNLTPEQVVAIASHDGGKQALETVQRLLPVLCQAHGLTPQQVVAIASHDGGKQALETVQRLLPVLCQAHGLTPEQVVAIASHDGGKQALETVQALLPVLCQAHGLTPEQVVAIASNGGGKQALETVQRLLPVLCQAHGLTPQQVVAIASNGGGKQALETVQRLLPVLCQAHGLTPQQVVAIASNGGGKQALETVQRLLPVLCQAHGLTPQQVVAIASNHGGKQALETVQRLLPVLCQAHGLTPQQVVAIASNGGGKQALETVQRLLPVLCQAHGLTPQQVVAIASHDGGKQALETVQRLLPVLCQAHGLTPEQVVAIASNGGGKQALETVQRLLPVLCQAHGL…	490
dHax3[231-720]S505H	Xanthomonas	4OSM	dHax3[231-720]S505H_PDB_4OSM_A	Deng et al. (2014)	Deng, D., Yan, C., Wu, J., Pan, X., & Yan, N. (2014). Revisiting the TALE repeat. Protein & cell, 5(4), 297–306. https://doi.org/10.1007/s13238-014-0035-2	QWSGARALEALLTVAGELRGPPLQLDTGQLLKIAKRGGVTAVEAVHAWRNALTGAPLNLTPEQVVAIASHDGGKQALETVQRLLPVLCQAHGLTPQQVVAIASHDGGKQALETVQRLLPVLCQAHGLTPEQVVAIASHDGGKQALETVQALLPVLCQAHGLTPEQVVAIASNGGGKQALETVQRLLPVLCQAHGLTPQQVVAIASNGGGKQALETVQRLLPVLCQAHGLTPQQVVAIASNGGGKQALETVQRLLPVLCQAHGLTPQQVVAIASNHGGKQALETVQRLLPVLCQAHGLTPQQVVAIASNGGGKQALETVQRLLPVLCQAHGLTPQQVVAIASHDGGKQALETVQRLLPVLCQAHGLTPEQVVAIASNGGGKQALETVQRLLPVLCQAHGL…	QWSGARALEALLTVAGELRGPPLQLDTGQLLKIAKRGGVTAVEAVHAWRNALTGAPLNLTPEQVVAIASHDGGKQALETVQRLLPVLCQAHGLTPQQVVAIASHDGGKQALETVQRLLPVLCQAHGLTPEQVVAIASHDGGKQALETVQALLPVLCQAHGLTPEQVVAIASNGGGKQALETVQRLLPVLCQAHGLTPQQVVAIASNGGGKQALETVQRLLPVLCQAHGLTPQQVVAIASNGGGKQALETVQRLLPVLCQAHGLTPQQVVAIASNHGGKQALETVQRLLPVLCQAHGLTPQQVVAIASNGGGKQALETVQRLLPVLCQAHGLTPQQVVAIASHDGGKQALETVQRLLPVLCQAHGLTPEQVVAIASNGGGKQALETVQRLLPVLCQAHGL…	490
dHax3[231-720]S505R	Xanthomonas	4OSQ	dHax3[231-720]S505R_PDB_4OSQ_A	Deng et al. (2014)	Deng, D., Yan, C., Wu, J., Pan, X., & Yan, N. (2014). Revisiting the TALE repeat. Protein & cell, 5(4), 297–306. https://doi.org/10.1007/s13238-014-0035-2	QWSGARALEALLTVAGELRGPPLQLDTGQLLKIAKRGGVTAVEAVHAWRNALTGAPLNLTPEQVVAIASHDGGKQALETVQRLLPVLCQAHGLTPQQVVAIASHDGGKQALETVQRLLPVLCQAHGLTPEQVVAIASHDGGKQALETVQALLPVLCQAHGLTPEQVVAIASNGGGKQALETVQRLLPVLCQAHGLTPQQVVAIASNGGGKQALETVQRLLPVLCQAHGLTPQQVVAIASNGGGKQALETVQRLLPVLCQAHGLTPQQVVAIASNRGGKQALETVQRLLPVLCQAHGLTPQQVVAIASNGGGKQALETVQRLLPVLCQAHGLTPQQVVAIASHDGGKQALETVQRLLPVLCQAHGLTPEQVVAIASNGGGKQALETVQRLLPVLCQAHGL…	QWSGARALEALLTVAGELRGPPLQLDTGQLLKIAKRGGVTAVEAVHAWRNALTGAPLNLTPEQVVAIASHDGGKQALETVQRLLPVLCQAHGLTPQQVVAIASHDGGKQALETVQRLLPVLCQAHGLTPEQVVAIASHDGGKQALETVQALLPVLCQAHGLTPEQVVAIASNGGGKQALETVQRLLPVLCQAHGLTPQQVVAIASNGGGKQALETVQRLLPVLCQAHGLTPQQVVAIASNGGGKQALETVQRLLPVLCQAHGLTPQQVVAIASNRGGKQALETVQRLLPVLCQAHGLTPQQVVAIASNGGGKQALETVQRLLPVLCQAHGLTPQQVVAIASHDGGKQALETVQRLLPVLCQAHGLTPEQVVAIASNGGGKQALETVQRLLPVLCQAHGL…	490
dHax3[231-720]S505K	Xanthomonas	4OSR	dHax3[231-720]S505K_PDB_4OSR_A	Deng et al. (2014)	Deng, D., Yan, C., Wu, J., Pan, X., & Yan, N. (2014). Revisiting the TALE repeat. Protein & cell, 5(4), 297–306. https://doi.org/10.1007/s13238-014-0035-2	QWSGARALEALLTVAGELRGPPLQLDTGQLLKIAKRGGVTAVEAVHAWRNALTGAPLNLTPEQVVAIASHDGGKQALETVQRLLPVLCQAHGLTPQQVVAIASHDGGKQALETVQRLLPVLCQAHGLTPEQVVAIASHDGGKQALETVQALLPVLCQAHGLTPEQVVAIASNGGGKQALETVQRLLPVLCQAHGLTPQQVVAIASNGGGKQALETVQRLLPVLCQAHGLTPQQVVAIASNGGGKQALETVQRLLPVLCQAHGLTPQQVVAIASNKGGKQALETVQRLLPVLCQAHGLTPQQVVAIASNGGGKQALETVQRLLPVLCQAHGLTPQQVVAIASHDGGKQALETVQRLLPVLCQAHGLTPEQVVAIASNGGGKQALETVQRLLPVLCQAHGL…	QWSGARALEALLTVAGELRGPPLQLDTGQLLKIAKRGGVTAVEAVHAWRNALTGAPLNLTPEQVVAIASHDGGKQALETVQRLLPVLCQAHGLTPQQVVAIASHDGGKQALETVQRLLPVLCQAHGLTPEQVVAIASHDGGKQALETVQALLPVLCQAHGLTPEQVVAIASNGGGKQALETVQRLLPVLCQAHGLTPQQVVAIASNGGGKQALETVQRLLPVLCQAHGLTPQQVVAIASNGGGKQALETVQRLLPVLCQAHGLTPQQVVAIASNKGGKQALETVQRLLPVLCQAHGLTPQQVVAIASNGGGKQALETVQRLLPVLCQAHGLTPQQVVAIASHDGGKQALETVQRLLPVLCQAHGLTPEQVVAIASNGGGKQALETVQRLLPVLCQAHGL…	490
dHax3[231-720]S505Q	Xanthomonas	4OSS	dHax3[231-720]S505Q_PDB_4OSS_A	Deng et al. (2014)	Deng, D., Yan, C., Wu, J., Pan, X., & Yan, N. (2014). Revisiting the TALE repeat. Protein & cell, 5(4), 297–306. https://doi.org/10.1007/s13238-014-0035-2	QWSGARALEALLTVAGELRGPPLQLDTGQLLKIAKRGGVTAVEAVHAWRNALTGAPLNLTPEQVVAIASHDGGKQALETVQRLLPVLCQAHGLTPQQVVAIASHDGGKQALETVQRLLPVLCQAHGLTPEQVVAIASHDGGKQALETVQALLPVLCQAHGLTPEQVVAIASNGGGKQALETVQRLLPVLCQAHGLTPQQVVAIASNGGGKQALETVQRLLPVLCQAHGLTPQQVVAIASNGGGKQALETVQRLLPVLCQAHGLTPQQVVAIASNQGGKQALETVQRLLPVLCQAHGLTPQQVVAIASNGGGKQALETVQRLLPVLCQAHGLTPQQVVAIASHDGGKQALETVQRLLPVLCQAHGLTPEQVVAIASNGGGKQALETVQRLLPVLCQAHGL…	QWSGARALEALLTVAGELRGPPLQLDTGQLLKIAKRGGVTAVEAVHAWRNALTGAPLNLTPEQVVAIASHDGGKQALETVQRLLPVLCQAHGLTPQQVVAIASHDGGKQALETVQRLLPVLCQAHGLTPEQVVAIASHDGGKQALETVQALLPVLCQAHGLTPEQVVAIASNGGGKQALETVQRLLPVLCQAHGLTPQQVVAIASNGGGKQALETVQRLLPVLCQAHGLTPQQVVAIASNGGGKQALETVQRLLPVLCQAHGLTPQQVVAIASNQGGKQALETVQRLLPVLCQAHGLTPQQVVAIASNGGGKQALETVQRLLPVLCQAHGLTPQQVVAIASHDGGKQALETVQRLLPVLCQAHGLTPEQVVAIASNGGGKQALETVQRLLPVLCQAHGL…	490
dHax3[231-720]S505C	Xanthomonas	4OST	dHax3[231-720]S505C_PDB_4OST_A	Deng et al. (2014)	Deng, D., Yan, C., Wu, J., Pan, X., & Yan, N. (2014). Revisiting the TALE repeat. Protein & cell, 5(4), 297–306. https://doi.org/10.1007/s13238-014-0035-2	QWSGARALEALLTVAGELRGPPLQLDTGQLLKIAKRGGVTAVEAVHAWRNALTGAPLNLTPEQVVAIASHDGGKQALETVQRLLPVLCQAHGLTPQQVVAIASHDGGKQALETVQRLLPVLCQAHGLTPEQVVAIASHDGGKQALETVQALLPVLCQAHGLTPEQVVAIASNGGGKQALETVQRLLPVLCQAHGLTPQQVVAIASNGGGKQALETVQRLLPVLCQAHGLTPQQVVAIASNGGGKQALETVQRLLPVLCQAHGLTPQQVVAIASNCGGKQALETVQRLLPVLCQAHGLTPQQVVAIASNGGGKQALETVQRLLPVLCQAHGLTPQQVVAIASHDGGKQALETVQRLLPVLCQAHGLTPEQVVAIASNGGGKQALETVQRLLPVLCQAHGL…	QWSGARALEALLTVAGELRGPPLQLDTGQLLKIAKRGGVTAVEAVHAWRNALTGAPLNLTPEQVVAIASHDGGKQALETVQRLLPVLCQAHGLTPQQVVAIASHDGGKQALETVQRLLPVLCQAHGLTPEQVVAIASHDGGKQALETVQALLPVLCQAHGLTPEQVVAIASNGGGKQALETVQRLLPVLCQAHGLTPQQVVAIASNGGGKQALETVQRLLPVLCQAHGLTPQQVVAIASNGGGKQALETVQRLLPVLCQAHGLTPQQVVAIASNCGGKQALETVQRLLPVLCQAHGLTPQQVVAIASNGGGKQALETVQRLLPVLCQAHGLTPQQVVAIASHDGGKQALETVQRLLPVLCQAHGLTPEQVVAIASNGGGKQALETVQRLLPVLCQAHGL…	490
dHax3[231-720]S505M	Xanthomonas	4OSV	dHax3[231-720]S505M_PDB_4OSV_A	Deng et al. (2014)	Deng, D., Yan, C., Wu, J., Pan, X., & Yan, N. (2014). Revisiting the TALE repeat. Protein & cell, 5(4), 297–306. https://doi.org/10.1007/s13238-014-0035-2	QWSGARALEALLTVAGELRGPPLQLDTGQLLKIAKRGGVTAVEAVHAWRNALTGAPLNLTPEQVVAIASHDGGKQALETVQRLLPVLCQAHGLTPQQVVAIASHDGGKQALETVQRLLPVLCQAHGLTPEQVVAIASHDGGKQALETVQALLPVLCQAHGLTPEQVVAIASNGGGKQALETVQRLLPVLCQAHGLTPQQVVAIASNGGGKQALETVQRLLPVLCQAHGLTPQQVVAIASNGGGKQALETVQRLLPVLCQAHGLTPQQVVAIASNMGGKQALETVQRLLPVLCQAHGLTPQQVVAIASNGGGKQALETVQRLLPVLCQAHGLTPQQVVAIASHDGGKQALETVQRLLPVLCQAHGLTPEQVVAIASNGGGKQALETVQRLLPVLCQAHGL…	QWSGARALEALLTVAGELRGPPLQLDTGQLLKIAKRGGVTAVEAVHAWRNALTGAPLNLTPEQVVAIASHDGGKQALETVQRLLPVLCQAHGLTPQQVVAIASHDGGKQALETVQRLLPVLCQAHGLTPEQVVAIASHDGGKQALETVQALLPVLCQAHGLTPEQVVAIASNGGGKQALETVQRLLPVLCQAHGLTPQQVVAIASNGGGKQALETVQRLLPVLCQAHGLTPQQVVAIASNGGGKQALETVQRLLPVLCQAHGLTPQQVVAIASNMGGKQALETVQRLLPVLCQAHGLTPQQVVAIASNGGGKQALETVQRLLPVLCQAHGLTPQQVVAIASHDGGKQALETVQRLLPVLCQAHGLTPEQVVAIASNGGGKQALETVQRLLPVLCQAHGL…	490
dHax3[231-720]S505E	Xanthomonas	4OSW	dHax3[231-720]S505E_PDB_4OSW_A	Deng et al. (2014)	Deng, D., Yan, C., Wu, J., Pan, X., & Yan, N. (2014). Revisiting the TALE repeat. Protein & cell, 5(4), 297–306. https://doi.org/10.1007/s13238-014-0035-2	QWSGARALEALLTVAGELRGPPLQLDTGQLLKIAKRGGVTAVEAVHAWRNALTGAPLNLTPEQVVAIASHDGGKQALETVQRLLPVLCQAHGLTPQQVVAIASHDGGKQALETVQRLLPVLCQAHGLTPEQVVAIASHDGGKQALETVQALLPVLCQAHGLTPEQVVAIASNGGGKQALETVQRLLPVLCQAHGLTPQQVVAIASNGGGKQALETVQRLLPVLCQAHGLTPQQVVAIASNGGGKQALETVQRLLPVLCQAHGLTPQQVVAIASNEGGKQALETVQRLLPVLCQAHGLTPQQVVAIASNGGGKQALETVQRLLPVLCQAHGLTPQQVVAIASHDGGKQALETVQRLLPVLCQAHGLTPEQVVAIASNGGGKQALETVQRLLPVLCQAHGL…	QWSGARALEALLTVAGELRGPPLQLDTGQLLKIAKRGGVTAVEAVHAWRNALTGAPLNLTPEQVVAIASHDGGKQALETVQRLLPVLCQAHGLTPQQVVAIASHDGGKQALETVQRLLPVLCQAHGLTPEQVVAIASHDGGKQALETVQALLPVLCQAHGLTPEQVVAIASNGGGKQALETVQRLLPVLCQAHGLTPQQVVAIASNGGGKQALETVQRLLPVLCQAHGLTPQQVVAIASNGGGKQALETVQRLLPVLCQAHGLTPQQVVAIASNEGGKQALETVQRLLPVLCQAHGLTPQQVVAIASNGGGKQALETVQRLLPVLCQAHGLTPQQVVAIASHDGGKQALETVQRLLPVLCQAHGLTPEQVVAIASNGGGKQALETVQRLLPVLCQAHGL…	490
dHax3[231-720]S505P	Xanthomonas	4OSZ	dHax3[231-720]S505P_PDB_4OSZ_A	Deng et al. (2014)	Deng, D., Yan, C., Wu, J., Pan, X., & Yan, N. (2014). Revisiting the TALE repeat. Protein & cell, 5(4), 297–306. https://doi.org/10.1007/s13238-014-0035-2	QWSGARALEALLTVAGELRGPPLQLDTGQLLKIAKRGGVTAVEAVHAWRNALTGAPLNLTPEQVVAIASHDGGKQALETVQRLLPVLCQAHGLTPQQVVAIASHDGGKQALETVQRLLPVLCQAHGLTPEQVVAIASHDGGKQALETVQALLPVLCQAHGLTPEQVVAIASNGGGKQALETVQRLLPVLCQAHGLTPQQVVAIASNGGGKQALETVQRLLPVLCQAHGLTPQQVVAIASNGGGKQALETVQRLLPVLCQAHGLTPQQVVAIASNPGGKQALETVQRLLPVLCQAHGLTPQQVVAIASNGGGKQALETVQRLLPVLCQAHGLTPQQVVAIASHDGGKQALETVQRLLPVLCQAHGLTPEQVVAIASNGGGKQALETVQRLLPVLCQAHGL…	QWSGARALEALLTVAGELRGPPLQLDTGQLLKIAKRGGVTAVEAVHAWRNALTGAPLNLTPEQVVAIASHDGGKQALETVQRLLPVLCQAHGLTPQQVVAIASHDGGKQALETVQRLLPVLCQAHGLTPEQVVAIASHDGGKQALETVQALLPVLCQAHGLTPEQVVAIASNGGGKQALETVQRLLPVLCQAHGLTPQQVVAIASNGGGKQALETVQRLLPVLCQAHGLTPQQVVAIASNGGGKQALETVQRLLPVLCQAHGLTPQQVVAIASNPGGKQALETVQRLLPVLCQAHGLTPQQVVAIASNGGGKQALETVQRLLPVLCQAHGLTPQQVVAIASHDGGKQALETVQRLLPVLCQAHGLTPEQVVAIASNGGGKQALETVQRLLPVLCQAHGL…	490
dHax3[231-720]S505T	Xanthomonas	4OT0	dHax3[231-720]S505T_PDB_4OT0_A	Deng et al. (2014)	Deng, D., Yan, C., Wu, J., Pan, X., & Yan, N. (2014). Revisiting the TALE repeat. Protein & cell, 5(4), 297–306. https://doi.org/10.1007/s13238-014-0035-2	QWSGARALEALLTVAGELRGPPLQLDTGQLLKIAKRGGVTAVEAVHAWRNALTGAPLNLTPEQVVAIASHDGGKQALETVQRLLPVLCQAHGLTPQQVVAIASHDGGKQALETVQRLLPVLCQAHGLTPEQVVAIASHDGGKQALETVQALLPVLCQAHGLTPEQVVAIASNGGGKQALETVQRLLPVLCQAHGLTPQQVVAIASNGGGKQALETVQRLLPVLCQAHGLTPQQVVAIASNGGGKQALETVQRLLPVLCQAHGLTPQQVVAIASNTGGKQALETVQRLLPVLCQAHGLTPQQVVAIASNGGGKQALETVQRLLPVLCQAHGLTPQQVVAIASHDGGKQALETVQRLLPVLCQAHGLTPEQVVAIASNGGGKQALETVQRLLPVLCQAHGL…	QWSGARALEALLTVAGELRGPPLQLDTGQLLKIAKRGGVTAVEAVHAWRNALTGAPLNLTPEQVVAIASHDGGKQALETVQRLLPVLCQAHGLTPQQVVAIASHDGGKQALETVQRLLPVLCQAHGLTPEQVVAIASHDGGKQALETVQALLPVLCQAHGLTPEQVVAIASNGGGKQALETVQRLLPVLCQAHGLTPQQVVAIASNGGGKQALETVQRLLPVLCQAHGLTPQQVVAIASNGGGKQALETVQRLLPVLCQAHGLTPQQVVAIASNTGGKQALETVQRLLPVLCQAHGLTPQQVVAIASNGGGKQALETVQRLLPVLCQAHGLTPQQVVAIASHDGGKQALETVQRLLPVLCQAHGLTPEQVVAIASNGGGKQALETVQRLLPVLCQAHGL…	490
dHax3[231-720]S505L	Xanthomonas	4OT3	dHax3[231-720]S505L_PDB_4OT3_A	Deng et al. (2014)	Deng, D., Yan, C., Wu, J., Pan, X., & Yan, N. (2014). Revisiting the TALE repeat. Protein & cell, 5(4), 297–306. https://doi.org/10.1007/s13238-014-0035-2	QWSGARALEALLTVAGELRGPPLQLDTGQLLKIAKRGGVTAVEAVHAWRNALTGAPLNLTPEQVVAIASHDGGKQALETVQRLLPVLCQAHGLTPQQVVAIASHDGGKQALETVQRLLPVLCQAHGLTPEQVVAIASHDGGKQALETVQALLPVLCQAHGLTPEQVVAIASNGGGKQALETVQRLLPVLCQAHGLTPQQVVAIASNGGGKQALETVQRLLPVLCQAHGLTPQQVVAIASNGGGKQALETVQRLLPVLCQAHGLTPQQVVAIASNLGGKQALETVQRLLPVLCQAHGLTPQQVVAIASNGGGKQALETVQRLLPVLCQAHGLTPQQVVAIASHDGGKQALETVQRLLPVLCQAHGLTPEQVVAIASNGGGKQALETVQRLLPVLCQAHGL…	QWSGARALEALLTVAGELRGPPLQLDTGQLLKIAKRGGVTAVEAVHAWRNALTGAPLNLTPEQVVAIASHDGGKQALETVQRLLPVLCQAHGLTPQQVVAIASHDGGKQALETVQRLLPVLCQAHGLTPEQVVAIASHDGGKQALETVQALLPVLCQAHGLTPEQVVAIASNGGGKQALETVQRLLPVLCQAHGLTPQQVVAIASNGGGKQALETVQRLLPVLCQAHGLTPQQVVAIASNGGGKQALETVQRLLPVLCQAHGLTPQQVVAIASNLGGKQALETVQRLLPVLCQAHGLTPQQVVAIASNGGGKQALETVQRLLPVLCQAHGLTPQQVVAIASHDGGKQALETVQRLLPVLCQAHGLTPEQVVAIASNGGGKQALETVQRLLPVLCQAHGL…	490
dHax3[231-720]S505W	Xanthomonas	4OTO	dHax3[231-720]S505W_PDB_4OTO_A	Deng et al. (2014)	Deng, D., Yan, C., Wu, J., Pan, X., & Yan, N. (2014). Revisiting the TALE repeat. Protein & cell, 5(4), 297–306. https://doi.org/10.1007/s13238-014-0035-2	QWSGARALEALLTVAGELRGPPLQLDTGQLLKIAKRGGVTAVEAVHAWRNALTGAPLNLTPEQVVAIASHDGGKQALETVQRLLPVLCQAHGLTPQQVVAIASHDGGKQALETVQRLLPVLCQAHGLTPEQVVAIASHDGGKQALETVQALLPVLCQAHGLTPEQVVAIASNGGGKQALETVQRLLPVLCQAHGLTPQQVVAIASNGGGKQALETVQRLLPVLCQAHGLTPQQVVAIASNGGGKQALETVQRLLPVLCQAHGLTPQQVVAIASNWGGKQALETVQRLLPVLCQAHGLTPQQVVAIASNGGGKQALETVQRLLPVLCQAHGLTPQQVVAIASHDGGKQALETVQRLLPVLCQAHGLTPEQVVAIASNGGGKQALETVQRLLPVLCQAHGL…	QWSGARALEALLTVAGELRGPPLQLDTGQLLKIAKRGGVTAVEAVHAWRNALTGAPLNLTPEQVVAIASHDGGKQALETVQRLLPVLCQAHGLTPQQVVAIASHDGGKQALETVQRLLPVLCQAHGLTPEQVVAIASHDGGKQALETVQALLPVLCQAHGLTPEQVVAIASNGGGKQALETVQRLLPVLCQAHGLTPQQVVAIASNGGGKQALETVQRLLPVLCQAHGLTPQQVVAIASNGGGKQALETVQRLLPVLCQAHGLTPQQVVAIASNWGGKQALETVQRLLPVLCQAHGLTPQQVVAIASNGGGKQALETVQRLLPVLCQAHGLTPQQVVAIASHDGGKQALETVQRLLPVLCQAHGLTPEQVVAIASNGGGKQALETVQRLLPVLCQAHGL…	490
dHax3[231-720](HA-5mC)	Xanthomonas	6JVZ	dHax3[231-720](HA-5mC)_PDB_6JVZ_A	Liu et al. (2020)	Liu, L., Zhang, Y., Liu, M., Wei, W., Yi, C., & Peng, J. (2020). Structural Insights into the Specific Recognition of 5-methylcytosine and 5-hydroxymethylcytosine by TAL Effectors. Journal of molecular biology, 432(4), 1035–1047. https://doi.org/10.1016/j.jmb.2019.11.023	QWSGARALEALLTVAGELRGPPLQLDTGQLLKIAKRGGVTAVEAVHAWRNALTGAPLNLTPEQVVAIASHDGGKQALETVQRLLPVLCQAHGLTPQQVVAIASHDGGKQALETVQRLLPVLCQAHGLTPEQVVAIASHDGGKQALETVQALLPVLCQAHGLTPEQVVAIASNGGGKQALETVQRLLPVLCQAHGLTPQQVVAIASNGGGKQALETVQRLLPVLCQAHGLTPQQVVAIASHAGGKQALETVQRLLPVLCQAHGLTPQQVVAIASNNGGKQALETVQRLLPVLCQAHGLTPQQVVAIASHDGGKQALETVQRLLPVLCQAHGLTPQQVVAIASNNGGKQALETVQRLLPVLCQAHGLTPEQVVAIASNGGGKQALETVQRLLPVLCQAHGL…	QWSGARALEALLTVAGELRGPPLQLDTGQLLKIAKRGGVTAVEAVHAWRNALTGAPLNLTPEQVVAIASHDGGKQALETVQRLLPVLCQAHGLTPQQVVAIASHDGGKQALETVQRLLPVLCQAHGLTPEQVVAIASHDGGKQALETVQALLPVLCQAHGLTPEQVVAIASNGGGKQALETVQRLLPVLCQAHGLTPQQVVAIASNGGGKQALETVQRLLPVLCQAHGLTPQQVVAIASHAGGKQALETVQRLLPVLCQAHGLTPQQVVAIASNNGGKQALETVQRLLPVLCQAHGLTPQQVVAIASHDGGKQALETVQRLLPVLCQAHGLTPQQVVAIASNNGGKQALETVQRLLPVLCQAHGLTPEQVVAIASNGGGKQALETVQRLLPVLCQAHGL…	490
dHax3[231-720](R'-C)	Xanthomonas	6JW0	dHax3[231-720](R'-C)_PDB_6JW0_A	Liu et al. (2020)	Liu, L., Zhang, Y., Liu, M., Wei, W., Yi, C., & Peng, J. (2020). Structural Insights into the Specific Recognition of 5-methylcytosine and 5-hydroxymethylcytosine by TAL Effectors. Journal of molecular biology, 432(4), 1035–1047. https://doi.org/10.1016/j.jmb.2019.11.023	QWSGARALEALLTVAGELRGPPLQLDTGQLLKIAKRGGVTAVEAVHAWRNALTGAPLNLTPEQVVAIASHDGGKQALETVQRLLPVLCQAHGLTPQQVVAIASHDGGKQALETVQRLLPVLCQAHGLTPEQVVAIASHDGGKQALETVQALLPVLCQAHGLTPEQVVAIASNGGGKQALETVQRLLPVLCQAHGLTPQQVVAIASNGGGKQALETVQRLLPVLCQAHGLTPQQVVAIASRGGKQALETVQRLLPVLCQAHGLTPQQVVAIASNNGGKQALETVQRLLPVLCQAHGLTPQQVVAIASHDGGKQALETVQRLLPVLCQAHGLTPQQVVAIASNNGGKQALETVQRLLPVLCQAHGLTPEQVVAIASNGGGKQALETVQRLLPVLCQAHGLT…	QWSGARALEALLTVAGELRGPPLQLDTGQLLKIAKRGGVTAVEAVHAWRNALTGAPLNLTPEQVVAIASHDGGKQALETVQRLLPVLCQAHGLTPQQVVAIASHDGGKQALETVQRLLPVLCQAHGLTPEQVVAIASHDGGKQALETVQALLPVLCQAHGLTPEQVVAIASNGGGKQALETVQRLLPVLCQAHGLTPQQVVAIASNGGGKQALETVQRLLPVLCQAHGLTPQQVVAIASRGGKQALETVQRLLPVLCQAHGLTPQQVVAIASNNGGKQALETVQRLLPVLCQAHGLTPQQVVAIASHDGGKQALETVQRLLPVLCQAHGLTPQQVVAIASNNGGKQALETVQRLLPVLCQAHGLTPEQVVAIASNGGGKQALETVQRLLPVLCQAHGLT…	489
dHax3[231-720](R'-5mC)	Xanthomonas	6JW1	dHax3[231-720](R'-5mC)_PDB_6JW1_A	Liu et al. (2020)	Liu, L., Zhang, Y., Liu, M., Wei, W., Yi, C., & Peng, J. (2020). Structural Insights into the Specific Recognition of 5-methylcytosine and 5-hydroxymethylcytosine by TAL Effectors. Journal of molecular biology, 432(4), 1035–1047. https://doi.org/10.1016/j.jmb.2019.11.023	QWSGARALEALLTVAGELRGPPLQLDTGQLLKIAKRGGVTAVEAVHAWRNALTGAPLNLTPEQVVAIASHDGGKQALETVQRLLPVLCQAHGLTPQQVVAIASHDGGKQALETVQRLLPVLCQAHGLTPEQVVAIASHDGGKQALETVQALLPVLCQAHGLTPEQVVAIASNGGGKQALETVQRLLPVLCQAHGLTPQQVVAIASNGGGKQALETVQRLLPVLCQAHGLTPQQVVAIASRGGKQALETVQRLLPVLCQAHGLTPQQVVAIASNNGGKQALETVQRLLPVLCQAHGLTPQQVVAIASHDGGKQALETVQRLLPVLCQAHGLTPQQVVAIASNNGGKQALETVQRLLPVLCQAHGLTPEQVVAIASNGGGKQALETVQRLLPVLCQAHGLT…	QWSGARALEALLTVAGELRGPPLQLDTGQLLKIAKRGGVTAVEAVHAWRNALTGAPLNLTPEQVVAIASHDGGKQALETVQRLLPVLCQAHGLTPQQVVAIASHDGGKQALETVQRLLPVLCQAHGLTPEQVVAIASHDGGKQALETVQALLPVLCQAHGLTPEQVVAIASNGGGKQALETVQRLLPVLCQAHGLTPQQVVAIASNGGGKQALETVQRLLPVLCQAHGLTPQQVVAIASRGGKQALETVQRLLPVLCQAHGLTPQQVVAIASNNGGKQALETVQRLLPVLCQAHGLTPQQVVAIASHDGGKQALETVQRLLPVLCQAHGLTPQQVVAIASNNGGKQALETVQRLLPVLCQAHGLTPEQVVAIASNGGGKQALETVQRLLPVLCQAHGLT…	489
dHax3[231-720](R'-5hmC)	Xanthomonas	6JW2	dHax3[231-720](R'-5hmC)_PDB_6JW2_A	Liu et al. (2020)	Liu, L., Zhang, Y., Liu, M., Wei, W., Yi, C., & Peng, J. (2020). Structural Insights into the Specific Recognition of 5-methylcytosine and 5-hydroxymethylcytosine by TAL Effectors. Journal of molecular biology, 432(4), 1035–1047. https://doi.org/10.1016/j.jmb.2019.11.023	QWSGARALEALLTVAGELRGPPLQLDTGQLLKIAKRGGVTAVEAVHAWRNALTGAPLNLTPEQVVAIASHDGGKQALETVQRLLPVLCQAHGLTPQQVVAIASHDGGKQALETVQRLLPVLCQAHGLTPEQVVAIASHDGGKQALETVQALLPVLCQAHGLTPEQVVAIASNGGGKQALETVQRLLPVLCQAHGLTPQQVVAIASNGGGKQALETVQRLLPVLCQAHGLTPQQVVAIASRGGKQALETVQRLLPVLCQAHGLTPQQVVAIASNNGGKQALETVQRLLPVLCQAHGLTPQQVVAIASHDGGKQALETVQRLLPVLCQAHGLTPQQVVAIASNNGGKQALETVQRLLPVLCQAHGLTPEQVVAIASNGGGKQALETVQRLLPVLCQAHGLT…	QWSGARALEALLTVAGELRGPPLQLDTGQLLKIAKRGGVTAVEAVHAWRNALTGAPLNLTPEQVVAIASHDGGKQALETVQRLLPVLCQAHGLTPQQVVAIASHDGGKQALETVQRLLPVLCQAHGLTPEQVVAIASHDGGKQALETVQALLPVLCQAHGLTPEQVVAIASNGGGKQALETVQRLLPVLCQAHGLTPQQVVAIASNGGGKQALETVQRLLPVLCQAHGLTPQQVVAIASRGGKQALETVQRLLPVLCQAHGLTPQQVVAIASNNGGKQALETVQRLLPVLCQAHGLTPQQVVAIASHDGGKQALETVQRLLPVLCQAHGLTPQQVVAIASNNGGKQALETVQRLLPVLCQAHGLTPEQVVAIASNGGGKQALETVQRLLPVLCQAHGLT…	489
dHax3[231-720](RG-5mC)	Xanthomonas	6JW3	dHax3[231-720](RG-5mC)_PDB_6JW3_A	Liu et al. (2020)	Liu, L., Zhang, Y., Liu, M., Wei, W., Yi, C., & Peng, J. (2020). Structural Insights into the Specific Recognition of 5-methylcytosine and 5-hydroxymethylcytosine by TAL Effectors. Journal of molecular biology, 432(4), 1035–1047. https://doi.org/10.1016/j.jmb.2019.11.023	QWSGARALEALLTVAGELRGPPLQLDTGQLLKIAKRGGVTAVEAVHAWRNALTGAPLNLTPEQVVAIASHDGGKQALETVQRLLPVLCQAHGLTPQQVVAIASHDGGKQALETVQRLLPVLCQAHGLTPEQVVAIASHDGGKQALETVQALLPVLCQAHGLTPEQVVAIASNGGGKQALETVQRLLPVLCQAHGLTPQQVVAIASNGGGKQALETVQRLLPVLCQAHGLTPQQVVAIASRGGGKQALETVQRLLPVLCQAHGLTPQQVVAIASNNGGKQALETVQRLLPVLCQAHGLTPQQVVAIASHDGGKQALETVQRLLPVLCQAHGLTPQQVVAIASNNGGKQALETVQRLLPVLCQAHGLTPEQVVAIASNGGGKQALETVQRLLPVLCQAHGL…	QWSGARALEALLTVAGELRGPPLQLDTGQLLKIAKRGGVTAVEAVHAWRNALTGAPLNLTPEQVVAIASHDGGKQALETVQRLLPVLCQAHGLTPQQVVAIASHDGGKQALETVQRLLPVLCQAHGLTPEQVVAIASHDGGKQALETVQALLPVLCQAHGLTPEQVVAIASNGGGKQALETVQRLLPVLCQAHGLTPQQVVAIASNGGGKQALETVQRLLPVLCQAHGLTPQQVVAIASRGGGKQALETVQRLLPVLCQAHGLTPQQVVAIASNNGGKQALETVQRLLPVLCQAHGLTPQQVVAIASHDGGKQALETVQRLLPVLCQAHGLTPQQVVAIASNNGGKQALETVQRLLPVLCQAHGLTPEQVVAIASNGGGKQALETVQRLLPVLCQAHGL…	492
dHax3[231-720](RG-5hmC)	Xanthomonas	6JW4	dHax3[231-720](RG-5hmC)_PDB_6JW4_A	Liu et al. (2020)	Liu, L., Zhang, Y., Liu, M., Wei, W., Yi, C., & Peng, J. (2020). Structural Insights into the Specific Recognition of 5-methylcytosine and 5-hydroxymethylcytosine by TAL Effectors. Journal of molecular biology, 432(4), 1035–1047. https://doi.org/10.1016/j.jmb.2019.11.023	QWSGARALEALLTVAGELRGPPLQLDTGQLLKIAKRGGVTAVEAVHAWRNALTGAPLNLTPEQVVAIASHDGGKQALETVQRLLPVLCQAHGLTPQQVVAIASHDGGKQALETVQRLLPVLCQAHGLTPEQVVAIASHDGGKQALETVQALLPVLCQAHGLTPEQVVAIASNGGGKQALETVQRLLPVLCQAHGLTPQQVVAIASNGGGKQALETVQRLLPVLCQAHGLTPQQVVAIASRGGGKQALETVQRLLPVLCQAHGLTPQQVVAIASNNGGKQALETVQRLLPVLCQAHGLTPQQVVAIASHDGGKQALETVQRLLPVLCQAHGLTPQQVVAIASNNGGKQALETVQRLLPVLCQAHGLTPEQVVAIASNGGGKQALETVQRLLPVLCQAHGL…	QWSGARALEALLTVAGELRGPPLQLDTGQLLKIAKRGGVTAVEAVHAWRNALTGAPLNLTPEQVVAIASHDGGKQALETVQRLLPVLCQAHGLTPQQVVAIASHDGGKQALETVQRLLPVLCQAHGLTPEQVVAIASHDGGKQALETVQALLPVLCQAHGLTPEQVVAIASNGGGKQALETVQRLLPVLCQAHGLTPQQVVAIASNGGGKQALETVQRLLPVLCQAHGLTPQQVVAIASRGGGKQALETVQRLLPVLCQAHGLTPQQVVAIASNNGGKQALETVQRLLPVLCQAHGLTPQQVVAIASHDGGKQALETVQRLLPVLCQAHGLTPQQVVAIASNNGGKQALETVQRLLPVLCQAHGLTPEQVVAIASNGGGKQALETVQRLLPVLCQAHGL…	490
dHax3[231-720](Q'-5hmC)	Xanthomonas	6JW5	dHax3[231-720](Q'-5hmC)_PDB_6JW5_A	Liu et al. (2020)	Liu, L., Zhang, Y., Liu, M., Wei, W., Yi, C., & Peng, J. (2020). Structural Insights into the Specific Recognition of 5-methylcytosine and 5-hydroxymethylcytosine by TAL Effectors. Journal of molecular biology, 432(4), 1035–1047. https://doi.org/10.1016/j.jmb.2019.11.023	QWSGARALEALLTVAGELRGPPLQLDTGQLLKIAKRGGVTAVEAVHAWRNALTGAPLNLTPEQVVAIASHDGGKQALETVQRLLPVLCQAHGLTPQQVVAIASHDGGKQALETVQRLLPVLCQAHGLTPEQVVAIASHDGGKQALETVQALLPVLCQAHGLTPEQVVAIASNGGGKQALETVQRLLPVLCQAHGLTPQQVVAIASNGGGKQALETVQRLLPVLCQAHGLTPQQVVAIASQGGKQALETVQRLLPVLCQAHGLTPQQVVAIASNNGGKQALETVQRLLPVLCQAHGLTPQQVVAIASHDGGKQALETVQRLLPVLCQAHGLTPQQVVAIASNNGGKQALETVQRLLPVLCQAHGLTPEQVVAIASNGGGKQALETVQRLLPVLCQAHGLT…	QWSGARALEALLTVAGELRGPPLQLDTGQLLKIAKRGGVTAVEAVHAWRNALTGAPLNLTPEQVVAIASHDGGKQALETVQRLLPVLCQAHGLTPQQVVAIASHDGGKQALETVQRLLPVLCQAHGLTPEQVVAIASHDGGKQALETVQALLPVLCQAHGLTPEQVVAIASNGGGKQALETVQRLLPVLCQAHGLTPQQVVAIASNGGGKQALETVQRLLPVLCQAHGLTPQQVVAIASQGGKQALETVQRLLPVLCQAHGLTPQQVVAIASNNGGKQALETVQRLLPVLCQAHGLTPQQVVAIASHDGGKQALETVQRLLPVLCQAHGLTPQQVVAIASNNGGKQALETVQRLLPVLCQAHGLTPEQVVAIASNGGGKQALETVQRLLPVLCQAHGLT…	489
PthA[1.5_TAL_repeats]	Xanthomonas axonopodis pv. citri	2KQ5	PthA[1.5_TAL_repeats]_PDB_2KQ5_A	Murakami et al. (2010)	Murakami, M. T., Sforça, M. L., Neves, J. L., Paiva, J. H., Domingues, M. N., Pereira, A. L., Zeri, A. C., & Benedetti, C. E. (2010). The repeat domain of the type III effector protein PthA shows a TPR-like structure and undergoes conformational changes upon DNA interaction. Proteins, 78(16), 3386–3395. https://doi.org/10.1002/prot.22846	EQVVAIASNIGGKQALETVQRLLPVLCQAHGLTPEQVVAIASHDGGKQALE	EQVVAIASNIGGKQALETVQRLLPVLCQAHGLTPEQVVAIASHDGGKQALE	51
XopAI	Xanthomonas axonopodis pv. citri	6K93	XopAI_PDB_6K93_A	Liu et al. (2019)	Liu, J. H., Yang, J. Y., Hsu, D. W., Lai, Y. H., Li, Y. P., Tsai, Y. R., & Hou, M. H. (2019). Crystal Structure-Based Exploration of Arginine-Containing Peptide Binding in the ADP-Ribosyltransferase Domain of the Type III Effector XopAI Protein. International journal of molecular sciences, 20(20), 5085. https://doi.org/10.3390/ijms20205085	MGLCTSKPSVVGSPVAGSPEHYLTHTAEQTTPSTPSSPEAPMSPSLHGLAALGSPRASSSPRPLSPLVELNTSDLIKQKKQLWQRVQHDGAQFRSTPEERKQFKTALITLWGEQYRPERQQRWNGMMQRMAQMKWNHPELKYMATEDLVALQAWTTDDYEVVQDVLEKEARPTAHGLAFAKCIISALHSLPEEYSYQGTVFTGEDQLPDWVSERYQERSITTDRRFFAASETKNASWQGMAVEWESNSTTGKRISMFSERPNEQEVLFPPGTRFQVTRIEENETHPRLKIYQSQIA	MGLCTSKPSVVGSPVAGSPEHYLTHTAEQTTPSTPSSPEAPMSPSLHGLAALGSPRASSSPRPLSPLVELNTSDLIKQKKQLWQRVQHDGAQFRSTPEERKQFKTALITLWGEQYRPERQQRWNGMMQRMAQMKWNHPELKYMATEDLVALQAWTTDDYEVVQDVLEKEARPTAHGLAFAKCIISALHSLPEEYSYQGTVFTGEDQLPDWVSERYQERSITTDRRFFAASETKNASWQGMAVEWESNSTTGKRISMFSERPNEQEVLFPPGTRFQVTRIEENETHPRLKIYQSQIA	296
XopAI	Xanthomonas axonopodis pv. citri	6K94	XopAI_PDB_6K94_A	Liu et al. (2019)	Liu, J. H., Yang, J. Y., Hsu, D. W., Lai, Y. H., Li, Y. P., Tsai, Y. R., & Hou, M. H. (2019). Crystal Structure-Based Exploration of Arginine-Containing Peptide Binding in the ADP-Ribosyltransferase Domain of the Type III Effector XopAI Protein. International journal of molecular sciences, 20(20), 5085. https://doi.org/10.3390/ijms20205085	MGLCTSKPSVVGSPVAGSPEHYLTHTAEQTTPSTPSSPEAPMSPSLHGLAALGSPRASSSPRPLSPLVELNTSDLIKQKKQLWQRVQHDGAQFRSTPEERKQFKTALITLWGEQYRPERQQRWNGMMQRMAQMKWNHPELKYMATEDLVALQAWTTDDYEVVQDVLEKEARPTAHGLAFAKCIISALHSLPEEYSYQGTVFTGEDQLPDWVSERYQERSITTDRRFFAASETKNASWQGMAVEWESNSTTGKRISMFSERPNEQEVLFPPGTRFQVTRIEENETHPRLKIYQSQIA	MGLCTSKPSVVGSPVAGSPEHYLTHTAEQTTPSTPSSPEAPMSPSLHGLAALGSPRASSSPRPLSPLVELNTSDLIKQKKQLWQRVQHDGAQFRSTPEERKQFKTALITLWGEQYRPERQQRWNGMMQRMAQMKWNHPELKYMATEDLVALQAWTTDDYEVVQDVLEKEARPTAHGLAFAKCIISALHSLPEEYSYQGTVFTGEDQLPDWVSERYQERSITTDRRFFAASETKNASWQGMAVEWESNSTTGKRISMFSERPNEQEVLFPPGTRFQVTRIEENETHPRLKIYQSQIA	296
XopAI	Xanthomonas axonopodis pv. citri	6KLY	XopAI_PDB_6KLY_A	Liu et al. (2019)	Liu, J. H., Yang, J. Y., Hsu, D. W., Lai, Y. H., Li, Y. P., Tsai, Y. R., & Hou, M. H. (2019). Crystal Structure-Based Exploration of Arginine-Containing Peptide Binding in the ADP-Ribosyltransferase Domain of the Type III Effector XopAI Protein. International journal of molecular sciences, 20(20), 5085. https://doi.org/10.3390/ijms20205085	MGLCTSKPSVVGSPVAGSPEHYLTHTAEQTTPSTPSSPEAPMSPSLHGLAALGSPRASSSPRPLSPLVELNTSDLIKQKKQLWQRVQHDGAQFRSTPEERKQFKTALITLWGEQYRPERQQRWNGMMQRMAQMKWNHPELKYMATEDLVALQAWTTDDYEVVQDVLEKEARPTAHGLAFAKCIISALHSLPEEYSYQGTVFTGEDQLPDWVSERYQERSITTDRRFFAASETKNASWQGMAVEWESNSTTGKRISMFSERPNEQEVLFPPGTRFQVTRIEENETHPRLKIYQSQIA	MGLCTSKPSVVGSPVAGSPEHYLTHTAEQTTPSTPSSPEAPMSPSLHGLAALGSPRASSSPRPLSPLVELNTSDLIKQKKQLWQRVQHDGAQFRSTPEERKQFKTALITLWGEQYRPERQQRWNGMMQRMAQMKWNHPELKYMATEDLVALQAWTTDDYEVVQDVLEKEARPTAHGLAFAKCIISALHSLPEEYSYQGTVFTGEDQLPDWVSERYQERSITTDRRFFAASETKNASWQGMAVEWESNSTTGKRISMFSERPNEQEVLFPPGTRFQVTRIEENETHPRLKIYQSQIA	296
AvrBs3	Xanthomonas campestris pv. vesicatoria	2YPF	AvrBs3_PDB_2YPF_A	Stella et al. (2013)	Stella, S., Molina, R., Yefimenko, I., Prieto, J., Silva, G., Bertonati, C., Juillerat, A., Duchateau, P., & Montoya, G. (2013). Structure of the AvrBs3-DNA complex provides new insights into the initial thymine-recognition mechanism. Acta crystallographica. Section D, Biological crystallography, 69(Pt 9), 1707–1716. https://doi.org/10.1107/S0907444913016429	MDPIRSRTPSPARELLPGPQPDGVQPTADRGVSPPAGGPLDGLPARRTMSRTRLPSPPAPSPAFSAGSFSDLLRQFDPSLFNTSLFDSLPPFGAHHTEAATGEWDEVQSGLRAADAPPPTMRVAVTAARPPRAKPAPRRRAAQPSDASPAAQVDLRTLGYSQQQQEKIKPKVRSTVAQHHEALVGHGFTHAHIVALSQHPAALGTVAVKYQDMIAALPEATHEAIVGVGKQWSGARALEALLTVAGELRGPPLQLDTGQLLKIAKRGGVTAVEAVHAWRNALTGAPLNLTPEQVVAIASHDGGKQALETVQRLLPVLCQAHGLTPQQVVAIASNGGGKQALETVQRLLPVLCQAHGLTPQQVVAIASNSGGKQALETVQRLLPVLCQAHGLTPEQVVAI…	MDPIRSRTPSPARELLPGPQPDGVQPTADRGVSPPAGGPLDGLPARRTMSRTRLPSPPAPSPAFSAGSFSDLLRQFDPSLFNTSLFDSLPPFGAHHTEAATGEWDEVQSGLRAADAPPPTMRVAVTAARPPRAKPAPRRRAAQPSDASPAAQVDLRTLGYSQQQQEKIKPKVRSTVAQHHEALVGHGFTHAHIVALSQHPAALGTVAVKYQDMIAALPEATHEAIVGVGKQWSGARALEALLTVAGELRGPPLQLDTGQLLKIAKRGGVTAVEAVHAWRNALTGAPLNLTPEQVVAIASHDGGKQALETVQRLLPVLCQAHGLTPQQVVAIASNGGGKQALETVQRLLPVLCQAHGLTPQQVVAIASNSGGKQALETVQRLLPVLCQAHGLTPEQVVAI…	1164
AvrRxo1-ORF1	Xanthomonas oryzae pv. oryzicola	4Z8Q	AvrRxo1-ORF1_PDB_4Z8Q_A	Han et al. (2015)	Han, Q., Zhou, C., Wu, S., Liu, Y., Triplett, L., Miao, J., Tokuhisa, J., Deblais, L., Robinson, H., Leach, J. E., Li, J., & Zhao, B. (2015). Crystal Structure of Xanthomonas AvrRxo1-ORF1, a Type III Effector with a Polynucleotide Kinase Domain, and Its Interactor AvrRxo1-ORF2. Structure (London, England : 1993), 23(10), 1900–1909. https://doi.org/10.1016/j.str.2015.06.030	MKNKTDIAGIAGLSTSHVSFDDAESKSVLDGSTQSTPEYKFQTPLDQLPARPAGPKSSNTTDAYIHESLPHSVPIAGASTSAVTHQQATQRKGTDEIYGLGSLPSAGPGRWEYLANPGNWHPERRKLHEKLLDQARSSALTLAESLESDGCQPTLFALRGNTATGKTRIATKKIPVLAAALKKTAGKGCVNPDVFKSSLAKSETGAKIFSSAQVHSESSFLADRFEGGLRSQKTGSGAIASIVVDKRLSREYEIDSYIQLAKETGRKVELCDIDAPLENSLVGVLQRKPEGEDPRPPYPVVSSGFVAVRSNRMYVIDRFIADPSLGNYRLFGTAEDGEKVMVASVIGGEFSVENAELYEKITSPQLSVTGDLADKVIDKELIDRLENNIADPERAAKTR…	MKNKTDIAGIAGLSTSHVSFDDAESKSVLDGSTQSTPEYKFQTPLDQLPARPAGPKSSNTTDAYIHESLPHSVPIAGASTSAVTHQQATQRKGTDEIYGLGSLPSAGPGRWEYLANPGNWHPERRKLHEKLLDQARSSALTLAESLESDGCQPTLFALRGNTATGKTRIATKKIPVLAAALKKTAGKGCVNPDVFKSSLAKSETGAKIFSSAQVHSESSFLADRFEGGLRSQKTGSGAIASIVVDKRLSREYEIDSYIQLAKETGRKVELCDIDAPLENSLVGVLQRKPEGEDPRPPYPVVSSGFVAVRSNRMYVIDRFIADPSLGNYRLFGTAEDGEKVMVASVIGGEFSVENAELYEKITSPQLSVTGDLADKVIDKELIDRLENNIADPERAAKTR…	421
AvrRxo1-ORF2	Xanthomonas oryzae pv. oryzicola	4Z8Q	AvrRxo1-ORF2_PDB_4Z8Q_B	Han et al. (2015)	Han, Q., Zhou, C., Wu, S., Liu, Y., Triplett, L., Miao, J., Tokuhisa, J., Deblais, L., Robinson, H., Leach, J. E., Li, J., & Zhao, B. (2015). Crystal Structure of Xanthomonas AvrRxo1-ORF1, a Type III Effector with a Polynucleotide Kinase Domain, and Its Interactor AvrRxo1-ORF2. Structure (London, England : 1993), 23(10), 1900–1909. https://doi.org/10.1016/j.str.2015.06.030	MKTLTGADALEFHKKLKERNKALHASDLELALVHADAVGKERFDLEELEKICDTSDAGRLTDAKERNDIYERMYYVEYPNVMTLKEFAHIVETLFSWS	MKTLTGADALEFHKKLKERNKALHASDLELALVHADAVGKERFDLEELEKICDTSDAGRLTDAKERNDIYERMYYVEYPNVMTLKEFAHIVETLFSWS	98
AvrRxo1-ORF1	Xanthomonas oryzae pv. oryzicola	4Z8T	AvrRxo1-ORF1_PDB_4Z8T_A	Han et al. (2015)	Han, Q., Zhou, C., Wu, S., Liu, Y., Triplett, L., Miao, J., Tokuhisa, J., Deblais, L., Robinson, H., Leach, J. E., Li, J., & Zhao, B. (2015). Crystal Structure of Xanthomonas AvrRxo1-ORF1, a Type III Effector with a Polynucleotide Kinase Domain, and Its Interactor AvrRxo1-ORF2. Structure (London, England : 1993), 23(10), 1900–1909. https://doi.org/10.1016/j.str.2015.06.030	MKNKTDIAGIAGLSTSHVSFDDAESKSVLDGSTQSTPEYKFQTPLDQLPARPAGPKSSNTTDAYIHESLPHSVPIAGASTSAVTHQQATQRKGTDEIYGLGSLPSAGPGRWEYLANPGNWHPERRKLHEKLLDQARSSALTLAESLESDGCQPTLFALRGNTATGKTRIATKKIPVLAAALKKTAGKGCVNPDVFKSSLAKSETGAKIFSSAQVHSESSFLADRFEGGLRSQKTGSGAIASIVVDKRLSREYEIDSYIQLAKETGRKVELCDIDAPLENSLVGVLQRKPEGEDPRPPYPVVSSGFVAVRSNRMYVIDRFIADPSLGNYRLFGTAEDGEKVMVASVIGGEFSVENAELYEKITSPQLSVTGDLADKVIDKELIDRLENNIADPERAAKTR…	MKNKTDIAGIAGLSTSHVSFDDAESKSVLDGSTQSTPEYKFQTPLDQLPARPAGPKSSNTTDAYIHESLPHSVPIAGASTSAVTHQQATQRKGTDEIYGLGSLPSAGPGRWEYLANPGNWHPERRKLHEKLLDQARSSALTLAESLESDGCQPTLFALRGNTATGKTRIATKKIPVLAAALKKTAGKGCVNPDVFKSSLAKSETGAKIFSSAQVHSESSFLADRFEGGLRSQKTGSGAIASIVVDKRLSREYEIDSYIQLAKETGRKVELCDIDAPLENSLVGVLQRKPEGEDPRPPYPVVSSGFVAVRSNRMYVIDRFIADPSLGNYRLFGTAEDGEKVMVASVIGGEFSVENAELYEKITSPQLSVTGDLADKVIDKELIDRLENNIADPERAAKTR…	421
AvrRxo1-ORF2	Xanthomonas oryzae pv. oryzicola	4Z8T	AvrRxo1-ORF2_PDB_4Z8T_B	Han et al. (2015)	Han, Q., Zhou, C., Wu, S., Liu, Y., Triplett, L., Miao, J., Tokuhisa, J., Deblais, L., Robinson, H., Leach, J. E., Li, J., & Zhao, B. (2015). Crystal Structure of Xanthomonas AvrRxo1-ORF1, a Type III Effector with a Polynucleotide Kinase Domain, and Its Interactor AvrRxo1-ORF2. Structure (London, England : 1993), 23(10), 1900–1909. https://doi.org/10.1016/j.str.2015.06.030	MKTLTGADALEFHKKLKERNKALHASDLELALVHADAVGKERFDLEELEKICDTSDAGRLTDAKERNDIYERMYYVEYPNVMTLKEFAHIVETLFSWS	MKTLTGADALEFHKKLKERNKALHASDLELALVHADAVGKERFDLEELEKICDTSDAGRLTDAKERNDIYERMYYVEYPNVMTLKEFAHIVETLFSWS	98
AvrRxo1-ORF1	Xanthomonas oryzae pv. oryzicola	4Z8U	AvrRxo1-ORF1_PDB_4Z8U_A	Han et al. (2015)	Han, Q., Zhou, C., Wu, S., Liu, Y., Triplett, L., Miao, J., Tokuhisa, J., Deblais, L., Robinson, H., Leach, J. E., Li, J., & Zhao, B. (2015). Crystal Structure of Xanthomonas AvrRxo1-ORF1, a Type III Effector with a Polynucleotide Kinase Domain, and Its Interactor AvrRxo1-ORF2. Structure (London, England : 1993), 23(10), 1900–1909. https://doi.org/10.1016/j.str.2015.06.030	MKNKTDIAGIAGLSTSHVSFDDAESKSVLDGSTQSTPEYKFQTPLDQLPARPAGPKSSNTTDAYIHESLPHSVPIAGASTSAVTHQQATQRKGTDEIYGLGSLPSAGPGRWEYLANPGNWHPERRKLHEKLLDQARSSALTLAESLESDGCQPTLFALRGNTATGKTRIATKKIPVLAAALKKTAGKGCVNPDVFKSSLAKSETGAKIFSSAQVHSESSFLADRFEGGLRSQKTGSGAIASIVVDKRLSREYEIDSYIQLAKETGRKVELCDIDAPLENSLVGVLQRKPEGEDPRPPYPVVSSGFVAVRSNRMYVIDRFIADPSLGNYRLFGTAEDGEKVMVASVIGGEFSVENAELYEKITSPQLSVTGDLADKVIDKELIDRLENNIADPERAAKTR…	MKNKTDIAGIAGLSTSHVSFDDAESKSVLDGSTQSTPEYKFQTPLDQLPARPAGPKSSNTTDAYIHESLPHSVPIAGASTSAVTHQQATQRKGTDEIYGLGSLPSAGPGRWEYLANPGNWHPERRKLHEKLLDQARSSALTLAESLESDGCQPTLFALRGNTATGKTRIATKKIPVLAAALKKTAGKGCVNPDVFKSSLAKSETGAKIFSSAQVHSESSFLADRFEGGLRSQKTGSGAIASIVVDKRLSREYEIDSYIQLAKETGRKVELCDIDAPLENSLVGVLQRKPEGEDPRPPYPVVSSGFVAVRSNRMYVIDRFIADPSLGNYRLFGTAEDGEKVMVASVIGGEFSVENAELYEKITSPQLSVTGDLADKVIDKELIDRLENNIADPERAAKTR…	421
AvrRxo1-ORF2	Xanthomonas oryzae pv. oryzicola	4Z8U	AvrRxo1-ORF2_PDB_4Z8U_B	Han et al. (2015)	Han, Q., Zhou, C., Wu, S., Liu, Y., Triplett, L., Miao, J., Tokuhisa, J., Deblais, L., Robinson, H., Leach, J. E., Li, J., & Zhao, B. (2015). Crystal Structure of Xanthomonas AvrRxo1-ORF1, a Type III Effector with a Polynucleotide Kinase Domain, and Its Interactor AvrRxo1-ORF2. Structure (London, England : 1993), 23(10), 1900–1909. https://doi.org/10.1016/j.str.2015.06.030	MKTLTGADALEFHKKLKERNKALHASDLELALVHADAVGKERFDLEELEKICDTSDAGRLTDAKERNDIYERMYYVEYPNVMTLKEFAHIVETLFSWS	MKTLTGADALEFHKKLKERNKALHASDLELALVHADAVGKERFDLEELEKICDTSDAGRLTDAKERNDIYERMYYVEYPNVMTLKEFAHIVETLFSWS	98
AvrRxo1-ORF1	Xanthomonas oryzae pv. oryzicola	4Z8V	AvrRxo1-ORF1_PDB_4Z8V_A	Han et al. (2015)	Han, Q., Zhou, C., Wu, S., Liu, Y., Triplett, L., Miao, J., Tokuhisa, J., Deblais, L., Robinson, H., Leach, J. E., Li, J., & Zhao, B. (2015). Crystal Structure of Xanthomonas AvrRxo1-ORF1, a Type III Effector with a Polynucleotide Kinase Domain, and Its Interactor AvrRxo1-ORF2. Structure (London, England : 1993), 23(10), 1900–1909. https://doi.org/10.1016/j.str.2015.06.030	MKNKTDIAGIAGLSTSHVSFDDAESKSVLDGSTQSTPEYKFQTPLDQLPARPAGPKSSNTTDAYIHESLPHSVPIAGASTSAVTHQQATQRKGTDEIYGLGSLPSAGPGRWEYLANPGNWHPERRKLHEKLLDQARSSALTLAESLESDGCQPTLFALRGNTATGKTRIATKKIPVLAAALKKTAGKGCVNPDVFKSSLAKSETGAKIFSSAQVHSESSFLADRFEGGLRSQKTGSGAIASIVVDKRLSREYEIDSYIQLAKETGRKVELCDIDAPLENSLVGVLQRKPEGEDPRPPYPVVSSGFVAVRSNRMYVIDRFIADPSLGNYRLFGTAEDGEKVMVASVIGGEFSVENAELYEKITSPQLSVTGDLADKVIDKELIDRLENNIADPERAAKTR…	MKNKTDIAGIAGLSTSHVSFDDAESKSVLDGSTQSTPEYKFQTPLDQLPARPAGPKSSNTTDAYIHESLPHSVPIAGASTSAVTHQQATQRKGTDEIYGLGSLPSAGPGRWEYLANPGNWHPERRKLHEKLLDQARSSALTLAESLESDGCQPTLFALRGNTATGKTRIATKKIPVLAAALKKTAGKGCVNPDVFKSSLAKSETGAKIFSSAQVHSESSFLADRFEGGLRSQKTGSGAIASIVVDKRLSREYEIDSYIQLAKETGRKVELCDIDAPLENSLVGVLQRKPEGEDPRPPYPVVSSGFVAVRSNRMYVIDRFIADPSLGNYRLFGTAEDGEKVMVASVIGGEFSVENAELYEKITSPQLSVTGDLADKVIDKELIDRLENNIADPERAAKTR…	421
AvrRxo1-ORF2	Xanthomonas oryzae pv. oryzicola	4Z8V	AvrRxo1-ORF2_PDB_4Z8V_B	Han et al. (2015)	Han, Q., Zhou, C., Wu, S., Liu, Y., Triplett, L., Miao, J., Tokuhisa, J., Deblais, L., Robinson, H., Leach, J. E., Li, J., & Zhao, B. (2015). Crystal Structure of Xanthomonas AvrRxo1-ORF1, a Type III Effector with a Polynucleotide Kinase Domain, and Its Interactor AvrRxo1-ORF2. Structure (London, England : 1993), 23(10), 1900–1909. https://doi.org/10.1016/j.str.2015.06.030	MKTLTGADALEFHKKLKERNKALHASDLELALVHADAVGKERFDLEELEKICDTSDAGRLTDAKERNDIYERMYYVEYPNVMTLKEFAHIVETLFSWS	MKTLTGADALEFHKKLKERNKALHASDLELALVHADAVGKERFDLEELEKICDTSDAGRLTDAKERNDIYERMYYVEYPNVMTLKEFAHIVETLFSWS	98
Oomycete
ATR13	Hyaloperonospora arabidopsidis	2LAI	ATR13_PDB_2LAI_A	Leonelli et al. (2011)	Leonelli, L., Pelton, J., Schoeffler, A., Dahlbeck, D., Berger, J., Wemmer, D. E., & Staskawicz, B. (2011). Structural elucidation and functional characterization of the Hyaloperonospora arabidopsidis effector protein ATR13. PLoS pathogens, 7(12), e1002428. https://doi.org/10.1371/journal.ppat.1002428	MRLVHAVLLPGIIVFVSNGNLLHAHALHEDETGVTAGRQLRAAASEVFGLSRASFGLGKAQDPLDKFFSKIIFSGKPIETSYSAKGIHEKIIEAHDLHVSKSKNAPIQYASVMEYLKKTYPGPDIERIVSTLERHDEVGAKDLGAKLRDALDRQ	HALHEDETGVTAGRQLRAAASEVFGLSRASFGLGKAQDPLDKFFSKIIFSGKPIETSYSAKGIHEKIIEAHDLHVSKSKNAPIQYASVMEYLKKTYPGPDIERIVSTLERHDEVGAKDLGAKLRDALDRQ	154
ATR1	Hyaloperonospora arabidopsidis	7CRB	ATR1_PDB_7CRB_J	Ma et al. (2020)	Ma, S., Lapin, D., Liu, L., Sun, Y., Song, W., Zhang, X., Logemann, E., Yu, D., Wang, J., Jirschitzka, J., Han, Z., Schulze-Lefert, P., Parker, J. E., & Chai, J. (2020). Direct pathogen-induced assembly of an NLR immune receptor complex to form a holoenzyme. Science (New York, N.Y.), 370(6521), eabe3069. https://doi.org/10.1126/science.abe3069	MRVCYFVLVPSVALAVIATESSETSGTIVHVFPLRDVADHRNDALINRALRAQTALDDDEERWPFGPSAVEALIETIDRHGRVSLNDEAKMKKVVRTWKKLIERDDLIGEIGKHYFEAPGPLHDTYDEALATRLVTTYSDRGVARAILHTRPSDPLSKKAGQAHRLEEAVASLWKGRGYTSDNVVSSIATGHDVDFFAPTAFTFLVKCVESEDDANNAIFEYFGSNPSRYFSAVLHAMEKPDADSRVLESSKKWMFQCYAQKQFPTPVFERTLAAYQSEDYAIRGARNHYEKLSLSQIEELVEEYSRIYSV	TESSETSGTIVHVFPLRDVADHRNDALINRALRAQTALDDDEERWPFGPSAVEALIETIDRHGRVSLNDEAKMKKVVRTWKKLIERDDLIGEIGKHYFEAPGPLHDTYDEALATRLVTTYSDRGVARAILHTRPSDPLSKKAGQAHRLEEAVASLWKGRGYTSDNVVSSIATGHDVDFFAPTAFTFLVKCVESEDDANNAIFEYFGSNPSRYFSAVLHAMEKPDADSRVLESSKKWMFQCYAQKQFPTPVFERTLAAYQSEDYAIRGARNHYEKLSLSQIEELVEEYSRIYSV	311
ATR1	Hyaloperonospora arabidopsidis	7CRC	ATR1_PDB_7CRC_F	Ma et al. (2020)	Ma, S., Lapin, D., Liu, L., Sun, Y., Song, W., Zhang, X., Logemann, E., Yu, D., Wang, J., Jirschitzka, J., Han, Z., Schulze-Lefert, P., Parker, J. E., & Chai, J. (2020). Direct pathogen-induced assembly of an NLR immune receptor complex to form a holoenzyme. Science (New York, N.Y.), 370(6521), eabe3069. https://doi.org/10.1126/science.abe3069	MRVCYFVLVPSVALAVIATESSETSGTIVHVFPLRDVADHRNDALINRALRAQTALDDDEERWPFGPSAVEALIETIDRHGRVSLNDEAKMKKVVRTWKKLIERDDLIGEIGKHYFEAPGPLHDTYDEALATRLVTTYSDRGVARAILHTRPSDPLSKKAGQAHRLEEAVASLWKGRGYTSDNVVSSIATGHDVDFFAPTAFTFLVKCVESEDDANNAIFEYFGSNPSRYFSAVLHAMEKPDADSRVLESSKKWMFQCYAQKQFPTPVFERTLAAYQSEDYAIRGARNHYEKLSLSQIEELVEEYSRIYSV	TESSETSGTIVHVFPLRDVADHRNDALINRALRAQTALDDDEERWPFGPSAVEALIETIDRHGRVSLNDEAKMKKVVRTWKKLIERDDLIGEIGKHYFEAPGPLHDTYDEALATRLVTTYSDRGVARAILHTRPSDPLSKKAGQAHRLEEAVASLWKGRGYTSDNVVSSIATGHDVDFFAPTAFTFLVKCVESEDDANNAIFEYFGSNPSRYFSAVLHAMEKPDADSRVLESSKKWMFQCYAQKQFPTPVFERTLAAYQSEDYAIRGARNHYEKLSLSQIEELVEEYSRIYSV	311
ATR1	Hyaloperonospora parasitica	3RMR	ATR1_PDB_3RMR_A	Chou et al. (2011)	Chou, S., Krasileva, K. V., Holton, J. M., Steinbrenner, A. D., Alber, T., & Staskawicz, B. J. (2011). Hyaloperonospora arabidopsidis ATR1 effector is a repeat protein with distributed recognition surfaces. Proceedings of the National Academy of Sciences of the United States of America, 108(32), 13323–13328. https://doi.org/10.1073/pnas.1109791108	MRVCYFVLVPSVALAVIATESSETSGTIVHVFPLRDVADHRNDALINRALRAQTALDDDEERWPFGPSAVEALIETIDRHGRVSLNDEAKMKKVVRTWKKLIERDDLIGEIGKHYFEAPGPLHDTYDEALATRLVTTYSDRGVARAILHTRPSDPLSKKAGQAHRLEEAVASLWKGRGYTSDNVVSSIATGHDVDFFAPTAFTFLVKCVESEDDANNAIFEYFGSNPSRYFSAVLHAMEKPDADSRVLESSKKWMFQCYAQKQFPTPVFERTLAAYQSEDYAIRGARNHYEKLSLSQIEELVEEYSRIYSV	TESSETSGTIVHVFPLRDVADHRNDALINRALRAQTALDDDEERWPFGPSAVEALIETIDRHGRVSLNDEAKMKKVVRTWKKLIERDDLIGEIGKHYFEAPGPLHDTYDEALATRLVTTYSDRGVARAILHTRPSDPLSKKAGQAHRLEEAVASLWKGRGYTSDNVVSSIATGHDVDFFAPTAFTFLVKCVESEDDANNAIFEYFGSNPSRYFSAVLHAMEKPDADSRVLESSKKWMFQCYAQKQFPTPVFERTLAAYQSEDYAIRGARNHYEKLSLSQIEELVEEYSRIYSV	311
PcF	Phytophthora cactorum	2BIC	PcF_PDB_2BIC_A	Nicastro et al. (2009)	Nicastro, G., Orsomando, G., Ferrari, E., Manconi, L., Desario, F., Amici, A., Naso, A., Carpaneto, A., Pertinhez, T. A., Ruggieri, S., & Spisni, A. (2009). Solution structure of the phytotoxic protein PcF: the first characterized member of the Phytophthora PcF toxin family. Protein science : a publication of the Protein Society, 18(8), 1786–1791. https://doi.org/10.1002/pro.168	MNFKTCPAVALVAVVATVATAEDPLYCQAIGCPTLYSEANLAVSKECRDQGKLGDDFHRCCEEQCGSTTPASA	EDPLYCQAIGCPTLYSEANLAVSKECRDQGKLGDDFHRCCEEQCGSTTPASA	73
AVR3a4	Phytophthora capsici	2LC2	AVR3a4_PDB_2LC2_A	Yaeno et al. (2011)	Yaeno, T., Li, H., Chaparro-Garcia, A., Schornack, S., Koshiba, S., Watanabe, S., Kigawa, T., Kamoun, S., & Shirasu, K. (2011). Phosphatidylinositol monophosphate-binding interface in the oomycete RXLR effector AVR3a is required for its stability in host cells to modulate plant immunity. Proceedings of the National Academy of Sciences of the United States of America, 108(35), 14682–14687. https:/…	MRLSFLLPVAMVAIYCATCNANVDSNQNKASMLQARLNDEAGGTRLLRVHHESDTEERGFLEKAAVKKMAKAIMADPNKADEVYKKWADKGYTLTQMSNFLKSKTAGKYDRVYNGYVIHLDY	NVDSNQNKASMLQARLNDEAGGTRLLRVHHESDTEERGFLEKAAVKKMAKAIMADPNKADEVYKKWADKGYTLTQMSNFLKSKTAGKYDRVYNGYVIHLDY	122
AVR3a11[70-132]	Phytophthora capsici	3ZR8	AVR3a11[70-132]_PDB_3ZR8_X	Boutemy et al. (2011)	Boutemy, L. S., King, S. R. F., Win, J., Hughes, R. K., Clarke, T. A., Blumenschein, T. M. A., Kamoun, S., & Banfield, M. J. (2011). Structures of Phytophthora RXLR effector proteins: a conserved but adaptable fold underpins functional diversity. The Journal of biological chemistry, 286(41), 35834–35842. https://doi.org/10.1074/jbc.M111.262303	TEKAAVKKMAKAIMADPSKADDVYQKWADKGYTLTQLSDFLKSKTRGKYDRVYNGYMTYRDYV	TEKAAVKKMAKAIMADPSKADDVYQKWADKGYTLTQLSDFLKSKTRGKYDRVYNGYMTYRDYV	63
PcRxLR12	Phytophthora capsici	5ZC3	PcRxLR12_PDB_5ZC3_A	Zhao et al. (2018)	Zhao, L., Zhang, X., Zhang, X., Song, W., Li, X., Feng, R., Yang, C., Huang, Z., & Zhu, C. (2018). Crystal structure of the RxLR effector PcRxLR12 from Phytophthora capsici. Biochemical and biophysical research communications, 503(3), 1830–1835. https://doi.org/10.1016/j.bbrc.2018.07.121	MDTTDIKPVRPAINLQQPPFVVGRLLRTVQDEERGFTLPGAGKLADLFESTALKLAQSARINTWLVKGTSVDDAFLKLELNTAGSRIFENPKLLTWAVYVTKVEKQNPEEIILAKLSKQFTEGSLAKMIASAKLDSKTEGLATILQAQQRQVWVDAGKSSDEVFKLLQLDEAGTKLFKNQQFSTWTSFVDAFNRKYPEKAVSIFSKLAKTYDGFTLWKMLEAAKKVPKTEIIASKLQAQQIDAWLDAGKSTDEVFNLLKLQRTGDKLFKNSQFLTWVSYVEKFNKKDPDQAIAIFSKLAGVYDQVTLSSMLEAAKHVPSTKRIASYLQGQQNQHWLADGKSTDDIFKLLKLNTPSPENLIDPRLDAWTSFMRAFNMANEGKETTLIATLTTHYKDRGLA…	MDTTDIKPVRPAINLQQPPFVVGRLLRTVQDEERGFTLPGAGKLADLFESTALKLAQSARINTWLVKGTSVDDAFLKLELNTAGSRIFENPKLLTWAVYVTKVEKQNPEEIILAKLSKQFTEGSLAKMIASAKLDSKTEGLATILQAQQRQVWVDAGKSSDEVFKLLQLDEAGTKLFKNQQFSTWTSFVDAFNRKYPEKAVSIFSKLAKTYDGFTLWKMLEAAKKVPKTEIIASKLQAQQIDAWLDAGKSTDEVFNLLKLQRTGDKLFKNSQFLTWVSYVEKFNKKDPDQAIAIFSKLAGVYDQVTLSSMLEAAKHVPSTKRIASYLQGQQNQHWLADGKSTDDIFKLLKLNTPSPENLIDPRLDAWTSFMRAFNMANEGKETTLIATLTTHYKDRGLA…	472
AVR3a	Phytophthora infestans	2NAR	AVR3a_PDB_2NAR_A	Wawra et al. (2017)	Wawra, S., Trusch, F., Matena, A., Apostolakis, K., Linne, U., Zhukov, I., Stanek, J., Koźmiński, W., Davidson, I., Secombes, C. J., Bayer, P., & van West, P. (2017). The RxLR Motif of the Host Targeting Effector AVR3a of Phytophthora infestans Is Cleaved before Secretion. The Plant cell, 29(6), 1184–1195. https://doi.org/10.1105/tpc.16.00552	MRLAIMLSATAVAIYFATSSAIDQTKVLVYGTPAHYIHDSAGRRLLRKNEENEETSEERAPNFNLANLNEEMFNVAALTERADAKKLAKQLMGNDKLADAAYMWWQHNRVTLDQIDTFLKLASRKTQGAKYNQIYNSYMMHLGLTGY	IDQTKVLVYGTPAHYIHDSAGRRLLRKNEENEETSEERAPNFNLANLNEEMFNVAALTERADAKKLAKQLMGNDKLADAAYMWWQHNRVTLDQIDTFLKLASRKTQGAKYNQIYNSYMMHLGLTGY	147
PexRD2	Phytophthora infestans	3ZRG	PexRD2_PDB_3ZRG_A	Boutemy et al. (2011)	Boutemy, L. S., King, S. R. F., Win, J., Hughes, R. K., Clarke, T. A., Blumenschein, T. M. A., Kamoun, S., & Banfield, M. J. (2011). Structures of Phytophthora RXLR effector proteins: a conserved but adaptable fold underpins functional diversity. The Journal of biological chemistry, 286(41), 35834–35842. https://doi.org/10.1074/jbc.M111.262303	MRLSYVIVVIATSFLVTTEALSTNTGVQAANVVGPAQRLLRKHYTAAENDDDSEARALNTEKMKTMLKAGMTVDDYAAKLKLTDKIAAAANSARAMEKLGETLKMKKLLRYLNYVAEHTAV	LSTNTGVQAANVVGPAQRLLRKHYTAAENDDDSEARALNTEKMKTMLKAGMTVDDYAAKLKLTDKIAAAANSARAMEKLGETLKMKKLLRYLNYVAEHTAV	121
SFI3	Phytophthora infestans	6GU1	SFI3_PDB_6GU1_A	He et al. (2019)	He, Q., McLellan, H., Hughes, R. K., Boevink, P. C., Armstrong, M., Lu, Y., Banfield, M. J., Tian, Z., & Birch, P. R. J. (2019). Phytophthora infestans effector SFI3 targets potato UBK to suppress early immune transcriptional responses. The New phytologist, 222(1), 438–454. https://doi.org/10.1111/nph.15635	MRFLLVAVVAMMALVSSSTAAVAETSNDINTMNNNQEFARSLRNTEERSIAAILAEAGEEDRAAWRINYRAWYKAKLTPTQVKTVLGVSQAEMNNVAKQLQRLYLGYYSFYTAMEKKKEEKKRLATP	ETSNDINTMNNNQEFARSLRNTEERSIAAILAEAGEEDRAAWRINYRAWYKAKLTPTQVKTVLGVSQAEMNNVAKQLQRLYLGYYSFYTAMEKKKEEKKRLATP	127
AVRvnt1	Phytophthora infestans	7XP9	AVRvnt1_PDB_7XP9_A		PDB DOI: https://doi.org/10.2210/pdb7XP9/pdb	MRVYAAFVVALVSLLATNSAVLAVTTPTKLAKLTAPEFTDNENRQRRLLRKQEGAELGDEERTSTQNLGNSLMRVFSKEATRKYYLDLFKRADFTANLPKLAKKGGPDRLNDALKKLRKAGISEEKFAELKGAAAKYADDWYRIYGKLDPIRA	VTTPTKLAKLTAPEFTDNENRQRRLLRKQEGAELGDEERTSTQNLGNSLMRVFSKEATRKYYLDLFKRADFTANLPKLAKKGGPDRLNDALKKLRKAGISEEKFAELKGAAAKYADDWYRIYGKLDPIRA	153	KAH9441491.1|KNE89671.1|POW06180.1|PS_11_281_scaffold_5563|P_striiformis_PSTG_16868T0	5
AVRvnt1	Phytophthora infestans	7XPC	AVRvnt1_PDB_7XPC_B		PDB DOI: https://doi.org/10.2210/pdb7XPC/pdb	MRVYAAFVVALVSLLATNSAVLAVTTPTKLAKLTAPEFTDNENRQRRLLRKQEGAELGDEERTSTQNLGNSLMRVFSKEATRKYYLDLFKRADFTANLPKLAKKGGPDRLNDALKKLRKAGISEEKFAELKGAAAKYADDWYRIYGKLDPIRA	VTTPTKLAKLTAPEFTDNENRQRRLLRKQEGAELGDEERTSTQNLGNSLMRVFSKEATRKYYLDLFKRADFTANLPKLAKKGGPDRLNDALKKLRKAGISEEKFAELKGAAAKYADDWYRIYGKLDPIRA	153	PS_11-281_00007236	1
PITG_15142	Phytophthora infestans	7XVI	PITG_15142_PDB_7XVI_A	Li et al. (2023)	Li, H., Wang, J., Kuan, T. A., Tang, B., Feng, L., Wang, J., Cheng, Z., Skłenar, J., Derbyshire, P., Hulin, M., Li, Y., Zhai, Y., Hou, Y., Menke, F. L. H., Wang, Y., & Ma, W. (2023). Pathogen protein modularity enables elaborate mimicry of a host phosphatase. Cell, 186(15), 3196–3207.e17. https://doi.org/10.1016/j.cell.2023.05.049	MLHLKTRLLLLAAISLSTSCLAKYSMVTPNPLSSIDSHHISTKRLLRAGKTSYYDLDEERGVSGVSVESLSNSLKSTTNEQLMSWLNGGKNADDVFKLLTLDDAAETLLASPQLQAWIKFMKKFNTENPKQQTTLIKTLTSHYGDDGVAKIIEAAKQVPATATIAKRLQTEQTQRWIAYEKSPDVVFKLLKLNNAGDKLFKQPQVVTWAKYVDAFNKAHPEQKTTLFSMLKKYDEQTLVDMLIAAQKVPATEKIAVRVQADLTNAWLSIQKSPNAIFKLLKLDMGGDALLESPLFVAWTKYTDYYNLMYHKETFPVISTLTKNYPNDKLASILALASMNPSTESLASQLQRELLENWYKQGNAPSYVFKRLQLDKTGERLFDSPILDTWRQYVDYFRRR…	CLAKYSMVTPNPLSSIDSHHISTKRLLRAGKTSYYDLDEERGVSGVSVESLSNSLKSTTNEQLMSWLNGGKNADDVFKLLTLDDAAETLLASPQLQAWIKFMKKFNTENPKQQTTLIKTLTSHYGDDGVAKIIEAAKQVPATATIAKRLQTEQTQRWIAYEKSPDVVFKLLKLNNAGDKLFKQPQVVTWAKYVDAFNKAHPEQKTTLFSMLKKYDEQTLVDMLIAAQKVPATEKIAVRVQADLTNAWLSIQKSPNAIFKLLKLDMGGDALLESPLFVAWTKYTDYYNLMYHKETFPVISTLTKNYPNDKLASILALASMNPSTESLASQLQRELLENWYKQGNAPSYVFKRLQLDKTGERLFDSPILDTWRQYVDYFRRRKPKQKVNMLAILKEHYKDD…	490
Pi04314	Phytophthora infestans	8PQ7	Pi04314_PDB_8PQ7_B	Bentham et al. (2024)	Bentham, A. R., Wang, W., Trusch, F., Varden, F. A., Birch, P. R. J., & Banfield, M. J. (2024). The WY Domain of an RxLr Effector Drives Interactions with a Host Target Phosphatase to Mimic Host Regulatory Proteins and Promote Phytophthora infestans Infection. Molecular plant-microbe interactions : MPMI, 37(3), 239–249. https://doi.org/10.1094/MPMI-08-23-0118-FI	MHSSLLWLGAVVALLAVNNVTAVSTEANGQVALSTSKGQLAGERAEEENSIVRSLRAVETSEDEEERDLLGLFAKSKLKKMMKSESFKLKRFGEWDDFTVGYIREKLKNKYPDLLLNYLNVYKKAGNEIVRHANNPNKVTFSNKVRARIYKTNS	VSTEANGQVALSTSKGQLAGERAEEENSIVRSLRAVETSEDEEERDLLGLFAKSKLKKMMKSESFKLKRFGEWDDFTVGYIREKLKNKYPDLLLNYLNVYKKAGNEIVRHANNPNKVTFSNKVRARIYKTNS	154
GP42(C290S)	Phytophthora sojae	3TW5	GP42(C290S)_PDB_3TW5_A	Reiss et al. (2011)	Reiss, K., Kirchner, E., Gijzen, M., Zocher, G., Löffelhardt, B., Nürnberger, T., Stehle, T., & Brunner, F. (2011). Structural and phylogenetic analyses of the GP42 transglutaminase from Phytophthora sojae reveal an evolutionary relationship between oomycetes and marine Vibrio bacteria. The Journal of biological chemistry, 286(49), 42585–42593. https://doi.org/10.1074/jbc.M111.290544	MVYSPSTYLISAVVAAVALQMQQTAATSLYYTPFTVSDTTNEITDKFPAYGADVADQDCIIKVEVDPTLPNITTISPVPVTYPDLLANLTTAPADPVYSKVGSAILKEDAPATDAEQDSYISANIPDTNGKVGKPGLSDPKDCATGWDDAQTARKLETKRRLEANGNQDIAKLEAYFGTKMEMTLKDLPTVGVHTPSPWAGPYWPTYQDSINVQWSQGQPSAAEKYAKAFGKDVKTFMDAVSKKNGIDSQSGRKKCSSDDDCSTLTDGSSCSIRTGKTSGYCIPTWFGISHAWSPAAILETEPKCPVKHNGVTFQPMDLKALVSLVYDGARVQTVFTGARFNGGTDTTDEYGRHSNNAYRDLNPAYFHIASANILGKLNSTFVADVTAGAEVWNQPVRG…	MVYSPSTYLISAVVAAVALQMQQTAATSLYYTPFTVSDTTNEITDKFPAYGADVADQDCIIKVEVDPTLPNITTISPVPVTYPDLLANLTTAPADPVYSKVGSAILKEDAPATDAEQDSYISANIPDTNGKVGKPGLSDPKDCATGWDDAQTARKLETKRRLEANGNQDIAKLEAYFGTKMEMTLKDLPTVGVHTPSPWAGPYWPTYQDSINVQWSQGQPSAAEKYAKAFGKDVKTFMDAVSKKNGIDSQSGRKKCSSDDDCSTLTDGSSCSIRTGKTSGYCIPTWFGISHAWSPAAILETEPKCPVKHNGVTFQPMDLKALVSLVYDGARVQTVFTGARFNGGTDTTDEYGRHSNNAYRDLNPAYFHIASANILGKLNSTFVADVTAGAEVWNQPVRG…	529
PsPSR2	Phytophthora sojae	5GNC	PsPSR2_PDB_5GNC_A	He et al. (2019)	He, J., Ye, W., Choi, D. S., Wu, B., Zhai, Y., Guo, B., Duan, S., Wang, Y., Gan, J., Ma, W., & Ma, J. (2019). Structural analysis of Phytophthora suppressor of RNA silencing 2 (PSR2) reveals a conserved modular fold contributing to virulence. Proceedings of the National Academy of Sciences of the United States of America, 116(16), 8054–8059. https://doi.org/10.1073/pnas.1819481116	MRLQCVVLFAALTLVAATHAPPNVKTVLSAEQHDIPVKRLLRPGNPAGKEDEERGINFSSVPGFEKLANLLKPKPGLKKLLKWADAKKPPETVFTRLRLDKTGTQLFDNTDFPVWAAYTRSVAQTDSEASAVMLKTLVSRYSDEVLSGMIAAAKKSSKTESIATKLETEQMRTWLAAKKTPDDMFLVFKLNKAGDDILSSPLLSAWTNYMKLSNKENPKAQTTLIATMTKHYGDSGVSQILAAARKSPATQSTAKRLEAEQVQLWLKKGRTPDDTFTLLSLDRAGDDLLASPQFNTWMKYINYYNKENPDEKTTVLAKLMTHFDDEELTPILVVARKVPSTESTAAKLQAEQFKNWLSADKSPEEAFTLLQLDKAGDDLLTNPQLTNWLKYTENFNLNK…	THAPPNVKTVLSAEQHDIPVKRLLRPGNPAGKEDEERGINFSSVPGFEKLANLLKPKPGLKKLLKWADAKKPPETVFTRLRLDKTGTQLFDNTDFPVWAAYTRSVAQTDSEASAVMLKTLVSRYSDEVLSGMIAAAKKSSKTESIATKLETEQMRTWLAAKKTPDDMFLVFKLNKAGDDILSSPLLSAWTNYMKLSNKENPKAQTTLIATMTKHYGDSGVSQILAAARKSPATQSTAKRLEAEQVQLWLKKGRTPDDTFTLLSLDRAGDDLLASPQFNTWMKYINYYNKENPDEKTTVLAKLMTHFDDEELTPILVVARKVPSTESTAAKLQAEQFKNWLSADKSPEEAFTLLQLDKAGDDLLTNPQLTNWLKYTENFNLNKEINEQVTAIQVFRAQYV…	670
PsAvh240	Phytophthora sojae	6J8L	PsAvh240_PDB_6J8L_A	Guo et al. (2019)	Guo, B., Wang, H., Yang, B., Jiang, W., Jing, M., Li, H., Xia, Y., Xu, Y., Hu, Q., Wang, F., Yu, F., Wang, Y., Ye, W., Dong, S., Xing, W., & Wang, Y. (2019). Phytophthora sojae Effector PsAvh240 Inhibits Host Aspartic Protease Secretion to Promote Infection. Molecular plant, 12(4), 552–564. https://doi.org/10.1016/j.molp.2019.01.017	MRPYFTLLLALAFILACTNLVEADAGRVLETTTNEHARHLRTAVASVVDLPDDEDERLLGYNTVQLWRMRRTANKLMNGKLTTQKEAALKKWMASQQDKFLAKWLKSSSVYPDQVYSKLGLTKLGASAKSSPNYQLYEKYTEALLQRWTNFKASPDTVYKSLRLDKLGAKAPQSPSYPMYEKYLQTFFRNQPAN	DAGRVLETTTNEHARHLRTAVASVVDLPDDEDERLLGYNTVQLWRMRRTANKLMNGKLTTQKEAALKKWMASQQDKFLAKWLKSSSVYPDQVYSKLGLTKLGASAKSSPNYQLYEKYTEALLQRWTNFKASPDTVYKSLRLDKLGAKAPQSPSYPMYEKYLQTFFRNQPAN	194
Avr1d	Phytophthora sojae	7C96	Avr1d_PDB_7C96_A	Lin et al. (2021)	Lin, Y., Hu, Q., Zhou, J., Yin, W., Yao, D., Shao, Y., Zhao, Y., Guo, B., Xia, Y., Chen, Q., Wang, Y., Ye, W., Xie, Q., Tyler, B. M., Xing, W., & Wang, Y. (2021). Phytophthora sojae effector Avr1d functions as an E2 competitor and inhibits ubiquitination activity of GmPUB13 to facilitate infection. Proceedings of the National Academy of Sciences of the United States of America, 118(10), e20183121…	MRLSSTTFVVLAAVLLASGTAVSKADETGVTNVNAVHSPNVLAGVDKRFLRSHHTEDGEAKLSNYDNEERNGLFGANTLSNMGKDTILRFQMFTKWKANGYLPKKIKDDIPRSLYKAYKIHYRMN	DETGVTNVNAVHSPNVLAGVDKRFLRSHHTEDGEAKLSNYDNEERNGLFGANTLSNMGKDTILRFQMFTKWKANGYLPKKIKDDIPRSLYKAYKIHYRMN	125
PsPSR2	Phytophthora sojae	7XVK	PsPSR2_PDB_7XVK_B	Li et al. (2023)	Li, H., Wang, J., Kuan, T. A., Tang, B., Feng, L., Wang, J., Cheng, Z., Skłenar, J., Derbyshire, P., Hulin, M., Li, Y., Zhai, Y., Hou, Y., Menke, F. L. H., Wang, Y., & Ma, W. (2023). Pathogen protein modularity enables elaborate mimicry of a host phosphatase. Cell, 186(15), 3196–3207.e17. https://doi.org/10.1016/j.cell.2023.05.049	MRLQCVVLFAALTLVAATHAPPNVKTVLSAEQHDIPVKRLLRPGNPAGKEDEERGINFSSVPGFEKLANLLKPKPGLKKLLKWADAKKPPETVFTRLRLDKTGTQLFDNTDFPVWAAYTRSVAQTDSEASAVMLKTLVSRYSDEVLSGMIAAAKKSSKTESIATKLETEQMRTWLAAKKTPDDMFLVFKLNKAGDDILSSPLLSAWTNYMKLSNKENPKAQTTLIATMTKHYGDSGVSQILAAARKSPATQSTAKRLEAEQVQLWLKKGRTPDDTFTLLSLDRAGDDLLASPQFNTWMKYINYYNKENPDEKTTVLAKLMTHFDDEELTPILVVARKVPSTESTAAKLQAEQFKNWLSADKSPEEAFTLLQLDKAGDDLLTNPQLTNWLKYTENFNLNK…	THAPPNVKTVLSAEQHDIPVKRLLRPGNPAGKEDEERGINFSSVPGFEKLANLLKPKPGLKKLLKWADAKKPPETVFTRLRLDKTGTQLFDNTDFPVWAAYTRSVAQTDSEASAVMLKTLVSRYSDEVLSGMIAAAKKSSKTESIATKLETEQMRTWLAAKKTPDDMFLVFKLNKAGDDILSSPLLSAWTNYMKLSNKENPKAQTTLIATMTKHYGDSGVSQILAAARKSPATQSTAKRLEAEQVQLWLKKGRTPDDTFTLLSLDRAGDDLLASPQFNTWMKYINYYNKENPDEKTTVLAKLMTHFDDEELTPILVVARKVPSTESTAAKLQAEQFKNWLSADKSPEEAFTLLQLDKAGDDLLTNPQLTNWLKYTENFNLNKEINEQVTAIQVFRAQYV…	670
Fungi
CSEP0064(BEC1054)	Blumeria graminis f. sp. hordei	6FMB	CSEP0064(BEC1054)_PDB_6FMB_A	Pennington et al. (2019)	Pennington, H. G., Jones, R., Kwon, S., Bonciani, G., Thieron, H., Chandler, T., Luong, P., Morgan, S. N., Przydacz, M., Bozkurt, T., Bowden, S., Craze, M., Wallington, E. J., Garnett, J., Kwaaitaal, M., Panstruga, R., Cota, E., & Spanu, P. D. (2019). The fungal ribonuclease-like effector protein CSEP0064/BEC1054 represses plant immunity and interferes with degradation of host ribosomal RNA. PLoS…	MRPFQLLSALAIFINLEAVEAAAYWDCDGTEIPERNVRAAVVLAFNYRKESFHGYPATFIIGSTFSGVGEVRQFPVEDSDANWQGGAVKYYILTNKRGSYLEVFSSVGSGNKCTFVEG	MRPFQLLSALAIFINLEAVEAAAYWDCDGTEIPERNVRAAVVLAFNYRKESFHGYPATFIIGSTFSGVGEVRQFPVEDSDANWQGGAVKYYILTNKRGSYLEVFSSVGSGNKCTFVEG	118
AVRA6	Blumeria graminis f. sp. hordei	8OXH	AVRA6_PDB_8OXH_A	Cao et al. (2023)	Cao, Y., Kümmel, F., Logemann, E., Gebauer, J. M., Lawson, A. W., Yu, D., Uthoff, M., Keller, B., Jirschitzka, J., Baumann, U., Tsuda, K., Chai, J., & Schulze-Lefert, P. (2023). Structural polymorphisms within a common powdery mildew effector scaffold as a driver of coevolution with cereal immune receptors. Proceedings of the National Academy of Sciences of the United States of America, 120(32), …	MKFISNATTAALAGILLLAPVAYGNLYYKCDVGDSVNLEEVLNMDCDAALTENRDEHPRIPTGESHKSYFFTKRACRDRLGLACYLLQVYGYPKKYQFSQYSNMEWKVCSLQDIR	NLYYKCDVGDSVNLEEVLNMDCDAALTENRDEHPRIPTGESHKSYFFTKRACRDRLGLACYLLQVYGYPKKYQFSQYSNMEWKVCSLQDIR	115
AVRA22	Blumeria graminis f. sp. hordei	8OXJ	AVRA22_PDB_8OXJ_A	Cao et al. (2023)	Cao, Y., Kümmel, F., Logemann, E., Gebauer, J. M., Lawson, A. W., Yu, D., Uthoff, M., Keller, B., Jirschitzka, J., Baumann, U., Tsuda, K., Chai, J., & Schulze-Lefert, P. (2023). Structural polymorphisms within a common powdery mildew effector scaffold as a driver of coevolution with cereal immune receptors. Proceedings of the National Academy of Sciences of the United States of America, 120(32), …	MKTFIPKLAIALLSLVVPALADGWTCAGSDFDGDQVRGQARHWVGQQKTKFSEFHTHNDVPLCYFELGEGNQLTQSYTGFRAYCDEPGDVYNLRYLDVSSRTWVLCTHYDNDFESDYR	DGWTCAGSDFDGDQVRGQARHWVGQQKTKFSEFHTHNDVPLCYFELGEGNQLTQSYTGFRAYCDEPGDVYNLRYLDVSSRTWVLCTHYDNDFESDYR	118
AVRA10	Blumeria graminis f. sp. hordei	8OXK	AVRA10_PDB_8OXK_A	Cao et al. (2023)	Cao, Y., Kümmel, F., Logemann, E., Gebauer, J. M., Lawson, A. W., Yu, D., Uthoff, M., Keller, B., Jirschitzka, J., Baumann, U., Tsuda, K., Chai, J., & Schulze-Lefert, P. (2023). Structural polymorphisms within a common powdery mildew effector scaffold as a driver of coevolution with cereal immune receptors. Proceedings of the National Academy of Sciences of the United States of America, 120(32), …	MKTFIPKLAIVLFSLVVPALADGWTCAGSDFDGDQVRGQARHWVDQQKTKFSDFQTHDGVQLCHFELGEGNQLTQSITGFRAYCDEPGDVYNVRYWDVSSRTWVLCTHYDIDFESDYR	DGWTCAGSDFDGDQVRGQARHWVDQQKTKFSDFQTHDGVQLCHFELGEGNQLTQSITGFRAYCDEPGDVYNVRYWDVSSRTWVLCTHYDIDFESDYR	118
AVRA7	Blumeria graminis f. sp. hordei	8OXL	AVRA7_PDB_8OXL_A	Cao et al. (2023)	Cao, Y., Kümmel, F., Logemann, E., Gebauer, J. M., Lawson, A. W., Yu, D., Uthoff, M., Keller, B., Jirschitzka, J., Baumann, U., Tsuda, K., Chai, J., & Schulze-Lefert, P. (2023). Structural polymorphisms within a common powdery mildew effector scaffold as a driver of coevolution with cereal immune receptors. Proceedings of the National Academy of Sciences of the United States of America, 120(32), …	MKFLSAASMATLSGLLLSATAHAADPYFECSMNTAVSFSGIIFYEQSHEYLDAEPGDPEGPNGEIYPARRFTRVRRDGSDVLILIQSLDEYPLRRAYEKTEQGWRLCPFHKP	ADPYFECSMNTAVSFSGIIFYEQSHEYLDAEPGDPEGPNGEIYPARRFTRVRRDGSDVLILIQSLDEYPLRRAYEKTEQGWRLCPFHKP	112
AVRPM2	Blumeria graminis f. sp. tritici	8OXI	AVRPM2_PDB_8OXI_A	Cao et al. (2023)	Cao, Y., Kümmel, F., Logemann, E., Gebauer, J. M., Lawson, A. W., Yu, D., Uthoff, M., Keller, B., Jirschitzka, J., Baumann, U., Tsuda, K., Chai, J., & Schulze-Lefert, P. (2023). Structural polymorphisms within a common powdery mildew effector scaffold as a driver of coevolution with cereal immune receptors. Proceedings of the National Academy of Sciences of the United States of America, 120(32), …	MRPFQLLSAIAVFNSLKIVAGESYWDCKGIPILFRTVHAAVELAFTSQPGSISGYPSICRTTPLRTGPDERRQFPLTDTGARWQGGGITYYVEATRDKRHCEVFGTAGGVYKCTLVLRD	ESYWDCKGIPILFRTVHAAVELAFTSQPGSISGYPSICRTTPLRTGPDERRQFPLTDTGARWQGGGITYYVEATRDKRHCEVFGTAGGVYKCTLVLRD	119
AVRPM2	Blumeria graminis f. sp. tritici	8PHY	AVRPM2_PDB_8PHY_A	Cao et al. (2023)	Cao, Y., Kümmel, F., Logemann, E., Gebauer, J. M., Lawson, A. W., Yu, D., Uthoff, M., Keller, B., Jirschitzka, J., Baumann, U., Tsuda, K., Chai, J., & Schulze-Lefert, P. (2023). Structural polymorphisms within a common powdery mildew effector scaffold as a driver of coevolution with cereal immune receptors. Proceedings of the National Academy of Sciences of the United States of America, 120(32), …	MRPFQLLSAIAVFNSLKIVAGESYWDCKGIPILFRTVHAAVELAFTSQPGSISGYPSICRTTPLRTGPDERRQFPLTDTGARWQGGGITYYVEATRDKRHCEVFGTAGGVYKCTLVLRD	ESYWDCKGIPILFRTVHAAVELAFTSQPGSISGYPSICRTTPLRTGPDERRQFPLTDTGARWQGGGITYYVEATRDKRHCEVFGTAGGVYKCTLVLRD	119
SIB1	Colletotrichum orbiculare	7EAU	SIB1_PDB_7EAU_A	Zhang et al. (2021)	Zhang, R., Isozumi, N., Mori, M., Okuta, R., Singkaravanit-Ogawa, S., Imamura, T., Kurita, J. I., Gan, P., Shirasu, K., Ohki, S., & Takano, Y. (2021). Fungal effector SIB1 of Colletotrichum orbiculare has unique structural features and can suppress plant immunity in Nicotiana benthamiana. The Journal of biological chemistry, 297(6), 101370. https://doi.org/10.1016/j.jbc.2021.101370	MQLTKLFVATIFGFATFAMAQEGKCTAKGECQENTSGVKLFCTSGSCAKKEGQACTRNGPGSSNSASCPK	QEGKCTAKGECQENTSGVKLFCTSGSCAKKEGQACTRNGPGSSNSASCPK	70
Ecp6	Fulvia fulva (or Cladosporium fulvum)	4B8V	Ecp6_PDB_4B8V_A	Sánchez-Vallet et al. (2013)	Sánchez-Vallet, A., Saleem-Batcha, R., Kombrink, A., Hansen, G., Valkenburg, D. J., Thomma, B. P., & Mesters, J. R. (2013). Fungal effector Ecp6 outcompetes host immune receptor for chitin binding through intrachain LysM dimerization. eLife, 2, e00790. https://doi.org/10.7554/eLife.00790	MQSMILFAAALMGAAVNGFVLPRTDDPDCETKATDCGSTSNIKYTVVKGDTLTSIAKKFKSGICNIVSVNKLANPNLIELGATLIIPENCSNPDNKSCVSTPAEPTETCVPGLPGSYTIVSGDTLTNISQDFNITLDSLIAANTQIENPDAIDVGQIITVPVCPSSQCEAVGTYNIVAGDLFVDLAATYHTTIGQIKALNNNVNPSKLKVGQQIILPQDCKNVTTAVA	FVLPRTDDPDCETKATDCGSTSNIKYTVVKGDTLTSIAKKFKSGICNIVSVNKLANPNLIELGATLIIPENCSNPDNKSCVSTPAEPTETCVPGLPGSYTIVSGDTLTNISQDFNITLDSLIAANTQIENPDAIDVGQIITVPVCPSSQCEAVGTYNIVAGDLFVDLAATYHTTIGQIKALNNNVNPSKLKVGQQIILPQDCKNVTTAVA	228
Ecp6	Fulvia fulva (or Cladosporium fulvum)	4B9H	Ecp6_PDB_4B9H_A	Sánchez-Vallet et al. (2013)	Sánchez-Vallet, A., Saleem-Batcha, R., Kombrink, A., Hansen, G., Valkenburg, D. J., Thomma, B. P., & Mesters, J. R. (2013). Fungal effector Ecp6 outcompetes host immune receptor for chitin binding through intrachain LysM dimerization. eLife, 2, e00790. https://doi.org/10.7554/eLife.00790	MQSMILFAAALMGAAVNGFVLPRTDDPDCETKATDCGSTSNIKYTVVKGDTLTSIAKKFKSGICNIVSVNKLANPNLIELGATLIIPENCSNPDNKSCVSTPAEPTETCVPGLPGSYTIVSGDTLTNISQDFNITLDSLIAANTQIENPDAIDVGQIITVPVCPSSQCEAVGTYNIVAGDLFVDLAATYHTTIGQIKALNNNVNPSKLKVGQQIILPQDCKNVTTAVA	FVLPRTDDPDCETKATDCGSTSNIKYTVVKGDTLTSIAKKFKSGICNIVSVNKLANPNLIELGATLIIPENCSNPDNKSCVSTPAEPTETCVPGLPGSYTIVSGDTLTNISQDFNITLDSLIAANTQIENPDAIDVGQIITVPVCPSSQCEAVGTYNIVAGDLFVDLAATYHTTIGQIKALNNNVNPSKLKVGQQIILPQDCKNVTTAVA	228
CfAvr4	Fulvia fulva (or Cladosporium fulvum)	6BN0	CfAvr4_PDB_6BN0_A	Hurlburt et al. (2018)	Hurlburt, N. K., Chen, L. H., Stergiopoulos, I., & Fisher, A. J. (2018). Structure of the Cladosporium fulvum Avr4 effector in complex with (GlcNAc)6 reveals the ligand-binding mechanism and uncouples its intrinsic function from recognition by the Cf-4 resistance protein. PLoS pathogens, 14(8), e1007263. https://doi.org/10.1371/journal.ppat.1007263	MHYTTLLLSTLLVGTALAQPTNPPAKTPKKAPKTQPYNPCKPQEVIDTKCMGPKDCLYPNPDSCTTYIQCVPLDEVGNAKPVVKPCPKGLQWNDNVGKKWCDYPNLSTCPVKTPQPKPKKGGVGGKKASVGHPGY	QPTNPPAKTPKKAPKTQPYNPCKPQEVIDTKCMGPKDCLYPNPDSCTTYIQCVPLDEVGNAKPVVKPCPKGLQWNDNVGKKWCDYPNLSTCPVKTPQPKPKKGGVGGKKASVGHPGY	135
Ecp11-1	Fulvia fulva (or Cladosporium fulvum)	6ZUQ	Ecp11-1_PDB_6ZUQ_A	Lazar et al. (2022)	Lazar, N., Mesarich, C. H., Petit-Houdenot, Y., Talbi, N., Li de la Sierra-Gallay, I., Zélie, E., Blondeau, K., Gracy, J., Ollivier, B., Blaise, F., Rouxel, T., Balesdent, M. H., Idnurm, A., van Tilbeurgh, H., & Fudal, I. (2022). A new family of structurally conserved fungal effectors displays epistatic interactions with plant resistance proteins. PLoS pathogens, 18(7), e1010664. https://doi.org/…	MLSSAKTLWLLLLSMLAYTTKPAYSLDCKAVALKWVHQFRIPGGDNCNFYCSYDSLYQQFNLWKKNDACQGADGFSTAIPKIQEAPCSDCPGSKTCICSVQATAWRVRNGKWFDGQQWFDCDVKPYTERVLGRRWYDESEADKDIYVGYYSRGFISNDNVHCGSQ	LDCKAVALKWVHQFRIPGGDNCNFYCSYDSLYQQFNLWKKNDACQGADGFSTAIPKIQEAPCSDCPGSKTCICSVQATAWRVRNGKWFDGQQWFDCDVKPYTERVLGRRWYDESEADKDIYVGYYSRGFISNDNVHCGSQ	165
Ecp11-1	Fulvia fulva (or Cladosporium fulvum)	6ZUS	Ecp11-1_PDB_6ZUS_A	Lazar et al. (2022)	Lazar, N., Mesarich, C. H., Petit-Houdenot, Y., Talbi, N., Li de la Sierra-Gallay, I., Zélie, E., Blondeau, K., Gracy, J., Ollivier, B., Blaise, F., Rouxel, T., Balesdent, M. H., Idnurm, A., van Tilbeurgh, H., & Fudal, I. (2022). A new family of structurally conserved fungal effectors displays epistatic interactions with plant resistance proteins. PLoS pathogens, 18(7), e1010664. https://doi.org/…	MLSSAKTLWLLLLSMLAYTTKPAYSLDCKAVALKWVHQFRIPGGDNCNFYCSYDSLYQQFNLWKKNDACQGADGFSTAIPKIQEAPCSDCPGSKTCICSVQATAWRVRNGKWFDGQQWFDCDVKPYTERVLGRRWYDESEADKDIYVGYYSRGFISNDNVHCGSQ	LDCKAVALKWVHQFRIPGGDNCNFYCSYDSLYQQFNLWKKNDACQGADGFSTAIPKIQEAPCSDCPGSKTCICSVQATAWRVRNGKWFDGQQWFDCDVKPYTERVLGRRWYDESEADKDIYVGYYSRGFISNDNVHCGSQ	165
GzCVNH	Fusarium graminearum (or Gibberella zeae)	2L2F	GzCVNH_PDB_2L2F_A	Matei et al. (2011)	Matei, E., Louis, J. M., Jee, J., & Gronenborn, A. M. (2011). NMR solution structure of a cyanovirin homolog from wheat head blight fungus. Proteins, 79(5), 1538–1549. https://doi.org/10.1002/prot.22981	MGNFHESSNNIWLEDGHILHAECGNGEGDYVESTLDLDYYIGNDDGSFSWGGENFSGSASNITLDIEGDDNIPVLRAELNPMDGDPVEANVNLSERIGNDCGTLIFLA	MGNFHESSNNIWLEDGHILHAECGNGEGDYVESTLDLDYYIGNDDGSFSWGGENFSGSASNITLDIEGDDNIPVLRAELNPMDGDPVEANVNLSERIGNDCGTLIFLA	108
FGL1	Fusarium graminearum (or Gibberella zeae)	3NGM	FGL1_PDB_3NGM_A	Lou et al. (2010)	Lou, Z., Li, M., Sun, Y., Liu, Y., Liu, Z., Wu, W., & Rao, Z. (2010). Crystal structure of a secreted lipase from Gibberella zeae reveals a novel "double-lock" mechanism. Protein & cell, 1(8), 760–770. https://doi.org/10.1007/s13238-010-0094-y	MRLLSLLSVVTLAVASPLSVEEYAKALDERAVSVSTTDFGNFKFYIQHGAAAYCNSEAPAGAKVTCSGNGCPTVQSNGATIVASFTGSKTGIGGYVATDPTRKEIVVSFRGSINIRNWLTNLDFDQDDCSLTSGCGVHSGFQNAWNEISAAATAAVAKARKANPSFKVVSVGHSLGGAVATLAGANLRVGGTPLDIYTYGSPRVGNTQLAAFVSNQAGGEFRVTNAKDPVPRLPPLIFGYRHTSPEYWLSGSGGDKIDYTINDVKVCEGAANLQCNGGTLGLDIDAHLHYFQATDACSAGGISWRRYRSAKRESISERATMTDAELEKKLNSYVEMDKEYIKTHARPLIIV	SPLSVEEYAKALDERAVSVSTTDFGNFKFYIQHGAAAYCNSEAPAGAKVTCSGNGCPTVQSNGATIVASFTGSKTGIGGYVATDPTRKEIVVSFRGSINIRNWLTNLDFDQDDCSLTSGCGVHSGFQNAWNEISAAATAAVAKARKANPSFKVVSVGHSLGGAVATLAGANLRVGGTPLDIYTYGSPRVGNTQLAAFVSNQAGGEFRVTNAKDPVPRLPPLIFGYRHTSPEYWLSGSGGDKIDYTINDVKVCEGAANLQCNGGTLGLDIDAHLHYFQATDACSAGGISWRRYRSAKRESISERATMTDAELEKKLNSYVEMDKEYIKTHARPLIIV	351
Avr2(SIX3)	Fusarium oxysporum f. sp. lycopersici	5OD4	Avr2(SIX3)_PDB_5OD4_A	Di et al. (2017)	Di, X., Cao, L., Hughes, R. K., Tintor, N., Banfield, M. J., & Takken, F. L. W. (2017). Structure-function analysis of the Fusarium oxysporum Avr2 effector allows uncoupling of its immune-suppressing activity from recognition. The New phytologist, 216(3), 897–914. https://doi.org/10.1111/nph.14733	MSMTWVCSIAGLPVEDADSSVGQLQGRGNPYCVFPGRRTSSTSFTTSFSTEPLGYARMLHRDPPYERAGNSGLNHRIYERSRVGGLRTVIDVAPPDGHQAIANYEIEVRRIPVATPNAAGDCFHTARLSTGSRGPATISWDADASYTYYLTISED	MSMTWVCSIAGLPVEDADSSVGQLQGRGNPYCVFPGRRTSSTSFTTSFSTEPLGYARMLHRDPPYERAGNSGLNHRIYERSRVGGLRTVIDVAPPDGHQAIANYEIEVRRIPVATPNAAGDCFHTARLSTGSRGPATISWDADASYTYYLTISED	155	DK0911_14453|KAH9451254.1|KNF03878.1|PS_11_281_scaffold_3515|Pst104E_27512|P_striiformis_PSTG_02966T0	6
Avr3(SIX1)	Fusarium oxysporum f. sp. lycopersici	7T69	Avr3(SIX1)_PDB_7T69_A	Yu et al. (2024)	Yu, D. S., Outram, M. A., Smith, A., McCombe, C. L., Khambalkar, P. B., Rima, S. A., Sun, X., Ma, L., Ericsson, D. J., Jones, D. A., & Williams, S. J. (2024). The structural repertoire of Fusarium oxysporum f. sp. lycopersici effectors revealed by experimental and computational studies. eLife, 12, RP89280. https://doi.org/10.7554/eLife.89280	MAPYSMVLLGALSILGFGAYAQEAAVREPQIFFNLTYTEYLDKVAASHGSPPDKSDLPWNDTMGSFPGNETDDGVQTETGSSLSRRGHIVNLRKREPFGEESRNDRVTQDMLQALHDLCVERFGTGYRAVSGLCYTDRRATRKIECNKPSVRERDRSVTRACPKGQECTTFNAYNFRNRHHQVTFPVCGPRIEVKDRHDIGIHTEWQGTWYPESPKSPGTYDYFAQMAGTLNGYFGYDGVYSDGYKTSSHGYGHSWSCINCPRGKVTITNTYRATWAFGYTSPH	MAPYSMVLLGALSILGFGAYAQEAAVREPQIFFNLTYTEYLDKVAASHGSPPDKSDLPWNDTMGSFPGNETDDGVQTETGSSLSRRGHIVNLRKREPFGEESRNDRVTQDMLQALHDLCVERFGTGYRAVSGLCYTDRRATRKIECNKPSVRERDRSVTRACPKGQECTTFNAYNFRNRHHQVTFPVCGPRIEVKDRHDIGIHTEWQGTWYPESPKSPGTYDYFAQMAGTLNGYFGYDGVYSDGYKTSSHGYGHSWSCINCPRGKVTITNTYRATWAFGYTSPH	284
Avr1(SIX4)	Fusarium oxysporum f. sp. lycopersici	7T6A	Avr1(SIX4)_PDB_7T6A_A	Yu et al. (2024)	Yu, D. S., Outram, M. A., Smith, A., McCombe, C. L., Khambalkar, P. B., Rima, S. A., Sun, X., Ma, L., Ericsson, D. J., Jones, D. A., & Williams, S. J. (2024). The structural repertoire of Fusarium oxysporum f. sp. lycopersici effectors revealed by experimental and computational studies. eLife, 12, RP89280. https://doi.org/10.7554/eLife.89280	MNLKALVVIASVAVTSALPKGEEGDIIGTFNFSSSDSQPLKIHWVDTPDSSGSNLVKRSAHTESVCVHAGTATGADLHWLNAICTGKSTYTVNCAPAGNKNAGSTHTGTCPAGQDCFQLEQVGNFWGDREPDATCSPSNTVFDAVDDKEATHVNGKVVTRAGKPGIGRKLIRLKAQVYRRDGHYGQTSRMGFFRNGKEVYHIDNVASMEPTWNFDPSSDQSFSFFFTPGPNAFRIQGTLNLA	MNLKALVVIASVAVTSALPKGEEGDIIGTFNFSSSDSQPLKIHWVDTPDSSGSNLVKRSAHTESVCVHAGTATGADLHWLNAICTGKSTYTVNCAPAGNKNAGSTHTGTCPAGQDCFQLEQVGNFWGDREPDATCSPSNTVFDAVDDKEATHVNGKVVTRAGKPGIGRKLIRLKAQVYRRDGHYGQTSRMGFFRNGKEVYHIDNVASMEPTWNFDPSSDQSFSFFFTPGPNAFRIQGTLNLA	242
SIX8	Fusarium oxysporum f. sp. lycopersici	8EB9	SIX8_PDB_8EB9_A	Yu et al. (2024)	Yu, D. S., Outram, M. A., Smith, A., McCombe, C. L., Khambalkar, P. B., Rima, S. A., Sun, X., Ma, L., Ericsson, D. J., Jones, D. A., & Williams, S. J. (2024). The structural repertoire of Fusarium oxysporum f. sp. lycopersici effectors revealed by experimental and computational studies. eLife, 12, RP89280. https://doi.org/10.7554/eLife.89280	MQPLRILLLFPLAVSVAATPIDKSLDQAATIEETVHQPHSHDERALVERDTSGILLACITGAGSAFQAYAGCYLTAFRNDPRTLTLRMDKTRGERISNVLVILSGGALSHAVEEVVQIAPGAVRNLATLGASTVQFLHNFR	TPIDKSLDQAATIEETVHQPHSHDERALVERDTSGILLACITGAGSAFQAYAGCYLTAFRNDPRTLTLRMDKTRGERISNVLVILSGGALSHAVEEVVQIAPGAVRNLATLGASTVQFLHNFR	141	DK0911_02124|DK0911_02127|DK0911_06215|DK0911_22983|KAH9452398.1|KAH9464468.1|KAH9467288.1|KAI7962046.1|KAI7966164.1|KAI7967809.1|KAI9605615.1|KAI9618241.1|KAI9624979.1|KNE88971.1|KNF00326.1|KNF02950.1|POW03108.1|POW14668.1|POW15598.1|PS_11-281_00005389|PS_11-281_00010076|PS_11_281_scaffold_5213|PST0821_06496|PST21_04494|PST21_05944|PST21_09658|PST43_13486|PST43_19891|Pst104E_12053|Pst104E_12571|…	33
SIX6	Fusarium oxysporum f. sp. lycopersici	8EBB	SIX6_PDB_8EBB_A	Yu et al. (2024)	Yu, D. S., Outram, M. A., Smith, A., McCombe, C. L., Khambalkar, P. B., Rima, S. A., Sun, X., Ma, L., Ericsson, D. J., Jones, D. A., & Williams, S. J. (2024). The structural repertoire of Fusarium oxysporum f. sp. lycopersici effectors revealed by experimental and computational studies. eLife, 12, RP89280. https://doi.org/10.7554/eLife.89280	MKLALIASILAAGCVAGPLAQTESESADVAEHTINYIDIAPEEFEPPKANLSSLVSRDTLPVSTCPAGQKYDRSVCYKADKIRSFCVANPRSNREKITDTPCQPREICVQRNLSNGKSFAKCIPIVDLVEWKTSANGNKEGCTTTSVNPAGYHHLGTIVYDINKNPIEVDKISYFGEPGNVNEGIGGSTSYFSSDNFQFSKSRYMKTCIFSGGYGNLNAYTWSWE	CVAGPLAQTESESADVAEHTINYIDIAPEEFEPPKANLSSLVSRDTLPVSTCPAGQKYDRSVCYKADKIRSFCVANPRSNREKITDTPCQPREICVQRNLSNGKSFAKCIPIVDLVEWKTSANGNKEGCTTTSVNPAGYHHLGTIVYDINKNPIEVDKISYFGEPGNVNEGIGGSTSYFSSDNFQFSKSRYMKTCIFSGGYGNLNAYTWSWE	225
AvrLm4-7	Leptosphaeria maculans	4FPQ	AvrLm4-7_PDB_4FPQ_A	Blondeau et al. (2015)	Blondeau, K., Blaise, F., Graille, M., Kale, S. D., Linglin, J., Ollivier, B., Labarde, A., Lazar, N., Daverdin, G., Balesdent, M. H., Choi, D. H., Tyler, B. M., Rouxel, T., van Tilbeurgh, H., & Fudal, I. (2015). Crystal structure of the effector AvrLm4-7 of Leptosphaeria maculans reveals insights into its translocation into plant cells and recognition by resistance proteins. The Plant journal : …	MPLSLEIILTLLALSIPTITACREASISGEIRYPQGTCPTKTEALNDCNKVTKGLIDFSQSHQRAWGIDMTAKVQCAPCITTDPWDVVLCTCKITAHRYREFVPKIPYSSFSSAPGVIFGQETGLDHDPEWVVNMKARTRGCD	CREASISGEIRYPQGTCPTKTEALNDCNKVTKGLIDFSQSHQRAWGIDMTAKVQCAPCITTDPWDVVLCTCKITAHRYREFVPKIPYSSFSSAPGVIFGQETGLDHDPEWVVNMKARTRGCD	143
AvrLm4-7	Leptosphaeria maculans	4FPR	AvrLm4-7_PDB_4FPR_A	Blondeau et al. (2015)	Blondeau, K., Blaise, F., Graille, M., Kale, S. D., Linglin, J., Ollivier, B., Labarde, A., Lazar, N., Daverdin, G., Balesdent, M. H., Choi, D. H., Tyler, B. M., Rouxel, T., van Tilbeurgh, H., & Fudal, I. (2015). Crystal structure of the effector AvrLm4-7 of Leptosphaeria maculans reveals insights into its translocation into plant cells and recognition by resistance proteins. The Plant journal : …	MPLSLEIILTLLALSIPTITACREASISGEIRYPQGTCPTKTEALNDCNKVTKGLIDFSQSHQRAWGIDMTAKVQCAPCITTDPWDVVLCTCKITAHRYREFVPKIPYSSFSSAPGVIFGQETGLDHDPEWVVNMKARTRGCD	CREASISGEIRYPQGTCPTKTEALNDCNKVTKGLIDFSQSHQRAWGIDMTAKVQCAPCITTDPWDVVLCTCKITAHRYREFVPKIPYSSFSSAPGVIFGQETGLDHDPEWVVNMKARTRGCD	143
AvrLm5-9	Leptosphaeria maculans	7AD5	AvrLm5-9_PDB_7AD5_A	Lazar et al. (2022)	Lazar, N., Mesarich, C. H., Petit-Houdenot, Y., Talbi, N., Li de la Sierra-Gallay, I., Zélie, E., Blondeau, K., Gracy, J., Ollivier, B., Blaise, F., Rouxel, T., Balesdent, M. H., Idnurm, A., van Tilbeurgh, H., & Fudal, I. (2022). A new family of structurally conserved fungal effectors displays epistatic interactions with plant resistance proteins. PLoS pathogens, 18(7), e1010664. https://doi.org/…	MLYFLIYLKLLLFTICALAHDCHQVTVSRDVTLQNKERHDCNQVCASIDKETENKLNTDIIPRLTRYMSVKGNSIIARVQQSNSDPKCSCTWRAIIWRVYKAYDENSLNVALHVSHPNQQIGENPDWSLVISNPNVHCLKH	HDCHQVTVSRDVTLQNKERHDCNQVCASIDKETENKLNTDIIPRLTRYMSVKGNSIIARVQQSNSDPKCSCTWRAIIWRVYKAYDENSLNVALHVSHPNQQIGENPDWSLVISNPNVHCLKH	141
AvrLm5-9	Leptosphaeria maculans	7B76	AvrLm5-9_PDB_7B76_A	Lazar et al. (2022)	Lazar, N., Mesarich, C. H., Petit-Houdenot, Y., Talbi, N., Li de la Sierra-Gallay, I., Zélie, E., Blondeau, K., Gracy, J., Ollivier, B., Blaise, F., Rouxel, T., Balesdent, M. H., Idnurm, A., van Tilbeurgh, H., & Fudal, I. (2022). A new family of structurally conserved fungal effectors displays epistatic interactions with plant resistance proteins. PLoS pathogens, 18(7), e1010664. https://doi.org/…	MLYFLIYLKLLLFTICALAHDCHQVTVSRDVTLQNKERHDCNQVCASIDKETENKLNTDIIPRLTRYMSVKGNSIIARVQQSNSDPKCSCTWRAIIWRVYKAYDENSLNVALHVSHPNQQIGENPDWSLVISNPNVHCLKH	HDCHQVTVSRDVTLQNKERHDCNQVCASIDKETENKLNTDIIPRLTRYMSVKGNSIIARVQQSNSDPKCSCTWRAIIWRVYKAYDENSLNVALHVSHPNQQIGENPDWSLVISNPNVHCLKH	141
AvrPiz-t	Magnaporthe oryzae	2LW6	AvrPiz-t_PDB_2LW6_A	Zhang et al. (2013)	Zhang, Z. M., Zhang, X., Zhou, Z. R., Hu, H. Y., Liu, M., Zhou, B., & Zhou, J. (2013). Solution structure of the Magnaporthe oryzae avirulence protein AvrPiz-t. Journal of biomolecular NMR, 55(2), 219–223. https://doi.org/10.1007/s10858-012-9695-5	MQFSTIITVCLFTGLASASFVQCNHHLLYNGRHWGTIRKKAGWAVRFYEEKPGQPKRLVAICKNASPVHCNYLKCTNLAAGFSAGTSTDVLSSGTVGSIGNDPQAQRQ	SFVQCNHHLLYNGRHWGTIRKKAGWAVRFYEEKPGQPKRLVAICKNASPVHCNYLKCTNLAAGFSAGTSTDVLSSGTVGSIGNDPQAQRQ	108
AVR1-CO39	Magnaporthe oryzae	2MYV	AVR1-CO39_PDB_2MYV_A	de Guillen et al. (2015)	de Guillen, K., Ortiz-Vallejo, D., Gracy, J., Fournier, E., Kroj, T., & Padilla, A. (2015). Structure Analysis Uncovers a Highly Diverse but Structurally Conserved Effector Family in Phytopathogenic Fungi. PLoS pathogens, 11(10), e1005228. https://doi.org/10.1371/journal.ppat.1005228	MKVQATFATLIALAAYFPAANAWKDCIIQRYKDGDVNNIYTANRNEEITIEEYKVFVNEACHPYPVILPDRSVLSGDFTSAYADDDESC	WKDCIIQRYKDGDVNNIYTANRNEEITIEEYKVFVNEACHPYPVILPDRSVLSGDFTSAYADDDESC	89
AVR-Pia	Magnaporthe oryzae	2MYW	AVR-Pia_PDB_2MYW_A	de Guillen et al. (2015)	de Guillen, K., Ortiz-Vallejo, D., Gracy, J., Fournier, E., Kroj, T., & Padilla, A. (2015). Structure Analysis Uncovers a Highly Diverse but Structurally Conserved Effector Family in Phytopathogenic Fungi. PLoS pathogens, 11(10), e1005228. https://doi.org/10.1371/journal.ppat.1005228	MHFSTIFIPFALAALKVSAAPARFCVYYDGHLPATRVLLMYVRIGTTATITARGHEFEVEAKDQNCKVILTNGKQAPDWLAAEPY	APARFCVYYDGHLPATRVLLMYVRIGTTATITARGHEFEVEAKDQNCKVILTNGKQAPDWLAAEPY	85
AVR-Pia	Magnaporthe oryzae	2N37	AVR-Pia_PDB_2N37_A	Ose et al. (2015)	Ose, T., Oikawa, A., Nakamura, Y., Maenaka, K., Higuchi, Y., Satoh, Y., Fujiwara, S., Demura, M., Sone, T., & Kamiya, M. (2015). Solution structure of an avirulence protein, AVR-Pia, from Magnaporthe oryzae. Journal of biomolecular NMR, 63(2), 229–235. https://doi.org/10.1007/s10858-015-9979-7	MHFSTIFIPFALAALKVSAAPARFCVYYDGHLPATRVLLMYVRIGTTATITARGHEFEVEAKDQNCKVILTNGKQAPDWLAAEPY	APARFCVYYDGHLPATRVLLMYVRIGTTATITARGHEFEVEAKDQNCKVILTNGKQAPDWLAAEPY	85
AVR-PikD	Magnaporthe oryzae	5A6W	AVR-PikD_PDB_5A6W_C	Maqbool et al. (2015)	Maqbool, A., Saitoh, H., Franceschetti, M., Stevenson, C. E., Uemura, A., Kanzaki, H., Kamoun, S., Terauchi, R., & Banfield, M. J. (2015). Structural basis of pathogen recognition by an integrated HMA domain in a plant NLR immune receptor. eLife, 4, e08709. https://doi.org/10.7554/eLife.08709	MRVTTFNTFLLTLGTVAVVNAETGNKYIEKRAIDLSRERDPNFFDHPGIPVPECFWFMFKNNVRQDAGTCYSSWKMDMKVGPNWVHIKSDDNCNLSGDFPPGWIVLGKKRPGF	ETGNKYIEKRAIDLSRERDPNFFDHPGIPVPECFWFMFKNNVRQDAGTCYSSWKMDMKVGPNWVHIKSDDNCNLSGDFPPGWIVLGKKRPGF	113
MoHrip2	Magnaporthe oryzae	5FID	MoHrip2_PDB_5FID_A	Liu et al. (2016)	Liu, M., Duan, L., Wang, M., Zeng, H., Liu, X., & Qiu, D. (2016). Crystal Structure Analysis and the Identification of Distinctive Functional Regions of the Protein Elicitor Mohrip2. Frontiers in plant science, 7, 1103. https://doi.org/10.3389/fpls.2016.01103	MKFTSTVAAIALVVGASAQQAIVHNNCQDTVYVQSFPYDGSATGPLTTLQAGQTFSEDFRKSGSTVKVSKTKTLTSPLFIGYSFSSNPDYGYYELSSEWGNPFADKRVTLSPGAGCQDFNCAPNDAGCYSRPDMKKVYGCPLPINVEATLCA	QQAIVHNNCQDTVYVQSFPYDGSATGPLTTLQAGQTFSEDFRKSGSTVKVSKTKTLTSPLFIGYSFSSNPDYGYYELSSEWGNPFADKRVTLSPGAGCQDFNCAPNDAGCYSRPDMKKVYGCPLPINVEATLCA	152	DK0911_03887|DK0911_20659|KAH9440198.1|KAI7955382.1|KAI7955753.1|KAI9600332.1|KAI9620932.1|KAI9625496.1|KNE89812.1|KNE95562.1|POW00432.1|PS_11-281_00000653|PS_11-281_00010745|PS_11_281_scaffold_11199|PS_11_281_scaffold_3077|PS_11_281_scaffold_990|PST0821_14802|PST21_00056|PST21_11241|PST43_10492|PST877_07045|Pst104E_16214|P_striiformis_PSTG_11166T0|P_striiformis_PSTG_16714T0	24
AVR-Pia-H3	Magnaporthe oryzae	5JHJ	AVR-Pia-H3_PDB_5JHJ_A	Ortiz et al. (2017)	Ortiz, D., de Guillen, K., Cesari, S., Chalvon, V., Gracy, J., Padilla, A., & Kroj, T. (2017). Recognition of the Magnaporthe oryzae Effector AVR-Pia by the Decoy Domain of the Rice NLR Immune Receptor RGA5. The Plant cell, 29(1), 156–168. https://doi.org/10.1105/tpc.16.00435	MHFSTIFIPFALAALKVSAAPARSCVYYDGHLPATRVLLMYVRIGNTATITARGHEFEVEAKDQNCKVILTNGKQAPDWLAAEPY	APARSCVYYDGHLPATRVLLMYVRIGNTATITARGHEFEVEAKDQNCKVILTNGKQAPDWLAAEPY	85
AVR-Pib	Magnaporthe oryzae	5Z1V	AVR-Pib_PDB_5Z1V_A	Zhang et al. (2018)	Zhang, X., He, D., Zhao, Y., Cheng, X., Zhao, W., Taylor, I. A., Yang, J., Liu, J., & Peng, Y. L. (2018). A positive-charged patch and stabilized hydrophobic core are essential for avirulence function of AvrPib in the rice blast fungus. The Plant journal : for cell and molecular biology, 96(1), 133–146. https://doi.org/10.1111/tpj.14023	MRSSTTFITIAFIAMQALGIAATQVTILKKGERITWVEVPKGESREFNIRGKYFTVSVSDDGTPSISGSKYTVE	ATQVTILKKGERITWVEVPKGESREFNIRGKYFTVSVSDDGTPSISGSKYTVE	74
AVR1-CO39	Magnaporthe oryzae	5ZNG	AVR1-CO39_PDB_5ZNG_C	Guo et al. (2018)	Guo, L., Cesari, S., de Guillen, K., Chalvon, V., Mammri, L., Ma, M., Meusnier, I., Bonnot, F., Padilla, A., Peng, Y. L., Liu, J., & Kroj, T. (2018). Specific recognition of two MAX effectors by integrated HMA domains in plant immune receptors involves distinct binding surfaces. Proceedings of the National Academy of Sciences of the United States of America, 115(45), 11637–11642. https://doi.org/…	MKVQATFATLIALAAYFPAANAWKDCIIQRYKDGDVNNIYTANRNEEITIEEYKVFVNEACHPYPVILPDRSVLSGDFTSAYADDDESC	WKDCIIQRYKDGDVNNIYTANRNEEITIEEYKVFVNEACHPYPVILPDRSVLSGDFTSAYADDDESC	89
AVR-PikD	Magnaporthe oryzae	6FU9	AVR-PikD_PDB_6FU9_B	De la Concepcion et al. (2018)	De la Concepcion, J. C., Franceschetti, M., Maqbool, A., Saitoh, H., Terauchi, R., Kamoun, S., & Banfield, M. J. (2018). Polymorphic residues in rice NLRs expand binding and response to effectors of the blast pathogen. Nature plants, 4(8), 576–585. https://doi.org/10.1038/s41477-018-0194-x	MRVTTFNTFLLTLGTVAVVNAETGNKYIEKRAIDLSRERDPNFFDHPGIPVPECFWFMFKNNVRQDAGTCYSSWKMDMKVGPNWVHIKSDDNCNLSGDFPPGWIVLGKKRPGF	ETGNKYIEKRAIDLSRERDPNFFDHPGIPVPECFWFMFKNNVRQDAGTCYSSWKMDMKVGPNWVHIKSDDNCNLSGDFPPGWIVLGKKRPGF	113
AVR-PikE	Magnaporthe oryzae	6FUB	AVR-PikE_PDB_6FUB_B	De la Concepcion et al. (2018)	De la Concepcion, J. C., Franceschetti, M., Maqbool, A., Saitoh, H., Terauchi, R., Kamoun, S., & Banfield, M. J. (2018). Polymorphic residues in rice NLRs expand binding and response to effectors of the blast pathogen. Nature plants, 4(8), 576–585. https://doi.org/10.1038/s41477-018-0194-x	MRVTTFNTFLLTLGTVAVVNAETGNKYIEKRAIDLSRERDPNFFDNPGIPVPECFWFMFKNNVRQDAGTCYSSWKMDMKVGPNWVHIKSDDNCNLSGDFPPGWIVLGKKRPGF	ETGNKYIEKRAIDLSRERDPNFFDNPGIPVPECFWFMFKNNVRQDAGTCYSSWKMDMKVGPNWVHIKSDDNCNLSGDFPPGWIVLGKKRPGF	113
AVR-PikA	Magnaporthe oryzae	6FUD	AVR-PikA_PDB_6FUD_B	De la Concepcion et al. (2018)	De la Concepcion, J. C., Franceschetti, M., Maqbool, A., Saitoh, H., Terauchi, R., Kamoun, S., & Banfield, M. J. (2018). Polymorphic residues in rice NLRs expand binding and response to effectors of the blast pathogen. Nature plants, 4(8), 576–585. https://doi.org/10.1038/s41477-018-0194-x	MRVTTFNTFLLTLGTVAVVNAETGNKYIEKRAIDLSRERDPNFFDNADIPVPECFWFMFKNNVRQDAGTCYSSWKMDMKVGPNWVHIKSDDNCNLSGDFPPGWIVLGKKRPGF	ETGNKYIEKRAIDLSRERDPNFFDNADIPVPECFWFMFKNNVRQDAGTCYSSWKMDMKVGPNWVHIKSDDNCNLSGDFPPGWIVLGKKRPGF	113
AVR-PikD	Magnaporthe oryzae	6G10	AVR-PikD_PDB_6G10_C	De la Concepcion et al. (2018)	De la Concepcion, J. C., Franceschetti, M., Maqbool, A., Saitoh, H., Terauchi, R., Kamoun, S., & Banfield, M. J. (2018). Polymorphic residues in rice NLRs expand binding and response to effectors of the blast pathogen. Nature plants, 4(8), 576–585. https://doi.org/10.1038/s41477-018-0194-x	MRVTTFNTFLLTLGTVAVVNAETGNKYIEKRAIDLSRERDPNFFDHPGIPVPECFWFMFKNNVRQDAGTCYSSWKMDMKVGPNWVHIKSDDNCNLSGDFPPGWIVLGKKRPGF	ETGNKYIEKRAIDLSRERDPNFFDHPGIPVPECFWFMFKNNVRQDAGTCYSSWKMDMKVGPNWVHIKSDDNCNLSGDFPPGWIVLGKKRPGF	113
AVR-PikE	Magnaporthe oryzae	6G11	AVR-PikE_PDB_6G11_C	De la Concepcion et al. (2018)	De la Concepcion, J. C., Franceschetti, M., Maqbool, A., Saitoh, H., Terauchi, R., Kamoun, S., & Banfield, M. J. (2018). Polymorphic residues in rice NLRs expand binding and response to effectors of the blast pathogen. Nature plants, 4(8), 576–585. https://doi.org/10.1038/s41477-018-0194-x	MRVTTFNTFLLTLGTVAVVNAETGNKYIEKRAIDLSRERDPNFFDNPGIPVPECFWFMFKNNVRQDAGTCYSSWKMDMKVGPNWVHIKSDDNCNLSGDFPPGWIVLGKKRPGF	ETGNKYIEKRAIDLSRERDPNFFDNPGIPVPECFWFMFKNNVRQDAGTCYSSWKMDMKVGPNWVHIKSDDNCNLSGDFPPGWIVLGKKRPGF	113
AVR-Pia	Magnaporthe oryzae	6Q76	AVR-Pia_PDB_6Q76_B	Varden et al. (2019)	Varden, F. A., Saitoh, H., Yoshino, K., Franceschetti, M., Kamoun, S., Terauchi, R., & Banfield, M. J. (2019). Cross-reactivity of a rice NLR immune receptor to distinct effectors from the rice blast pathogen Magnaporthe oryzae provides partial disease resistance. The Journal of biological chemistry, 294(35), 13006–13016. https://doi.org/10.1074/jbc.RA119.007730	MHFSTIFIPFALAALKVSAAPARFCVYYDGHLPATRVLLMYVRIGTTATITARGHEFEVEAKDQNCKVILTNGKQAPDWLAAEPY	APARFCVYYDGHLPATRVLLMYVRIGTTATITARGHEFEVEAKDQNCKVILTNGKQAPDWLAAEPY	85
MoToxB	Magnaporthe oryzae	6R5J	MoToxB_PDB_6R5J_A	Lahfa et al. (2024)	Lahfa, M., Barthe, P., de Guillen, K., Cesari, S., Raji, M., Kroj, T., Le Naour-Vernet, M., Hoh, F., Gladieux, P., Roumestand, C., Gracy, J., Declerck, N., & Padilla, A. (2024). The structural landscape and diversity of Pyricularia oryzae MAX effectors revisited. PLoS pathogens, 20(5), e1012176. Advance online publication. https://doi.org/10.1371/journal.ppat.1012176	MQFLASISVVALALVPATLAQGTGCSVEIINSNQVSVGSGCARINSVTNIGDNQGRRWGVLANSSCGLSTTQNLPSGWSLRQTGFCNA	QGTGCSVEIINSNQVSVGSGCARINSVTNIGDNQGRRWGVLANSSCGLSTTQNLPSGWSLRQTGFCNA	88	KAI7946144.1	1
AVR-PikD	Magnaporthe oryzae	6R8K	AVR-PikD_PDB_6R8K_C	De la Concepcion et al. (2019)	De la Concepcion, J. C., Franceschetti, M., MacLean, D., Terauchi, R., Kamoun, S., & Banfield, M. J. (2019). Protein engineering expands the effector recognition profile of a rice NLR immune receptor. eLife, 8, e47713. https://doi.org/10.7554/eLife.47713	MRVTTFNTFLLTLGTVAVVNAETGNKYIEKRAIDLSRERDPNFFDHPGIPVPECFWFMFKNNVRQDAGTCYSSWKMDMKVGPNWVHIKSDDNCNLSGDFPPGWIVLGKKRPGF	ETGNKYIEKRAIDLSRERDPNFFDHPGIPVPECFWFMFKNNVRQDAGTCYSSWKMDMKVGPNWVHIKSDDNCNLSGDFPPGWIVLGKKRPGF	113
AVR-PikE	Magnaporthe oryzae	6R8M	AVR-PikE_PDB_6R8M_C	De la Concepcion et al. (2019)	De la Concepcion, J. C., Franceschetti, M., MacLean, D., Terauchi, R., Kamoun, S., & Banfield, M. J. (2019). Protein engineering expands the effector recognition profile of a rice NLR immune receptor. eLife, 8, e47713. https://doi.org/10.7554/eLife.47713	MRVTTFNTFLLTLGTVAVVNAETGNKYIEKRAIDLSRERDPNFFDNPGIPVPECFWFMFKNNVRQDAGTCYSSWKMDMKVGPNWVHIKSDDNCNLSGDFPPGWIVLGKKRPGF	ETGNKYIEKRAIDLSRERDPNFFDNPGIPVPECFWFMFKNNVRQDAGTCYSSWKMDMKVGPNWVHIKSDDNCNLSGDFPPGWIVLGKKRPGF	113
AVR-PikC	Magnaporthe oryzae	7A8W	AVR-PikC_PDB_7A8W_C	De la Concepcion et al. (2021)	De la Concepcion, J. C., Maidment, J. H. R., Longya, A., Xiao, G., Franceschetti, M., & Banfield, M. J. (2021). The allelic rice immune receptor Pikh confers extended resistance to strains of the blast fungus through a single polymorphism in the effector binding interface. PLoS pathogens, 17(3), e1009368. https://doi.org/10.1371/journal.ppat.1009368	MRVTTFNTFLLTLGTVAVVNAETGNKYIEKRAIDLSRERDPNFFDNPGIPVPECFWFMFKNNVRQDDGTCYSSWKMDMKVGPNWVHIKSDDNCNLSGDFPPGWIVLGKKRPGF	ETGNKYIEKRAIDLSRERDPNFFDNPGIPVPECFWFMFKNNVRQDDGTCYSSWKMDMKVGPNWVHIKSDDNCNLSGDFPPGWIVLGKKRPGF	113
AVR-PikC	Magnaporthe oryzae	7A8X	AVR-PikC_PDB_7A8X_C	De la Concepcion et al. (2021)	De la Concepcion, J. C., Maidment, J. H. R., Longya, A., Xiao, G., Franceschetti, M., & Banfield, M. J. (2021). The allelic rice immune receptor Pikh confers extended resistance to strains of the blast fungus through a single polymorphism in the effector binding interface. PLoS pathogens, 17(3), e1009368. https://doi.org/10.1371/journal.ppat.1009368	MRVTTFNTFLLTLGTVAVVNAETGNKYIEKRAIDLSRERDPNFFDNPGIPVPECFWFMFKNNVRQDDGTCYSSWKMDMKVGPNWVHIKSDDNCNLSGDFPPGWIVLGKKRPGF	ETGNKYIEKRAIDLSRERDPNFFDNPGIPVPECFWFMFKNNVRQDDGTCYSSWKMDMKVGPNWVHIKSDDNCNLSGDFPPGWIVLGKKRPGF	113
AVR-PikF	Magnaporthe oryzae	7B1I	AVR-PikF_PDB_7B1I_C	Maidment et al. (2021)	Maidment, J. H. R., Franceschetti, M., Maqbool, A., Saitoh, H., Jantasuriyarat, C., Kamoun, S., Terauchi, R., & Banfield, M. J. (2021). Multiple variants of the fungal effector AVR-Pik bind the HMA domain of the rice protein OsHIPP19, providing a foundation to engineer plant defense. The Journal of biological chemistry, 296, 100371. https://doi.org/10.1016/j.jbc.2021.100371	MRVTTFNTFLLTLGTVAVVNAETGNKYIEKRAIDLSRERDPNFFDNADIPVPECFWFMFKNNVRQDAGTCYSSWKMDKKVGPNWVHIKSDDNCNLSGDFPPGWIVLGKKRPGF	ETGNKYIEKRAIDLSRERDPNFFDNADIPVPECFWFMFKNNVRQDAGTCYSSWKMDKKVGPNWVHIKSDDNCNLSGDFPPGWIVLGKKRPGF	113
AVR-PikD	Magnaporthe oryzae	7BNT	AVR-PikD_PDB_7BNT_C	Białas et al. (2021)	Białas, A., Langner, T., Harant, A., Contreras, M. P., Stevenson, C. E., Lawson, D. M., Sklenar, J., Kellner, R., Moscou, M. J., Terauchi, R., Banfield, M. J., & Kamoun, S. (2021). Two NLR immune receptors acquired high-affinity binding to a fungal effector through convergent evolution of their integrated domain. eLife, 10, e66961. https://doi.org/10.7554/eLife.66961	MRVTTFNTFLLTLGTVAVVNAETGNKYIEKRAIDLSRERDPNFFDHPGIPVPECFWFMFKNNVRQDAGTCYSSWKMDMKVGPNWVHIKSDDNCNLSGDFPPGWIVLGKKRPGF	ETGNKYIEKRAIDLSRERDPNFFDHPGIPVPECFWFMFKNNVRQDAGTCYSSWKMDMKVGPNWVHIKSDDNCNLSGDFPPGWIVLGKKRPGF	113
APikL2A	Magnaporthe oryzae	7NLJ	APikL2A_PDB_7NLJ_B	Bentham et al. (2021)	Bentham, A. R., Petit-Houdenot, Y., Win, J., Chuma, I., Terauchi, R., Banfield, M. J., Kamoun, S., & Langner, T. (2021). A single amino acid polymorphism in a conserved effector of the multihost blast fungus pathogen expands host-target binding spectrum. PLoS pathogens, 17(11), e1009957. https://doi.org/10.1371/journal.ppat.1009957	MRLVTFNTVFLTLGTISIVNAQNEYLDAKKHGIDLSRERAPNFVDHPGIPPSDCFWFLYKNYVRQDAGVCQSDWSFDMKIGQYWVTIHTDEGCRLSGIIPAGWLILGIKRLGF	QNEYLDAKKHGIDLSRERAPNFVDHPGIPPSDCFWFLYKNYVRQDAGVCQSDWSFDMKIGQYWVTIHTDEGCRLSGIIPAGWLILGIKRLGF	113
APikL2F	Magnaporthe oryzae	7NMM	APikL2F_PDB_7NMM_I	Bentham et al. (2021)	Bentham, A. R., Petit-Houdenot, Y., Win, J., Chuma, I., Terauchi, R., Banfield, M. J., Kamoun, S., & Langner, T. (2021). A single amino acid polymorphism in a conserved effector of the multihost blast fungus pathogen expands host-target binding spectrum. PLoS pathogens, 17(11), e1009957. https://doi.org/10.1371/journal.ppat.1009957	MRFVTFNTVFLTLGTISIVNAQNEYIDAKKHGIDLSRERAPNFVDHPGIPPSDCFWFLYKNYVRQNAGVCQSDWSFDMKIGQYWVTIHTDEGCRLSGIIPAGWLILGMKRPGF	QNEYIDAKKHGIDLSRERAPNFVDHPGIPPSDCFWFLYKNYVRQNAGVCQSDWSFDMKIGQYWVTIHTDEGCRLSGIIPAGWLILGMKRPGF	113
AVR-Pii	Magnaporthe oryzae	7PP2	AVR-Pii_PDB_7PP2_B	De la Concepcion et al. (2022)	De la Concepcion, J. C., Fujisaki, K., Bentham, A. R., Cruz Mireles, N., Sanchez de Medina Hernandez, V., Shimizu, M., Lawson, D. M., Kamoun, S., Terauchi, R., & Banfield, M. J. (2022). A blast fungus zinc-finger fold effector binds to a hydrophobic pocket in host Exo70 proteins to modulate immune recognition in rice. Proceedings of the National Academy of Sciences of the United States of America…	MQLSKITFAIALYAIGIAALPTPASLNGNTEVATISDVKLEARSDTTYHKCSKCGYGSDDSDAYFNHKCN	LPTPASLNGNTEVATISDVKLEARSDTTYHKCSKCGYGSDDSDAYFNHKCN	70
AVR-PikC	Magnaporthe oryzae	7QPX	AVR-PikC_PDB_7QPX_C	Maidment et al. (2023)	Maidment, J. H. R., Shimizu, M., Bentham, A. R., Vera, S., Franceschetti, M., Longya, A., Stevenson, C. E. M., De la Concepcion, J. C., Białas, A., Kamoun, S., Terauchi, R., & Banfield, M. J. (2023). Effector target-guided engineering of an integrated domain expands the disease resistance profile of a rice NLR immune receptor. eLife, 12, e81123. https://doi.org/10.7554/eLife.81123	MRVTTFNTFLLTLGTVAVVNAETGNKYIEKRAIDLSRERDPNFFDNPGIPVPECFWFMFKNNVRQDDGTCYSSWKMDMKVGPNWVHIKSDDNCNLSGDFPPGWIVLGKKRPGF	ETGNKYIEKRAIDLSRERDPNFFDNPGIPVPECFWFMFKNNVRQDDGTCYSSWKMDMKVGPNWVHIKSDDNCNLSGDFPPGWIVLGKKRPGF	113
AVR-PikF	Magnaporthe oryzae	7QZD	AVR-PikF_PDB_7QZD_C	Maidment et al. (2023)	Maidment, J. H. R., Shimizu, M., Bentham, A. R., Vera, S., Franceschetti, M., Longya, A., Stevenson, C. E. M., De la Concepcion, J. C., Białas, A., Kamoun, S., Terauchi, R., & Banfield, M. J. (2023). Effector target-guided engineering of an integrated domain expands the disease resistance profile of a rice NLR immune receptor. eLife, 12, e81123. https://doi.org/10.7554/eLife.81123	MRVTTFNTFLLTLGTVAVVNAETGNKYIEKRAIDLSRERDPNFFDNADIPVPECFWFMFKNNVRQDAGTCYSSWKMDKKVGPNWVHIKSDDNCNLSGDFPPGWIVLGKKRPGF	ETGNKYIEKRAIDLSRERDPNFFDNADIPVPECFWFMFKNNVRQDAGTCYSSWKMDKKVGPNWVHIKSDDNCNLSGDFPPGWIVLGKKRPGF	113
MoErs1	Magnaporthe oryzae	7VS2	MoErs1_PDB_7VS2_A	Liu et al. (2024)	Liu, M., Wang, F., He, B., Hu, J., Dai, Y., Chen, W., Yi, M., Zhang, H., Ye, Y., Cui, Z., Zheng, X., Wang, P., Xing, W., & Zhang, Z. (2024). Targeting Magnaporthe oryzae effector MoErs1 and host papain-like protease OsRD21 interaction to combat rice blast. Nature plants, 10(4), 618–632. https://doi.org/10.1038/s41477-024-01642-x	MRTQFSLLGVAALASTVVNAMPSTLEARALPQVSAVAKPRACSSYPTFDPATGEATEFIFYADSTEEPVAPFAGSVVGKLANPNLAIARIGIAVRGDLAKVVTKCFPDGGEEGLRTRTHGDWRRLTLAGGEDENIILIGQGPVAHRPLTPHDHFFANGTQQPGVFMGDNGSTTWAFSRKDASASEPFDQYEIRLLKSADSPLRNGEFRGFVRAA	ALPQVSAVAKPRACSSYPTFDPATGEATEFIFYADSTEEPVAPFAGSVVGKLANPNLAIARIGIAVRGDLAKVVTKCFPDGGEEGLRTRTHGDWRRLTLAGGEDENIILIGQGPVAHRPLTPHDHFFANGTQQPGVFMGDNGSTTWAFSRKDASASEPFDQYEIRLLKSADSPLRNGEFRGFVRAA	214
MAX67	Magnaporthe oryzae	7ZJY	MAX67_PDB_7ZJY_A	Lahfa et al. (2022)	Lahfa, M., Padilla, A., de Guillen, K., Pissarra, J., Raji, M., Cesari, S., Kroj, T., Gladieux, P., Roumestand, C., & Barthe, P. (2022). 1H, 13C, 15 N backbone and side-chain NMR assignments for three MAX effectors from Magnaporthe oryzae. Biomolecular NMR assignments, 16(2), 305–309. https://doi.org/10.1007/s12104-022-10095-2	MYSKIFAIAFAAAYLPTAFAADCTLGCKYLENNRWVSVSKSANIGDTLYIMGHSTKIGRGCKPETTEWSDAEIYSW	ADCTLGCKYLENNRWVSVSKSANIGDTLYIMGHSTKIGRGCKPETTEWSDAEIYSW	76
MAX60	Magnaporthe oryzae	7ZK0	MAX60_PDB_7ZK0_A	Lahfa et al. (2022)	Lahfa, M., Padilla, A., de Guillen, K., Pissarra, J., Raji, M., Cesari, S., Kroj, T., Gladieux, P., Roumestand, C., & Barthe, P. (2022). 1H, 13C, 15 N backbone and side-chain NMR assignments for three MAX effectors from Magnaporthe oryzae. Biomolecular NMR assignments, 16(2), 305–309. https://doi.org/10.1007/s12104-022-10095-2	MQPGSIFHFLLAASLTIIPAMAGKHGRDDYDCTVIFRNNHAPERQPIVVHTYYSRDLPIELDGVRHTIQLSGCTPEQSQIPQGYSVEHMTYKNYLRQEILNERPFWP	GKHGRDDYDCTVIFRNNHAPERQPIVVHTYYSRDLPIELDGVRHTIQLSGCTPEQSQIPQGYSVEHMTYKNYLRQEILNERPFWP	107
MAX47	Magnaporthe oryzae	7ZKD	MAX47_PDB_7ZKD_A	Lahfa et al. (2022)	Lahfa, M., Padilla, A., de Guillen, K., Pissarra, J., Raji, M., Cesari, S., Kroj, T., Gladieux, P., Roumestand, C., & Barthe, P. (2022). 1H, 13C, 15 N backbone and side-chain NMR assignments for three MAX effectors from Magnaporthe oryzae. Biomolecular NMR assignments, 16(2), 305–309. https://doi.org/10.1007/s12104-022-10095-2	MASSSSDTDSDSSPDRGLSRMCCVYKIHPGGNIWSTKKGEQAWFRRRFSKYEVMAYDRCNLEWGFSGKPRGLTFEFLWDKEAAADGTC	MASSSSDTDSDSSPDRGLSRMCCVYKIHPGGNIWSTKKGEQAWFRRRFSKYEVMAYDRCNLEWGFSGKPRGLTFEFLWDKEAAADGTC	88
AVR-PikF	Magnaporthe oryzae	8B2R	AVR-PikF_PDB_8B2R_B	Bentham et al. (2023)	Bentham, A. R., De la Concepcion, J. C., Benjumea, J. V., Kourelis, J., Jones, S., Mendel, M., Stubbs, J., Stevenson, C. E. M., Maidment, J. H. R., Youles, M., Zdrzałek, R., Kamoun, S., & Banfield, M. J. (2023). Allelic compatibility in plant immune receptors facilitates engineering of new effector recognition specificities. The Plant cell, 35(10), 3809–3827. https://doi.org/10.1093/plcell/koad204	MRVTTFNTFLLTLGTVAVVNAETGNKYIEKRAIDLSRERDPNFFDNADIPVPECFWFMFKNNVRQDAGTCYSSWKMDKKVGPNWVHIKSDDNCNLSGDFPPGWIVLGKKRPGF	ETGNKYIEKRAIDLSRERDPNFFDNADIPVPECFWFMFKNNVRQDAGTCYSSWKMDKKVGPNWVHIKSDDNCNLSGDFPPGWIVLGKKRPGF	113
MAX28	Magnaporthe oryzae	8C8A	MAX28_PDB_8C8A_A	Lahfa et al. (2024)	Lahfa, M., Barthe, P., de Guillen, K., Cesari, S., Raji, M., Kroj, T., Le Naour-Vernet, M., Hoh, F., Gladieux, P., Roumestand, C., Gracy, J., Declerck, N., & Padilla, A. (2024). The structural landscape and diversity of Pyricularia oryzae MAX effectors revisited. PLoS pathogens, 20(5), e1012176. Advance online publication. https://doi.org/10.1371/journal.ppat.1012176	MHFTTVASILALLPAILAAPTPVPGIFDIFKKPVPTSCKLALTNGNKREVDAMLLPPSGTTILSDTSGAGVFTAKVNSKCEFTSVSPALPTGFKIEGSVDKEGKPPKSSTKPDTAAGTKPSTKPSTKTGSKTGTKTGTKAQA	APTPVPGIFDIFKKPVPTSCKLALTNGNKREVDAMLLPPSGTTILSDTSGAGVFTAKVNSKCEFTSVSPALPTGFKIEGSVDKEGKPPKSSTKPDTAAGTKPSTKPSTKTGSKTGTKTGTKAQA	142	KAI7946144.1	1
Pwl2	Magnaporthe oryzae	8R7A	Pwl2_PDB_8R7A_B	Zdrzałek et al. (2024)	Rafał Zdrzałek, Yuxuan Xi, Thorsten Langner, Adam R. Bentham, Yohann Petit-Houdenot, Juan Carlos De la Concepcion, Adeline Harant, Motoki Shimizu, Vincent Were, Nicholas J. Talbot, Ryohei Terauchi, Sophien Kamoun, Mark J. Banfield bioRxiv 2024.01.20.576400; doi: https://doi.org/10.1101/2024.01.20.576400	MKCNNIILPFALVFFSTTVTAGGGWTNKQFYNDKGEREGSISIRKGSEGDFNYGPSYPGGPDRMVRVHENNGNIRGMPPGYSLGPDHQEDKSDRQYYNRHGYHVGDGPAEYGNHGGGQWGDGYYGPPGEFTHEHREQREEGCNIM	GGGWTNKQFYNDKGEREGSISIRKGSEGDFNYGPSYPGGPDRMVRVHENNGNIRGMPPGYSLGPDHQEDKSDRQYYNRHGYHVGDGPAEYGNHGGGQWGDGYYGPPGEFTHEHREQREEGCNIM	145
MLP124266	Melampsora larici-populina	6H0I	MLP124266_PDB_6H0I_A	de Guillen et al. (2019)	de Guillen, K., Lorrain, C., Tsan, P., Barthe, P., Petre, B., Saveleva, N., Rouhier, N., Duplessis, S., Padilla, A., & Hecker, A. (2019). Structural genomics applied to the rust fungus Melampsora larici-populina reveals two candidate effector proteins adopting cystine knot and NTF2-like protein folds. Scientific reports, 9(1), 18084. https://doi.org/10.1038/s41598-019-53816-9	MIGIQLRKMVSLSLILGVLIITMMCEFIEDSEDIQGLKSLRKSHTSLEDDDDGSRGGDCEGCSGTACSSDAQCRARGCDGCSTSGVCVLSSL	MIGIQLRKMVSLSLILGVLIITMMCEFIEDSEDIQGLKSLRKSHTSLEDDDDGSRGGDCEGCSGTACSSDAQCRARGCDGCSTSGVCVLSSL	92
MLP124017	Melampsora larici-populina	6SGO	MLP124017_PDB_6SGO_A	de Guillen et al. (2019)	de Guillen, K., Lorrain, C., Tsan, P., Barthe, P., Petre, B., Saveleva, N., Rouhier, N., Duplessis, S., Padilla, A., & Hecker, A. (2019). Structural genomics applied to the rust fungus Melampsora larici-populina reveals two candidate effector proteins adopting cystine knot and NTF2-like protein folds. Scientific reports, 9(1), 18084. https://doi.org/10.1038/s41598-019-53816-9	MELPESFEFILTEDMVTDLDVKGLGYDFIDLVTKSPDSVNSEHELAHFLGPHDPEIYVNGKIQTTTAFLQFFRQGLFKKLKDAEFAINVSGKVKEGEGYKLVWKSAAQRSHDQKIRWDEAEAYIWRRKDGSCWLHSVKFIMSKAAPYVAIDGS	MELPESFEFILTEDMVTDLDVKGLGYDFIDLVTKSPDSVNSEHELAHFLGPHDPEIYVNGKIQTTTAFLQFFRQGLFKKLKDAEFAINVSGKVKEGEGYKLVWKSAAQRSHDQKIRWDEAEAYIWRRKDGSCWLHSVKFIMSKAAPYVAIDGS	153
AvrL567-A	Melampsora lini	2OPC	AvrL567-A_PDB_2OPC_A	Gunčar et al. (2007)	Gunčar, G., Wang, C. I., Forwood, J. K., Teh, T., Catanzariti, A. M., Ellis, J. G., Dodds, P. N., & Kobe, B. (2007). The use of Co2+ for crystallization and structure determination, using a conventional monochromatic X-ray source, of flax rust avirulence protein. Acta crystallographica. Section F, Structural biology and crystallization communications, 63(Pt 3), 209–213. https://doi.org/10.1107/S1…	MKINLSWKTYAVLSIVSLGGIHAMEHVPAELTRVSEGYTRFYRSPTASVILSGLVKVKWDNEQMTMPLFKWIGGEQAEELHFCVHIAHSSGPKLNRARSLGTVNSNMDQHWAQAQRNSGATRRTIEGFHLFENDIPNFPDYIKIKLVPKT	MEHVPAELTRVSEGYTRFYRSPTASVILSGLVKVKWDNEQMTMPLFKWIGGEQAEELHFCVHIAHSSGPKLNRARSLGTVNSNMDQHWAQAQRNSGATRRTIEGFHLFENDIPNFPDYIKIKLVPKT	150
AvrL567-D	Melampsora lini	2QVT	AvrL567-D_PDB_2QVT_A	Wang et al. (2007)	Wang, C. I., Gunčar, G., Forwood, J. K., Teh, T., Catanzariti, A. M., Lawrence, G. J., Loughlin, F. E., Mackay, J. P., Schirra, H. J., Anderson, P. A., Ellis, J. G., Dodds, P. N., & Kobe, B. (2007). Crystal structures of flax rust avirulence proteins AvrL567-A and -D reveal details of the structural basis for flax disease resistance specificity. The Plant cell, 19(9), 2898–2912. https://doi.org/1…	MKINLSWKTYAVLSIVSLGGIHAMEDVPAELTGVSEGYTRFYRSPTASVTLSGLVNVKWDNEQMTMPLFKWIGGEQAEELHFCVHIAHSIGPKLNLARTLGTVNSNMDQHWAQAHRHSGATRRTIQDFHLFANDIPNFPDYIKIKLVPKT	MEDVPAELTGVSEGYTRFYRSPTASVTLSGLVNVKWDNEQMTMPLFKWIGGEQAEELHFCVHIAHSIGPKLNLARTLGTVNSNMDQHWAQAHRHSGATRRTIQDFHLFANDIPNFPDYIKIKLVPKT	150
avrM	Melampsora lini	4BJM	avrM_PDB_4BJM_A	Ve et al. (2013)	Ve, T., Williams, S. J., Catanzariti, A. M., Rafiqi, M., Rahman, M., Ellis, J. G., Hardham, A. R., Jones, D. A., Anderson, P. A., Dodds, P. N., & Kobe, B. (2013). Structures of the flax-rust effector AvrM reveal insights into the molecular basis of plant-cell entry and effector-triggered immunity. Proceedings of the National Academy of Sciences of the United States of America, 110(43), 17594–1759…	MMMISTKSKLRNIFLLLAIANVNFCVKGHPMNSAKLAEEVKDGVNQPEFDRGFLRPFGAKMKFLKPDQVQKLSTDDLITYMAEKDKNVRDLAIKLRDAKQDSTKNGTPEIKQKYDKAYEKTKAAAEKLVSEESLTRDALLELTEEQYVEKAALFDKDVYRNNLQRQTYERLLRSETDVSYREVARTFIAREGEPALNAKIERLALTLENNADTRSKLDYLAIAADFLKNQANLHADDPELNLYKAETKAREIKANRAMKEALEGADKLFERNKILKSPDMRYKSAGFQAFIDKMMAWLSKIMTTKSYIKSLAKP	HPMNSAKLAEEVKDGVNQPEFDRGFLRPFGAKMKFLKPDQVQKLSTDDLITYMAEKDKNVRDLAIKLRDAKQDSTKNGTPEIKQKYDKAYEKTKAAAEKLVSEESLTRDALLELTEEQYVEKAALFDKDVYRNNLQRQTYERLLRSETDVSYREVARTFIAREGEPALNAKIERLALTLENNADTRSKLDYLAIAADFLKNQANLHADDPELNLYKAETKAREIKANRAMKEALEGADKLFERNKILKSPDMRYKSAGFQAFIDKMMAWLSKIMTTKSYIKSLAKP	314
AvrM-A	Melampsora lini	4BJN	AvrM-A_PDB_4BJN_A	Ve et al. (2013)	Ve, T., Williams, S. J., Catanzariti, A. M., Rafiqi, M., Rahman, M., Ellis, J. G., Hardham, A. R., Jones, D. A., Anderson, P. A., Dodds, P. N., & Kobe, B. (2013). Structures of the flax-rust effector AvrM reveal insights into the molecular basis of plant-cell entry and effector-triggered immunity. Proceedings of the National Academy of Sciences of the United States of America, 110(43), 17594–1759…	MMMISTKSKLRNIFLLLAIANVNFCVKGHPMNSAKLAEEVKDGLNAAHGDSLSNNLGTVPDVPHQIPNDKSGTPAIEDPKDMKGFNKALKSTPESEKLGTSSVEGIPQPEFDRGFLRPFGAKMKFLKPDQVQKLSTDDLITYMAEKDKNVRDLAIKLRDAKQDSTKNGTPEIKQTYDKAYEKTKAAAEKLVSEESLTRDALLKLTEEQYVEKAALFDKDVYRNNLKRQTYEKLLRSETDVLYREVARIFIAREGEPALTAKIERLALTLENNADTRSKPIDYLAIAADFLKNQANLHADDPELNLYKAEIKAREIEANRAMKEALKGADKLFKRNKILKSPDM	HPMNSAKLAEEVKDGLNAAHGDSLSNNLGTVPDVPHQIPNDKSGTPAIEDPKDMKGFNKALKSTPESEKLGTSSVEGIPQPEFDRGFLRPFGAKMKFLKPDQVQKLSTDDLITYMAEKDKNVRDLAIKLRDAKQDSTKNGTPEIKQTYDKAYEKTKAAAEKLVSEESLTRDALLKLTEEQYVEKAALFDKDVYRNNLKRQTYEKLLRSETDVLYREVARIFIAREGEPALTAKIERLALTLENNADTRSKPIDYLAIAADFLKNQANLHADDPELNLYKAEIKAREIEANRAMKEALKGADKLFKRNKILKSPDM	343
AvrP	Melampsora lini	5VJJ	AvrP_PDB_5VJJ_A	Zhang et al. (2018)	Zhang, X., Farah, N., Rolston, L., Ericsson, D. J., Catanzariti, A. M., Bernoux, M., Ve, T., Bendak, K., Chen, C., Mackay, J. P., Lawrence, G. J., Hardham, A., Ellis, J. G., Williams, S. J., Dodds, P. N., Jones, D. A., & Kobe, B. (2018). Crystal structure of the Melampsora lini effector AvrP reveals insights into a possible nuclear function and recognition by the flax disease resistance protein P…	MLFKQCTALKFLIFILGFSIIAAQSNPNQELGVVQCLCRRIAPLTQPPFGVRCRATLNCPCDYIGDCPGPAEQYMYRCPNCGPRSHVACSGVHQGTCQQVHPGKDSVEYGG	QSNPNQELGVVQCLCRRIAPLTQPPFGVRCRATLNCPCDYIGDCPGPAEQYMYRCPNCGPRSHVACSGVHQGTCQQVHPGKDSVEYGG	111
AvrM14-A	Melampsora lini	8DP8	AvrM14-A_PDB_8DP8_C	McCombe et al. (2023)	McCombe, C. L., Catanzariti, A. M., Greenwood, J. R., Desai, A. M., Outram, M. A., Yu, D. S., Ericsson, D. J., Brenner, S. E., Dodds, P. N., Kobe, B., Jones, D. A., & Williams, S. J. (2023). A rust-fungus Nudix hydrolase effector decaps mRNA in vitro and interferes with plant immune pathways. The New phytologist, 239(1), 222–239. https://doi.org/10.1111/nph.18727	MKFGIIFLALFFVTISHVLCAGNNDLKNVKAIAIVYRELSDGSQTVLLAKMKGLADEKGWMFVRGHVREDEEADPGVAAIRETQEETGFTGMVKKSGAPFTQPGSKDTQRVITIHPHIVQVQEASKSKDTEDTVKRQFLWVHPSEVRSKLQRAEMIQAWDQLHSFF	AGNNDLKNVKAIAIVYRELSDGSQTVLLAKMKGLADEKGWMFVRGHVREDEEADPGVAAIRETQEETGFTGMVKKSGAPFTQPGSKDTQRVITIHPHIVQVQEASKSKDTEDTVKRQFLWVHPSEVRSKLQRAEMIQAWDQLHSFF	166
AvrM14-B	Melampsora lini	8DP9	AvrM14-B_PDB_8DP9_A	McCombe et al. (2023)	McCombe, C. L., Catanzariti, A. M., Greenwood, J. R., Desai, A. M., Outram, M. A., Yu, D. S., Ericsson, D. J., Brenner, S. E., Dodds, P. N., Kobe, B., Jones, D. A., & Williams, S. J. (2023). A rust-fungus Nudix hydrolase effector decaps mRNA in vitro and interferes with plant immune pathways. The New phytologist, 239(1), 222–239. https://doi.org/10.1111/nph.18727	MKFGIIFLALFFVTISHVLCAGNNDLENVKAIAIVYRELSDGSQTVLLAKMKGLADEKGWMFVRGHVRKDEEADPGVAAIRETQEETGFTGMVKQSGAPFTQPGSKDPQRVITIHPHIVQVQEASKSKDTEDTVKREFLWVRPSEVRSKLQRAEMIQAWDQLHSFF	AGNNDLENVKAIAIVYRELSDGSQTVLLAKMKGLADEKGWMFVRGHVRKDEEADPGVAAIRETQEETGFTGMVKQSGAPFTQPGSKDPQRVITIHPHIVQVQEASKSKDTEDTVKREFLWVRPSEVRSKLQRAEMIQAWDQLHSFF	166
AvrM14-B	Melampsora lini	8DPA	AvrM14-B_PDB_8DPA_A	McCombe et al. (2023)	McCombe, C. L., Catanzariti, A. M., Greenwood, J. R., Desai, A. M., Outram, M. A., Yu, D. S., Ericsson, D. J., Brenner, S. E., Dodds, P. N., Kobe, B., Jones, D. A., & Williams, S. J. (2023). A rust-fungus Nudix hydrolase effector decaps mRNA in vitro and interferes with plant immune pathways. The New phytologist, 239(1), 222–239. https://doi.org/10.1111/nph.18727	MKFGIIFLALFFVTISHVLCAGNNDLENVKAIAIVYRELSDGSQTVLLAKMKGLADEKGWMFVRGHVRKDEEADPGVAAIRETQEETGFTGMVKQSGAPFTQPGSKDPQRVITIHPHIVQVQEASKSKDTEDTVKREFLWVRPSEVRSKLQRAEMIQAWDQLHSFF	AGNNDLENVKAIAIVYRELSDGSQTVLLAKMKGLADEKGWMFVRGHVRKDEEADPGVAAIRETQEETGFTGMVKQSGAPFTQPGSKDPQRVITIHPHIVQVQEASKSKDTEDTVKREFLWVRPSEVRSKLQRAEMIQAWDQLHSFF	166
SnTox3	Parastagonospora nodorum	6WES	SnTox3_PDB_6WES_A	Outram et al. (2021)	Outram, M. A., Sung, Y. C., Yu, D., Dagvadorj, B., Rima, S. A., Jones, D. A., Ericsson, D. J., Sperschneider, J., Solomon, P. S., Kobe, B., & Williams, S. J. (2021). The crystal structure of SnTox3 from the necrotrophic fungus Parastagonospora nodorum reveals a unique effector fold and provides insight into Snn3 recognition and pro-domain protease processing of fungal effectors. The New phytologi…	MHFTKFLLVVQAAATAIALALEPRGPGDIQLTREEHEAIFNGSPSDWTEDPNFKPDVPEQQRPATANDLSKRYIKANDINFGTRSVHDCRERTGIQRDVKVRADIPFETDDGPNQVLRVTWSNALNVDRFDPLPIVTVPGNAASTTITAIHDFCLMNPTTSPPTRCLYQLRQPFTLGFDRTRMHNNIYLTPPNPQRPTMHEVCIRADECPAGRVFLECSTRTYGAIPRGE	LEPRGPGDIQLTREEHEAIFNGSPSDWTEDPNFKPDVPEQQRPATANDLSKRYIKANDINFGTRSVHDCRERTGIQRDVKVRADIPFETDDGPNQVLRVTWSNALNVDRFDPLPIVTVPGNAASTTITAIHDFCLMNPTTSPPTRCLYQLRQPFTLGFDRTRMHNNIYLTPPNPQRPTMHEVCIRADECPAGRVFLECSTRTYGAIPRGE	230
PfAvr4	Pseudocercospora fuligena	4Z4A	PfAvr4_PDB_4Z4A_A	Kohler et al. (2016)	Kohler, A. C., Chen, L. H., Hurlburt, N., Salvucci, A., Schwessinger, B., Fisher, A. J., & Stergiopoulos, I. (2016). Structural Analysis of an Avr4 Effector Ortholog Offers Insight into Chitin Binding and Recognition by the Cf-4 Receptor. The Plant cell, 28(8), 1945–1965. https://doi.org/10.1105/tpc.15.00893	MLSTTAIALLATLILAATSDARATYVQDKTPAFVCPAADIKTTKCLGPKDCLYPSPKTCNGYIQCSPADDSYLTGIIHEMPCPSGLLWNDNKKWCDWPENTTCGLVKSAGATEVDATKQGPTPGKYHG	RATYVQDKTPAFVCPAADIKTTKCLGPKDCLYPSPKTCNGYIQCSPADDSYLTGIIHEMPCPSGLLWNDNKKWCDWPENTTCGLVKSAGATEVDATKQGPTPGKYHG	128
AvrSr35	Puccinia graminis f. sp. tritici	7XDS	AvrSr35_PDB_7XDS_A	Zhao et al. (2022)	Zhao, Y. B., Liu, M. X., Chen, T. T., Ma, X., Li, Z. K., Zheng, Z., Zheng, S. R., Chen, L., Li, Y. Z., Tang, L. R., Chen, Q., Wang, P., & Ouyang, S. (2022). Pathogen effector AvrSr35 triggers Sr35 resistosome assembly via a direct recognition mechanism. Science advances, 8(36), eabq5108.	MSHHFGLRKIKLLILLFLQVHGSQCAMRNFAADRVHGVESVISGSKSSSNPMALSKSMDKPDTSDLVDSNVQAKNDGSRYEEDFTAKYSEQVDHVSKILKEIEEQEPGTIIIDHKAFPIQDKSPKQVVNFPFPKKMITESNSKDIREYLASTFPFEQQSTILDSVKSIAKVQIDDRKAFDLQLKFRQENLAELKDQIILSLGANNGNQNWQKLLDYTNKLDELSNTKISPEEFIEEIQKVLYKVKLESTSTSKLYSQFNLSIQDFALQIIHSKYKSNQISQNDLLKLITEDEMLKILAKTKVLTYKMKYFDSASKMGINKYISTEMMDLDWQFSHYKTFNDALKKNKASDSSYLGWLTHGYSIKYGLSPNNERSMFFQDGRKYAELYAFSKSPHRKIIP…	AMRNFAADRVHGVESVISGSKSSSNPMALSKSMDKPDTSDLVDSNVQAKNDGSRYEEDFTAKYSEQVDHVSKILKEIEEQEPGTIIIDHKAFPIQDKSPKQVVNFPFPKKMITESNSKDIREYLASTFPFEQQSTILDSVKSIAKVQIDDRKAFDLQLKFRQENLAELKDQIILSLGANNGNQNWQKLLDYTNKLDELSNTKISPEEFIEEIQKVLYKVKLESTSTSKLYSQFNLSIQDFALQIIHSKYKSNQISQNDLLKLITEDEMLKILAKTKVLTYKMKYFDSASKMGINKYISTEMMDLDWQFSHYKTFNDALKKNKASDSSYLGWLTHGYSIKYGLSPNNERSMFFQDGRKYAELYAFSKSPHRKIIPGEHLKDLLAKINKSKGIFLDQNALL…	578	DK0911_03815|DK0911_06580|DK0911_17781|DK0911_17785|KAH9444390.1|KAH9454241.1|KAH9454243.1|KAH9454256.1|KAH9464850.1|KAH9464863.1|KAH9464866.1|KAH9464867.1|KAH9465449.1|KAH9465488.1|KAH9465491.1|KAH9472695.1|KAH9472697.1|KAH9472699.1|KAH9472700.1|KAI7940252.1|KAI7941674.1|KAI7951350.1|KAI7952098.1|KAI7956313.1|KAI7965716.1|KAI7965726.1|KAI7967474.1|KAI9603761.1|KAI9611489.1|KAI9613636.1|KAI962062…	164
AvrSr35	Puccinia graminis f. sp. tritici	7XVG	AvrSr35_PDB_7XVG_B	Zhao et al. (2022)	Zhao, Y. B., Liu, M. X., Chen, T. T., Ma, X., Li, Z. K., Zheng, Z., Zheng, S. R., Chen, L., Li, Y. Z., Tang, L. R., Chen, Q., Wang, P., & Ouyang, S. (2022). Pathogen effector AvrSr35 triggers Sr35 resistosome assembly via a direct recognition mechanism. Science advances, 8(36), eabq5108.	MSHHFGLRKIKLLILLFLQVHGSQCAMRNFAADRVHGVESVISGSKSSSNPMALSKSMDKPDTSDLVDSNVQAKNDGSRYEEDFTAKYSEQVDHVSKILKEIEEQEPGTIIIDHKAFPIQDKSPKQVVNFPFPKKMITESNSKDIREYLASTFPFEQQSTILDSVKSIAKVQIDDRKAFDLQLKFRQENLAELKDQIILSLGANNGNQNWQKLLDYTNKLDELSNTKISPEEFIEEIQKVLYKVKLESTSTSKLYSQFNLSIQDFALQIIHSKYKSNQISQNDLLKLITEDEMLKILAKTKVLTYKMKYFDSASKMGINKYISTEMMDLDWQFSHYKTFNDALKKNKASDSSYLGWLTHGYSIKYGLSPNNERSMFFQDGRKYAELYAFSKSPHRKIIP…	AMRNFAADRVHGVESVISGSKSSSNPMALSKSMDKPDTSDLVDSNVQAKNDGSRYEEDFTAKYSEQVDHVSKILKEIEEQEPGTIIIDHKAFPIQDKSPKQVVNFPFPKKMITESNSKDIREYLASTFPFEQQSTILDSVKSIAKVQIDDRKAFDLQLKFRQENLAELKDQIILSLGANNGNQNWQKLLDYTNKLDELSNTKISPEEFIEEIQKVLYKVKLESTSTSKLYSQFNLSIQDFALQIIHSKYKSNQISQNDLLKLITEDEMLKILAKTKVLTYKMKYFDSASKMGINKYISTEMMDLDWQFSHYKTFNDALKKNKASDSSYLGWLTHGYSIKYGLSPNNERSMFFQDGRKYAELYAFSKSPHRKIIPGEHLKDLLAKINKSKGIFLDQNALL…	578
AvrSr35(R381A)	Puccinia graminis f. sp. tritici	7XX2	AvrSr35(R381A)_PDB_7XX2_B	Förderer et al. (2022)	Förderer, A., Li, E., Lawson, A. W., Deng, Y. N., Sun, Y., Logemann, E., Zhang, X., Wen, J., Han, Z., Chang, J., Chen, Y., Schulze-Lefert, P., & Chai, J. (2022). A wheat resistosome defines common principles of immune receptor channels. Nature, 610(7932), 532–539.	MSHHFGLRKIKLLILLFLQVHGSQCAMRNFAADRVHGVESVISGSKSSSNPMALSKSMDKPDTSDLVDSNVQAKNDGSRYEEDFTAKYSEQVDHVSKILKEIEEQEPGTIIIDHKAFPIQDKSPKQVVNFPFPKKMITESNSKDIREYLASTFPFEQQSTILDSVKSIAKVQIDDRKAFDLQLKFRQENLAELKDQIILSLGANNGNQNWQKLLDYTNKLDELSNTKISPEEFIEEIQKVLYKVKLESTSTSKLYSQFNLSIQDFALQIIHSKYKSNQISQNDLLKLITEDEMLKILAKTKVLTYKMKYFDSASKMGINKYISTEMMDLDWQFSHYKTFNDALKKNKASDSSYLGWLTHGYSIKYGLSPNNERSMFFQDGRKYAELYAFSKSPHRKIIP…	AMRNFAADRVHGVESVISGSKSSSNPMALSKSMDKPDTSDLVDSNVQAKNDGSRYEEDFTAKYSEQVDHVSKILKEIEEQEPGTIIIDHKAFPIQDKSPKQVVNFPFPKKMITESNSKDIREYLASTFPFEQQSTILDSVKSIAKVQIDDRKAFDLQLKFRQENLAELKDQIILSLGANNGNQNWQKLLDYTNKLDELSNTKISPEEFIEEIQKVLYKVKLESTSTSKLYSQFNLSIQDFALQIIHSKYKSNQISQNDLLKLITEDEMLKILAKTKVLTYKMKYFDSASKMGINKYISTEMMDLDWQFSHYKTFNDALKKNKASDSSYLGWLTHGYSIKYGLSPNNERSMFFQDGRKYAELYAFSKSPHRKIIPGEHLKDLLAKINKSKGIFLDQNALL…	578
AvrSr35	Puccinia graminis f. sp. tritici	7XE0	AvrSr35_PDB_7XE0_B	Förderer et al. (2022)	Förderer, A., Li, E., Lawson, A. W., Deng, Y. N., Sun, Y., Logemann, E., Zhang, X., Wen, J., Han, Z., Chang, J., Chen, Y., Schulze-Lefert, P., & Chai, J. (2022). A wheat resistosome defines common principles of immune receptor channels. Nature, 610(7932), 532–539.	MSHHFGLRKIKLLILLFLQVHGSQCAMRNFAADRVHGVESVISGSKSSSNPMALSKSMDKPDTSDLVDSNVQAKNDGSRYEEDFTAKYSEQVDHVSKILKEIEEQEPGTIIIDHKAFPIQDKSPKQVVNFPFPKKMITESNSKDIREYLASTFPFEQQSTILDSVKSIAKVQIDDRKAFDLQLKFRQENLAELKDQIILSLGANNGNQNWQKLLDYTNKLDELSNTKISPEEFIEEIQKVLYKVKLESTSTSKLYSQFNLSIQDFALQIIHSKYKSNQISQNDLLKLITEDEMLKILAKTKVLTYKMKYFDSASKMGINKYISTEMMDLDWQFSHYKTFNDALKKNKASDSSYLGWLTHGYSIKYGLSPNNERSMFFQDGRKYAELYAFSKSPHRKIIP…	AMRNFAADRVHGVESVISGSKSSSNPMALSKSMDKPDTSDLVDSNVQAKNDGSRYEEDFTAKYSEQVDHVSKILKEIEEQEPGTIIIDHKAFPIQDKSPKQVVNFPFPKKMITESNSKDIREYLASTFPFEQQSTILDSVKSIAKVQIDDRKAFDLQLKFRQENLAELKDQIILSLGANNGNQNWQKLLDYTNKLDELSNTKISPEEFIEEIQKVLYKVKLESTSTSKLYSQFNLSIQDFALQIIHSKYKSNQISQNDLLKLITEDEMLKILAKTKVLTYKMKYFDSASKMGINKYISTEMMDLDWQFSHYKTFNDALKKNKASDSSYLGWLTHGYSIKYGLSPNNERSMFFQDGRKYAELYAFSKSPHRKIIPGEHLKDLLAKINKSKGIFLDQNALL…	578
AvrSr35	Puccinia graminis f. sp. tritici	7XC2	AvrSr35_PDB_7XC2_D	Förderer et al. (2022)	Förderer, A., Li, E., Lawson, A. W., Deng, Y. N., Sun, Y., Logemann, E., Zhang, X., Wen, J., Han, Z., Chang, J., Chen, Y., Schulze-Lefert, P., & Chai, J. (2022). A wheat resistosome defines common principles of immune receptor channels. Nature, 610(7932), 532–539.	MSHHFGLRKIKLLILLFLQVHGSQCAMRNFAADRVHGVESVISGSKSSSNPMALSKSMDKPDTSDLVDSNVQAKNDGSRYEEDFTAKYSEQVDHVSKILKEIEEQEPGTIIIDHKAFPIQDKSPKQVVNFPFPKKMITESNSKDIREYLASTFPFEQQSTILDSVKSIAKVQIDDRKAFDLQLKFRQENLAELKDQIILSLGANNGNQNWQKLLDYTNKLDELSNTKISPEEFIEEIQKVLYKVKLESTSTSKLYSQFNLSIQDFALQIIHSKYKSNQISQNDLLKLITEDEMLKILAKTKVLTYKMKYFDSASKMGINKYISTEMMDLDWQFSHYKTFNDALKKNKASDSSYLGWLTHGYSIKYGLSPNNERSMFFQDGRKYAELYAFSKSPHRKIIP…	AMRNFAADRVHGVESVISGSKSSSNPMALSKSMDKPDTSDLVDSNVQAKNDGSRYEEDFTAKYSEQVDHVSKILKEIEEQEPGTIIIDHKAFPIQDKSPKQVVNFPFPKKMITESNSKDIREYLASTFPFEQQSTILDSVKSIAKVQIDDRKAFDLQLKFRQENLAELKDQIILSLGANNGNQNWQKLLDYTNKLDELSNTKISPEEFIEEIQKVLYKVKLESTSTSKLYSQFNLSIQDFALQIIHSKYKSNQISQNDLLKLITEDEMLKILAKTKVLTYKMKYFDSASKMGINKYISTEMMDLDWQFSHYKTFNDALKKNKASDSSYLGWLTHGYSIKYGLSPNNERSMFFQDGRKYAELYAFSKSPHRKIIPGEHLKDLLAKINKSKGIFLDQNALL…	578
AvrSr50(QCMJC)	Puccinia graminis f. sp. tritici	7MQQ	AvrSr50(QCMJC)_PDB_7MQQ_A	Ortiz et al. (2022)	Ortiz, D., Chen, J., Outram, M. A., Saur, I. M. L., Upadhyaya, N. M., Mago, R., Ericsson, D. J., Cesari, S., Chen, C., Williams, S. J., & Dodds, P. N. (2022). The stem rust effector protein AvrSr50 escapes Sr50 recognition by a substitution in a single surface-exposed residue. The New phytologist, 234(2), 592–606.	MMHSIIFQTCLIITIVFAKVWGARSLIKTDWSGSEYTILGANHYEEPNTGAAAQFPGTMAEDDGRSPYIVRKLRNSSGKRFYVFTDHPQQPIIWNPHEEIEIQFSRKYLIAVLTEFEADSKVFTHFARRQHR	ARSLIKTDWSGSEYTILGANHYEEPNTGAAAQFPGTMAEDDGRSPYIVRKLRNSSGKRFYVFTDHPQQPIIWNPHEEIEIQFSRKYLIAVLTEFEADSKVFTHFARRQHR	132	DK0911_01596|DK0911_01600|DK0911_11480|DK0911_15793|DK0911_15933|KAH9443798.1|KAH9446466.1|KAH9450603.1|KAH9451625.1|KAH9451627.1|KAH9460351.1|KAH9460895.1|KAH9472877.1|KAI7934839.1|KAI7941685.1|KAI7941687.1|KAI7948061.1|KAI7951056.1|KAI7956882.1|KAI7963923.1|KAI7965512.1|KAI9613111.1|KAI9627110.1|KNE95338.1|KNE95340.1|KNE95492.1|KNF01393.1|KNF03073.1|POW00515.1|POW04091.1|POW07359.1|POW10885.1|P…	69
AvrSr27	Puccinia graminis f. sp. tritici	8V1J	AvrSr27_PDB_8V1J_A	Outram et al. (2024)	Outram, M. A., Chen, J., Broderick, S., Li, Z., Aditya, S., Tasneem, N., Arndell, T., Blundell, C., Ericsson, D. J., Figueroa, M., Sperschneider, J., Dodds, P. N., & Williams, S. J. (2024). AvrSr27 is a zinc-bound effector with a modular structure important for immune recognition. The New phytologist, 10.1111/nph.19801. Advance online publication. https://doi.org/10.1111/nph.19801	MHYITPIILMSIGQFLGILLGAGGLVGAMTPHHQSNCNSPSLTFPRFIGKCDSCQLHTKATNLVSCTSCRKSSLVYEECSTKGCPANWHKSTCQEPKFNRGILSCYCENCQQHTKEKQTISCKNCKNSATTFSHCSSPECHSRW	MTPHHQSNCNSPSLTFPRFIGKCDSCQLHTKATNLVSCTSCRKSSLVYEECSTKGCPANWHKSTCQEPKFNRGILSCYCENCQQHTKEKQTISCKNCKNSATTFSHCSSPECHSRW	144
Pst_13661	Puccinia striiformis f. sp. tritici	8HF9	Pst_13661_PDB_8HF9_A	Liu et al. (2023)	Liu, L., Xia, Y., Li, Y., Zhou, Y., Su, X., Yan, X., Wang, Y., Liu, W., Cheng, H., Wang, Y., & Yang, Q. (2023). Inhibition of chitin deacetylases to attenuate plant fungal diseases. Nature communications, 14(1), 3857.	MGFTRLLTLVVTVASLLRFDQVTGAHTNDIRTLRARQDTAVPVYDTCTVPGSFALTFDDGPYGFSTRLDSTLNAANAKGSFFINGQNWGCIYDYADVLLERFNNGHFIASHTWSHVHMNQGTYEQLSHQLELVEQAMIRILGVKPLYMRPPYGEYNDVVLQVLRDRGYKGLIMWNQDSGDTFTPTPSSAQIIDSYRSFPEKTISLNHEIKDFTVDQVIPAVIPILQQKGFSLQTVPECLGLSSDPADWYVRVQEPGTRDDSWTCEATPLPGNFE	AHTNDIRTLRARQDTAVPVYDTCTVPGSFALTFDDGPYGFSTRLDSTLNAANAKGSFFINGQNWGCIYDYADVLLERFNNGHFIASHTWSHVHMNQGTYEQLSHQLELVEQAMIRILGVKPLYMRPPYGEYNDVVLQVLRDRGYKGLIMWNQDSGDTFTPTPSSAQIIDSYRSFPEKTISLNHEIKDFTVDQVIPAVIPILQQKGFSLQTVPECLGLSSDPADWYVRVQEPGTRDDSWTCEATPLPGNFE	274	KAI9618667.1|POW17020.1|PS_11-281_00014034|PS_11-281_00014036|PS_11_281_scaffold_338|PST877_17813|Pst104E_26417	7
PtrToxA	Pyrenophora tritici-repentis	1ZLD	PtrToxA_PDB_1ZLD_A	Sarma et al. (2005)	Sarma, G. N., Manning, V. A., Ciuffetti, L. M., & Karplus, P. A. (2005). Structure of Ptr ToxA: an RGD-containing host-selective toxin from Pyrenophora tritici-repentis. The Plant cell, 17(11), 3190–3202. https://doi.org/10.1105/tpc.105.034918	MRSILVLLFSAAAVLAAPTPEADPGYEIVKLFEAANSSELDARGLSLDWTLKPRGLLQERQGSCMSITINPSRPSVNNIGQVDIDSVILGRPGAIGSWELNNFITIGLNRVNADTVRVNIRNTGRTNRLIITQWDNTVTRGDVYELFGDYALIQGRGSFCLNIRSDTGRENWRMQLEN	APTPEADPGYEIVKLFEAANSSELDARGLSLDWTLKPRGLLQERQGSCMSITINPSRPSVNNIGQVDIDSVILGRPGAIGSWELNNFITIGLNRVNADTVRVNIRNTGRTNRLIITQWDNTVTRGDVYELFGDYALIQGRGSFCLNIRSDTGRENWRMQLEN	178	DK0911_02127|DK0911_14453|DK0911_22983|KAH9451254.1|KAH9461546.1|KAH9464468.1|KAI7947313.1|KAI7952965.1|KAI7966164.1|KAI9618241.1|KAI9625950.1|KNF02950.1|KNF03878.1|POW14668.1|POW14772.1|POW15598.1|PS_11-281_00005389|PS_11-281_00010076|PS_11_281_scaffold_3515|PST0821_06496|PST21_09658|PST43_13486|Pst104E_11689|Pst104E_12053|Pst104E_27511|Pst104E_27512|P_striiformis_PSTG_02966T0|P_striiformis_PSTG…	28
PtrToxA	Pyrenophora tritici-repentis	1ZLE	PtrToxA_PDB_1ZLE_A	Sarma et al. (2005)	Sarma, G. N., Manning, V. A., Ciuffetti, L. M., & Karplus, P. A. (2005). Structure of Ptr ToxA: an RGD-containing host-selective toxin from Pyrenophora tritici-repentis. The Plant cell, 17(11), 3190–3202. https://doi.org/10.1105/tpc.105.034918	MRSILVLLFSAAAVLAAPTPEADPGYEIVKLFEAANSSELDARGLSLDWTLKPRGLLQERQGSCMSITINPSRPSVNNIGQVDIDSVILGRPGAIGSWELNNFITIGLNRVNADTVRVNIRNTGRTNRLIITQWDNTVTRGDVYELFGDYALIQGRGSFCLNIRSDTGRENWRMQLEN	APTPEADPGYEIVKLFEAANSSELDARGLSLDWTLKPRGLLQERQGSCMSITINPSRPSVNNIGQVDIDSVILGRPGAIGSWELNNFITIGLNRVNADTVRVNIRNTGRTNRLIITQWDNTVTRGDVYELFGDYALIQGRGSFCLNIRSDTGRENWRMQLEN	178	DK0911_02124|DK0911_02127|DK0911_14453|DK0911_27655|KAH9451254.1|KAH9452398.1|KAH9461546.1|KAH9464468.1|KAI7947313.1|KAI7952965.1|KAI7966164.1|KAI9618241.1|KAI9625950.1|KNE88971.1|KNF02950.1|KNF03878.1|POW14772.1|POW15598.1|PS_11-281_00010076|PS_11_281_scaffold_3515|PST877_18519|Pst104E_11689|Pst104E_12053|Pst104E_27511|Pst104E_27512|P_striiformis_PSTG_02966T0|P_striiformis_PSTG_03899T0|P_striifo…	29
PtrToxB	Pyrenophora tritici-repentis	2MM0	PtrToxB_PDB_2MM0_A	Nyarko et al. (2014)	Nyarko, A., Singarapu, K. K., Figueroa, M., Manning, V. A., Pandelova, I., Wolpert, T. J., Ciuffetti, L. M., & Barbar, E. (2014). Solution NMR structures of Pyrenophora tritici-repentis ToxB and its inactive homolog reveal potential determinants of toxin activity. The Journal of biological chemistry, 289(37), 25946–25956. https://doi.org/10.1074/jbc.M114.569103	MAPIFKTTMLLAVAILPAALVSANCVANILNINEAVIATGCVPAGGELRIFVGSSHSYLIKATSSCGLSLTNQVFINGESVQSGGRC	NCVANILNINEAVIATGCVPAGGELRIFVGSSHSYLIKATSSCGLSLTNQVFINGESVQSGGRC	87
PtrToxB	Pyrenophora tritici-repentis	2MM2	PtrToxB_PDB_2MM2_A	Nyarko et al. (2014)	Nyarko, A., Singarapu, K. K., Figueroa, M., Manning, V. A., Pandelova, I., Wolpert, T. J., Ciuffetti, L. M., & Barbar, E. (2014). Solution NMR structures of Pyrenophora tritici-repentis ToxB and its inactive homolog reveal potential determinants of toxin activity. The Journal of biological chemistry, 289(37), 25946–25956. https://doi.org/10.1074/jbc.M114.569103	MAPIFKTTMLLAVAILPAALVSANCVANILNINEAVIATGCVPAGGELRIFVGSSHSYLIKATSSCGLSLTNQVFINGESVQSGGRC	NCVANILNINEAVIATGCVPAGGELRIFVGSSHSYLIKATSSCGLSLTNQVFINGESVQSGGRC	87	DK0911_03339|KAI9604730.1|Pst104E_07570	3
NIP1	Rhynchosporium secalis	1KG1	NIP1_PDB_1KG1_A	van't Slot et al. (2003)	van't Slot, K. A., van den Burg, H. A., Kloks, C. P., Hilbers, C. W., Knogge, W., & Papavoine, C. H. (2003). Solution structure of the plant disease resistance-triggering protein NIP1 from the fungus Rhynchosporium secalis shows a novel beta-sheet fold. The Journal of biological chemistry, 278(46), 45730–45736. https://doi.org/10.1074/jbc.M308304200	MKFLVLPLSLAFLQIGLVFSTPDRCRYTLCCDGALKAVSACLHESESCLVPGDCCRGKSRLTLCSYGEGGNGFQCPTGYRQC	TPDRCRYTLCCDGALKAVSACLHESESCLVPGDCCRGKSRLTLCSYGEGGNGFQCPTGYRQC	82
Dld1	Serendipita indica (or Piriformospora indica)	5LOS	Dld1_PDB_5LOS_A	Nostadt et al. (2020)	Nostadt, R., Hilbert, M., Nizam, S., Rovenich, H., Wawra, S., Martin, J., Küpper, H., Mijovilovich, A., Ursinus, A., Langen, G., Hartmann, M. D., Lupas, A. N., & Zuccaro, A. (2020). A secreted fungal histidine- and alanine-rich protein regulates metal ion homeostasis and oxidative stress. The New phytologist, 227(4), 1174–1188. https://doi.org/10.1111/nph.16606	MRVGFYALLFASAALLASTAPLPNPPMTPAQHYAQAIHHEGLARHHTTVAEDHRQTANLHDNRIKAAKARYNAGLDPNGLTSAQKHQIERDHHLSLAAQAERHAATHNREAAYHRLHSQTPAPGTKRSIDELD	APLPNPPMTPAQHYAQAIHHEGLARHHTTVAEDHRQTANLHDNRIKAAKARYNAGLDPNGLTSAQKHQIERDHHLSLAAQAERHAATHNREAAYHRLHSQTPAPGTKRSIDELD	133	DK0911_05065|DK0911_10047|KAH9440432.1|KAH9446590.1|KAH9464867.1|KAH9471905.1|KAH9472700.1|KAI7934992.1|KAI7965726.1|KAI9600551.1|KAI9602163.1|KNE97481.1|POV99287.1|POW02297.1|POW03692.1|POW13875.1|PS_11-281_00004691|PS_11-281_00011651|PST0821_09854|PST0821_12388|PST21_03179|PST21_14943|PST21_15243|PST43_06552|PST43_13599|PST877_09234|PST877_11132|Pst104E_01160|Pst104E_08015|Pst104E_10303|Pst104E…	33
Tsp1	Trichoderma virens	7CWJ	Tsp1_PDB_7CWJ_A	Gupta et al. (2021)	Gupta, G. D., Bansal, R., Mistry, H., Pandey, B., & Mukherjee, P. K. (2021). Structure-function analysis reveals Trichoderma virens Tsp1 to be a novel fungal effector protein modulating plant defence. International journal of biological macromolecules, 191, 267–276. https://doi.org/10.1016/j.ijbiomac.2021.09.085	MQITKTLVATLFAASTAFAAPTPADKSMMAAVPEWTITNLKRVCNAGNTSCTWTFGVDTHLATATSCTYVVKANANASQASGGPVTCGPYTITSSWSGQFGPNNGFTTFAVTDFSKKLIVWPAYTDVQVQAGKVVSPNQSYAPANLP	APTPADKSMMAAVPEWTITNLKRVCNAGNTSCTWTFGVDTHLATATSCTYVVKANANASQASGGPVTCGPYTITSSWSGQFGPNNGFTTFAVTDFSKKLIVWPAYTDVQVQAGKVVSPNQSYAPANLP	147
Tsp1	Trichoderma virens	7ESW	Tsp1_PDB_7ESW_A	Gupta et al. (2021)	Gupta, G. D., Bansal, R., Mistry, H., Pandey, B., & Mukherjee, P. K. (2021). Structure-function analysis reveals Trichoderma virens Tsp1 to be a novel fungal effector protein modulating plant defence. International journal of biological macromolecules, 191, 267–276. https://doi.org/10.1016/j.ijbiomac.2021.09.085	MQITKTLVATLFAASTAFAAPTPADKSMMAAVPEWTITNLKRVCNAGNTSCTWTFGVDTHLATATSCTYVVKANANASQASGGPVTCGPYTITSSWSGQFGPNNGFTTFAVTDFSKKLIVWPAYTDVQVQAGKVVSPNQSYAPANLP	APTPADKSMMAAVPEWTITNLKRVCNAGNTSCTWTFGVDTHLATATSCTYVVKANANASQASGGPVTCGPYTITSSWSGQFGPNNGFTTFAVTDFSKKLIVWPAYTDVQVQAGKVVSPNQSYAPANLP	147
PevD1	Verticilium dahliae	5XMZ	PevD1_PDB_5XMZ_A	Zhou et al. (2017)	Zhou, R., Zhu, T., Han, L., Liu, M., Xu, M., Liu, Y., Han, D., Qiu, D., Gong, Q., & Liu, X. (2017). The asparagine-rich protein NRP interacts with the Verticillium effector PevD1 and regulates the subcellular localization of cryptochrome 2. Journal of experimental botany, 68(13), 3427–3440. https://doi.org/10.1093/jxb/erx192	MQFTLAAAAALFGASALAAPASPGSTGAPPDPNMYENIDIADFNVRKGEDGTIKYVNFKLSGDDADGLLCEAQNPGLPSNVITCGESKYRFALSSGKQYEFALSLYHELGLAVGFYGTGEIFTHCRAGGLGDFICQQQNPTTIVIDSLPDAPAEA	APASPGSTGAPPDPNMYENIDIADFNVRKGEDGTIKYVNFKLSGDDADGLLCEAQNPGLPSNVITCGESKYRFALSSGKQYEFALSLYHELGLAVGFYGTGEIFTHCRAGGLGDFICQQQNPTTIVIDSLPDAPAEA	155
Mg1LysM	Zymoseptoria tritici	6Q40	Mg1LysM_PDB_6Q40_A	Sánchez-Vallet et al. (2020)	Sánchez-Vallet, A., Tian, H., Rodriguez-Moreno, L., Valkenburg, D. J., Saleem-Batcha, R., Wawra, S., Kombrink, A., Verhage, L., de Jonge, R., van Esse, H. P., Zuccaro, A., Croll, D., Mesters, J. R., & Thomma, B. P. H. J. (2020). A secreted LysM effector protects fungal hyphae through chitin-dependent homodimer polymerization. PLoS pathogens, 16(6), e1008652. https://doi.org/10.1371/journal.ppat.1…	MQFTALVAALLSVAAVQAQRNPITITPQFDCGATNSQQYVARSGDTLTKIAQEIYHDVVGVCDIARANNLADPNRIDAGTPYTIPINCQTYDRNSCL	QRNPITITPQFDCGATNSQQYVARSGDTLTKIAQEIYHDVVGVCDIARANNLADPNRIDAGTPYTIPINCQTYDRNSCL	97
Zt-KP6-1	Zymoseptoria tritici	6QPK	Zt-KP6-1_PDB_6QPK_A		PDB DOI: https://doi.org/10.2210/pdb6QPK/pdb	MAPIFTYAVAALAFAQSAYAVVYAARCKFGNPLVQNNRITRAVCDLTNEHTTKDGSWHYVEVDNECKYLAGDNPRDQPGWAVFVKYCTYYKGVPDA	VVYAARCKFGNPLVQNNRITRAVCDLTNEHTTKDGSWHYVEVDNECKYLAGDNPRDQPGWAVFVKYCTYYKGVPDA	96
Zt-KP4-1	Zymoseptoria tritici	8ACX	Zt-KP4-1_PDB_8ACX_A		PDB DOI: https://doi.org/10.2210/pdb8ACX/pdb	MLFTQSLTLVALLTTSALASPLAQNGGGTAGTTGLRNNCDGSTFVPVTGSAGNAPSKWDCQLLRDGYIAKQNKSWLISGPRIIGTVRTCQFSATVDVSGTAGWIGRDDIMDLMKDSLNLWKDGETTQVQGAMQVGESGDVNCVAGKKGEGQKVRIAWTLGHS	SPLAQNGGGTAGTTGLRNNCDGSTFVPVTGSAGNAPSKWDCQLLRDGYIAKQNKSWLISGPRIIGTVRTCQFSATVDVSGTAGWIGRDDIMDLMKDSLNLWKDGETTQVQGAMQVGESGDVNCVAGKKGEGQKVRIAWTLGHS	162	DK0911_01499|DK0911_01548|DK0911_01569|DK0911_01947|DK0911_01950|DK0911_01953|DK0911_03223|DK0911_03225|DK0911_03967|DK0911_04114|DK0911_04293|DK0911_04413|DK0911_04417|DK0911_04424|DK0911_05527|DK0911_05528|DK0911_05529|DK0911_05748|DK0911_06770|DK0911_10280|DK0911_10752|DK0911_11048|DK0911_13464|DK0911_13819|DK0911_14544|DK0911_14545|DK0911_14548|DK0911_14549|DK0911_14550|DK0911_14553|DK0911_14…	430
