# Supplementary material for: Computational studies reveal structural characterization and novel families of Puccinia striiformis f. sp. tritici effectors
Source: PLoS Comput Biol. 2025 Mar 28;21(3):e1012503. doi: 10.1371/journal.pcbi.1012503 (PMC11952758; doi:10.1371/journal.pcbi.1012503)
Supplement: S2 Table — (XLSX) [file pcbi.1012503.s003.xlsx]

## Sheet: TabS2. Pst-effector+Pgt-Avr
Table S2. Identified Puccinia striiformis f. sp. tritici effectors and avirulence factors of Puccinia graminis f. sp. tritici with their homologous analyses
Effector name or ID	Full length protein sequence	Sequence length	Protein sequence without signal peptide	Sequence length without signal peptide	Citations	References	pLDDT	pTM	Structure homologous hits in this study (TM-Score of Foldseek & US-align >= 0.5)	Number of structure homologous hits	Sequence homologous hits in this study (Query coverage & percent identity >= 50%)	Number of sequence homologous hits
Identified Puccinia striiformis f. sp. tritici effectors from literature and author's lab
Ps87	MPVPWASFIPLGLLTVMFGVSGTLLNVTRRLQNDGKPPDYCVDKWDEMMKERNKRLTGKPRGQCVDEIAPLAFQTSSAWPIEKVI	85	TLLNVTRRLQNDGKPPDYCVDKWDEMMKERNKRLTGKPRGQCVDEIAPLAFQTSSAWPIEKVI	63	Gu et al., 2011	Gu, B., Kale, S. D., Wang, Q., Wang, D., Pan, Q., Cao, H., et al. (2011). Rust secreted protein PS87 is conserved in diverse fungal pathogens and contains a RXLR-like motif sufficient for translocation into plant cells. PLoS One, 6(11), e27217.	87.6	0.629
PEC6	MNITYLGTCFLVIATMLGNSDASGASTPKKCKKTIMHEKDKCWTIGCTEEVSTAKWRLQCDDKNCAHPVCSGDWTPTKAICFVCLGNR	88	SGASTPKKCKKTIMHEKDKCWTIGCTEEVSTAKWRLQCDDKNCAHPVCSGDWTPTKAICFVCLGNR	66	Liu et al., 2016	Liu, C., Pedersen, C., Schultz-Larsen, T., Aguilar, G. B., Madriz-Ordeñana, K., Hovmøller, M. S., & Thordal-Christensen, H. (2016). The stripe rust fungal effector PEC6 suppresses pattern-triggered immunity in a host species-independent manner and interacts with adenosine kinases. The New phytologist, 10.1111/nph.14034.	75.4	0.479	PST0821_02418	1
PNPi	MKSSTITLAVTLALSSSSSVSSMPHYLDSVADASLSARAPAYFVKRSLLESQSFDEEPNALLKRGNEKIKSSSLSSQNDNKDDNDDQAEDDDCEDDESSDSEDAVHDPTEQYYKIGSNSSTGVRIPKSSSTQSNSNKPPPAQAPALEEKKQDYQKSKTTEQPNYEKPETSKQPSYEKPETSKQWSQPPVDPVKVQKTYSHKESSSSQSSSYSSSHQHYGESGGKSPEPVGSHSGYSGKATFFTQDGNAGACGKTHQDSDYIVAIQSGMYGGGTFCGKTIVVTRVSTGQSIECVAADECPGCPSTYSLDLSTGAFNALGNAQEGLFDIFWHVKE	333	MPHYLDSVADASLSARAPAYFVKRSLLESQSFDEEPNALLKRGNEKIKSSSLSSQNDNKDDNDDQAEDDDCEDDESSDSEDAVHDPTEQYYKIGSNSSTGVRIPKSSSTQSNSNKPPPAQAPALEEKKQDYQKSKTTEQPNYEKPETSKQPSYEKPETSKQWSQPPVDPVKVQKTYSHKESSSSQSSSYSSSHQHYGESGGKSPEPVGSHSGYSGKATFFTQDGNAGACGKTHQDSDYIVAIQSGMYGGGTFCGKTIVVTRVSTGQSIECVAADECPGCPSTYSLDLSTGAFNALGNAQEGLFDIFWHVKE	311	Wang et al., 2016; Bi et al., 2020	Wang, X., Yang, B., Li, K., Kang, Z., Cantu, D., & Dubcovsky, J. (2016). A conserved Puccinia striiformis protein interacts with wheat NPR1 and reduces induction of Pathogenesis-Related genes in response to pathogens. Molecular Plant-Microbe Interactions, 29(11), 977–989.; Bi, W., Zhao, S., Zhao, J., Su, J., Yu, X., Liu, D., et al. (2020). Rust effector PNPi interacting with wheat TaPR1a attenuat…	60.7	0.449
PST130_03196	MLYRPQSSPFLLSILVSLLTATTRAIPINVSGTVNHVAPIDTSTHLPLLEDCHSSLIRRAVGGIPLSGASVGPSGRLDVVRRAVGTVADSACGPVAAIHTVSNLKRRSVAHDASQIFPIFPNAPVVGPIVDEVQVADELHVANILPVLVKRSQRPPVVKPAPKPAPKKVVAPPNPPPRAPGTPDNEKKWGGRQRAWYDNSDNDVNL	206	IPINVSGTVNHVAPIDTSTHLPLLEDCHSSLIRRAVGGIPLSGASVGPSGRLDVVRRAVGTVADSACGPVAAIHTVSNLKRRSVAHDASQIFPIFPNAPVVGPIVDEVQVADELHVANILPVLVKRSQRPPVVKPAPKPAPKKVVAPPNPPPRAPGTPDNEKKWGGRQRAWYDNSDNDVNL	181	Petre et al., 2016	Petre, B., Saunders, D. G. O., Sklenar, J., Lorrain, C., Krasileva, K. V., Win, J., et al. (2016). Heterologous expression screens in Nicotiana benthamiana identify a candidate effector of the wheat yellow rust pathogen that associates with processing bodies. PLoS One, 11(2), e0149035.	48.3	0.115
PST130_05023	MNVQLFPIMIVLLGHPSLIFGRPTEGKAVTQEFGKLHVDCPGTEHVEHVKNPFAEEDKHASVISDNSKNISGSRHSSSPESIPEEEKPFLDRSQSDRGSSKPSGPAPDQPKQGEDGKGRKMAELYARFKKSLSTWYGGHSAVARFLRRMVNYFHPRKMSKSKEAKEAKEAEDAKKVEDAKKVKDVKKVGDVKKAEEATKAEDAEKAQEAKKAQETTGAVRVEASMPELSVTEEKAATAVKPESPSATSPSTGTVPASSNFVKPGLFATDESQPRPQTIWIA	281	RPTEGKAVTQEFGKLHVDCPGTEHVEHVKNPFAEEDKHASVISDNSKNISGSRHSSSPESIPEEEKPFLDRSQSDRGSSKPSGPAPDQPKQGEDGKGRKMAELYARFKKSLSTWYGGHSAVARFLRRMVNYFHPRKMSKSKEAKEAKEAEDAKKVEDAKKVKDVKKVGDVKKAEEATKAEDAEKAQEAKKAQETTGAVRVEASMPELSVTEEKAATAVKPESPSATSPSTGTVPASSNFVKPGLFATDESQPRPQTIWIA	260	Petre et al., 2016	Petre, B., Saunders, D. G. O., Sklenar, J., Lorrain, C., Krasileva, K. V., Win, J., et al. (2016). Heterologous expression screens in Nicotiana benthamiana identify a candidate effector of the wheat yellow rust pathogen that associates with processing bodies. PLoS One, 11(2), e0149035.	49.7	0.169
PST130_08468	MSYLCLCCIIFCLSVTLIHGAPMTVKTERSSIDVTRNLLHDSPGNKHFADVEFEVGPSEIPPFEYHPAGDLRSVGNDWRRMRTTPGPLVPSKSNRLEFEPTLDSSIFRSQAELNRVPQKVRSTELPPLKAGVNPEDLPVEAGLEPMMWTIPRNDQHSRLNLLGINPDLKSNSFSFKPAPSVKSSYGDKKMSGEEGFESEAELVSPN	206	APMTVKTERSSIDVTRNLLHDSPGNKHFADVEFEVGPSEIPPFEYHPAGDLRSVGNDWRRMRTTPGPLVPSKSNRLEFEPTLDSSIFRSQAELNRVPQKVRSTELPPLKAGVNPEDLPVEAGLEPMMWTIPRNDQHSRLNLLGINPDLKSNSFSFKPAPSVKSSYGDKKMSGEEGFESEAELVSPN	186	Petre et al., 2016	Petre, B., Saunders, D. G. O., Sklenar, J., Lorrain, C., Krasileva, K. V., Win, J., et al. (2016). Heterologous expression screens in Nicotiana benthamiana identify a candidate effector of the wheat yellow rust pathogen that associates with processing bodies. PLoS One, 11(2), e0149035.	47.9	0.116
PST21_05006	MKLHLVGLILFIRTILTYQVIAHPIFGNALSVSDLLGLRTHQCPRTFPPKSRIAEEIPPKCGHRVIVSTEPSPIDGGDPPFMKKTYDPILLTGLEDVPFEAPACPDKNRLLVEFDEIAKARLARLELIPRGGPKLNRLRNIRRYDPRDFLSPTILISDLHDLPHPGPQRAKLAANMEAHPKIAGINQDLSGVPVQLASHHK	201	HPIFGNALSVSDLLGLRTHQCPRTFPPKSRIAEEIPPKCGHRVIVSTEPSPIDGGDPPFMKKTYDPILLTGLEDVPFEAPACPDKNRLLVEFDEIAKARLARLELIPRGGPKLNRLRNIRRYDPRDFLSPTILISDLHDLPHPGPQRAKLAANMEAHPKIAGINQDLSGVPVQLASHHK	179	Petre et al., 2016	Petre, B., Saunders, D. G. O., Sklenar, J., Lorrain, C., Krasileva, K. V., Win, J., et al. (2016). Heterologous expression screens in Nicotiana benthamiana identify a candidate effector of the wheat yellow rust pathogen that associates with processing bodies. PLoS One, 11(2), e0149035.	30.4	0.152
PST21_10977	MIHQQPSHLFVYSLLALVSGVVPLSARSAPQTCTYIYQPITSGDQPGTQMTCRGALNPERSFTCDQNSCHGTTTCQNCVSQLTNVSVNSIECTKYYVDDKQKTNCWTSGDEVFNCVGKCQGAAVCMDCTLDQHTPSISNCASDTSAKHTAKGSHPPTSSNGAGVTTWLAWD	171	APQTCTYIYQPITSGDQPGTQMTCRGALNPERSFTCDQNSCHGTTTCQNCVSQLTNVSVNSIECTKYYVDDKQKTNCWTSGDEVFNCVGKCQGAAVCMDCTLDQHTPSISNCASDTSAKHTAKGSHPPTSSNGAGVTTWLAWD	143	Petre et al., 2016	Petre, B., Saunders, D. G. O., Sklenar, J., Lorrain, C., Krasileva, K. V., Win, J., et al. (2016). Heterologous expression screens in Nicotiana benthamiana identify a candidate effector of the wheat yellow rust pathogen that associates with processing bodies. PLoS One, 11(2), e0149035.	77.1	0.649	DK0911_01691|DK0911_01692|DK0911_01861|DK0911_02250|DK0911_03462|DK0911_03578|DK0911_05772|DK0911_08227|DK0911_08693|DK0911_08753|DK0911_10409|DK0911_10952|DK0911_15258|DK0911_15259|DK0911_16093|DK0911_16101|DK0911_16102|DK0911_17148|DK0911_17471|DK0911_17957|KAH9441758.1|KAH9441875.1|KAH9443718.1|KAH9445877.1|KAH9446896.1|KAH9448311.1|KAH9448312.1|KAH9448313.1|KAH9448315.1|KAH9448316.1|KAH944908…	245	PST43_16277|PST21_10977|Pst104E_10899|PST0821_01697|P_striiformis_PSTG_14406T0|KNE92170.1|KAI9628284.1|KAI7960748.1|KAI7955410.1|KAH9458724.1|DK0911_17957|POW08630.1|PST877_05097|PS_11_281_scaffold_944	14
PST21_11721	MSFKLLAATLTLLFIFNRHLDVQAAIVRTTTGEALSPTAHSSPLLGLPKVEEAEYSSKFGKDLPDPLVIHDIDPNDKRLADRLRNFVHVDTAPVAPNFMGLVGPVMRGEGVMYQRDPRVQKYQWRSFVAEHTEGNKRLEHHLLKKLKWDKEYPAHSEPDMIDARLLGNDEWVKFVPAEYPVALPIDTQHDILYLRAPMTTEKSFELRENEVKPPDYDDWMKNVQAYKKFVDGVDVFRHQCRSQGSRLGEA	250	AIVRTTTGEALSPTAHSSPLLGLPKVEEAEYSSKFGKDLPDPLVIHDIDPNDKRLADRLRNFVHVDTAPVAPNFMGLVGPVMRGEGVMYQRDPRVQKYQWRSFVAEHTEGNKRLEHHLLKKLKWDKEYPAHSEPDMIDARLLGNDEWVKFVPAEYPVALPIDTQHDILYLRAPMTTEKSFELRENEVKPPDYDDWMKNVQAYKKFVDGVDVFRHQCRSQGSRLGEA	226	Petre et al., 2016	Petre, B., Saunders, D. G. O., Sklenar, J., Lorrain, C., Krasileva, K. V., Win, J., et al. (2016). Heterologous expression screens in Nicotiana benthamiana identify a candidate effector of the wheat yellow rust pathogen that associates with processing bodies. PLoS One, 11(2), e0149035.	65.2	0.589	DK0911_01168|DK0911_06009|DK0911_11235|DK0911_11238|KAH9444156.1|KAH9449646.1|KAH9449651.1|KAH9449678.1|KAH9452010.1|KAH9452725.1|KAH9463475.1|KAI7933282.1|KAI7935242.1|KAI7935267.1|KAI7945076.1|KAI7945079.1|KAI7945084.1|KAI7948861.1|KAI7949534.1|KAI7952631.1|KAI9610208.1|KAI9615202.1|KAI9629230.1|KNE91991.1|KNE92407.1|KNE99081.1|KNF05348.1|KNF05361.1|KNF05362.1|POW08829.1|POW08856.1|POW08857.1|P…	65	PST21_11721|PS_11-281_00009094|PST43_10655|KAI7933282.1|DK0911_01168|Pst104E_21046|KAI9615202.1|KAI7935242.1|PS_11_281_scaffold_7943|PST130_P488505|KAH9444156.1|P_striiformis_PSTG_14184T0|KNE92407.1|KAH9452010.1|KAI7935267.1|POW14106.1|KAI9629230.1	17
PST21_15642	MQSTLILSCLAFLALSHQAISMEAGKAIAGAETVEAPVVKQATSSCRGCRCSHRAKVVKTPESEAITNVASEEIAGVEATKTAPAVESKDEPTGAQIKKDHI	102	MEAGKAIAGAETVEAPVVKQATSSCRGCRCSHRAKVVKTPESEAITNVASEEIAGVEATKTAPAVESKDEPTGAQIKKDHI	81	Petre et al., 2016	Petre, B., Saunders, D. G. O., Sklenar, J., Lorrain, C., Krasileva, K. V., Win, J., et al. (2016). Heterologous expression screens in Nicotiana benthamiana identify a candidate effector of the wheat yellow rust pathogen that associates with processing bodies. PLoS One, 11(2), e0149035.	57.4	0.117
PST21_18220	MLLPVILIAIQLVHHYGIAASPLSIPRALMKRELTGADRYRIEKRAFRVNKLMATLDEFQSSQEEMLKKLDRMGESVSRTSASMSEISASADRSSSSAEKIDQTLRGSKK	110	ASPLSIPRALMKRELTGADRYRIEKRAFRVNKLMATLDEFQSSQEEMLKKLDRMGESVSRTSASMSEISASADRSSSSAEKIDQTLRGSKK	91	Petre et al., 2016	Petre, B., Saunders, D. G. O., Sklenar, J., Lorrain, C., Krasileva, K. V., Win, J., et al. (2016). Heterologous expression screens in Nicotiana benthamiana identify a candidate effector of the wheat yellow rust pathogen that associates with processing bodies. PLoS One, 11(2), e0149035.	87.8	0.517	PST21_18220|PST43_10685|PST877_03217	3	PST877_03217|PST43_10685|PST21_18220|PST130_P496846|PS_11_281_scaffold_454	5
PST21_18221	MLLPIILIAIQLIHHYGVAAMPLSGPTSLIKREIPGADLYRLEKRALAGDSNGGSGGSGGSGGSGGSGRVDQKIREIRELQSQVDVQASRIAVALSSLTEDQRIEVLRRLGR	112	MPLSGPTSLIKREIPGADLYRLEKRALAGDSNGGSGGSGGSGGSGGSGRVDQKIREIRELQSQVDVQASRIAVALSSLTEDQRIEVLRRLGR	92	Petre et al., 2016	Petre, B., Saunders, D. G. O., Sklenar, J., Lorrain, C., Krasileva, K. V., Win, J., et al. (2016). Heterologous expression screens in Nicotiana benthamiana identify a candidate effector of the wheat yellow rust pathogen that associates with processing bodies. PLoS One, 11(2), e0149035.	69.2	0.369	DK0911_01648|KAH9451583.1|KAI7940315.1|KAI7941738.1|KAI9627431.1|KNF05065.1|POW19652.1|PST0821_05887|PST130_P496845|PST130_P500038|PST21_04206|PST21_18221|PST43_10686|PST877_00505|Pst104E_10148|Pst104E_26030|P_striiformis_PSTG_01696T0	17	PST877_00505|PST21_18221|PST0821_05887|POW19652.1|PST130_P496845|PST43_10686	6
PST21_18447	MNPLSSRITLFAITALLLSLCTSASKKRKCRGTLNSDAYGNSWEKANVVWKSPKHQKEGVVEATIHGRIDIPTNDGSTIQSHVCYATVKVNITDCSMVLGKNATADQGWDLHKSPIYRNQDTWNWNETLTFRPDCPENIHVEVFEP	146	CTSASKKRKCRGTLNSDAYGNSWEKANVVWKSPKHQKEGVVEATIHGRIDIPTNDGSTIQSHVCYATVKVNITDCSMVLGKNATADQGWDLHKSPIYRNQDTWNWNETLTFRPDCPENIHVEVFEP	126	Petre et al., 2016	Petre, B., Saunders, D. G. O., Sklenar, J., Lorrain, C., Krasileva, K. V., Win, J., et al. (2016). Heterologous expression screens in Nicotiana benthamiana identify a candidate effector of the wheat yellow rust pathogen that associates with processing bodies. PLoS One, 11(2), e0149035.	76.7	0.655	DK0911_17252|KAH9445119.1|KAI7940508.1|KAI7943434.1|KNF00365.1|PST130_P499587|PST21_18447|PST43_17740|Pst104E_10588|Pst104E_26335|P_striiformis_PSTG_06295T0	11	PST21_18447|PST130_P499587|P_striiformis_PSTG_06295T0|KNF00365.1|KAI7943434.1|KAH9445119.1|DK0911_17252|Pst104E_26335|KAI7940508.1|Pst104E_10588|PST43_17740	11
PST43_02549	MTQLKFLLGLFGSLLATSVLGAGISDEDFAKLPEGMHIIKADKAGLPYVDPVTNEKFQNIQNKLDKEIMIHNGRDSWIIEPRQNVHLDYDPNHPYFLITDNETVLLTKDSYKDYVTDTAIERLKEKAGERPTASPPTGCKDTSDYQHEEWYENLTPDAVQNTEEIADKSLPIIEGESQRDQSRESSRATGSGGEQKPQDAPMKEIQNAPSSRPVEPMIPVEPIHQGIRTGRWSKQRRPIILLHPQSSTFTPYMPFHTPHYFPHYPQFDGAVMKRIDPYTKQEYYEPTSYIYNAYPNR	297	AGISDEDFAKLPEGMHIIKADKAGLPYVDPVTNEKFQNIQNKLDKEIMIHNGRDSWIIEPRQNVHLDYDPNHPYFLITDNETVLLTKDSYKDYVTDTAIERLKEKAGERPTASPPTGCKDTSDYQHEEWYENLTPDAVQNTEEIADKSLPIIEGESQRDQSRESSRATGSGGEQKPQDAPMKEIQNAPSSRPVEPMIPVEPIHQGIRTGRWSKQRRPIILLHPQSSTFTPYMPFHTPHYFPHYPQFDGAVMKRIDPYTKQEYYEPTSYIYNAYPNR	276	Petre et al., 2016	Petre, B., Saunders, D. G. O., Sklenar, J., Lorrain, C., Krasileva, K. V., Win, J., et al. (2016). Heterologous expression screens in Nicotiana benthamiana identify a candidate effector of the wheat yellow rust pathogen that associates with processing bodies. PLoS One, 11(2), e0149035.	31.1	0.18
PST43_05258	MHIRQMITILGLCLSQARALAIAPAGDEAIKSFVELVTQPDVALENTPGFSKIADNLQQKHNLDHDQFHQDLAKTVNPLLQGSEDHTPYILESFLGYRSTAQPEVLKDHPKLKAERLQIYRNSLYSELDDLSTNKPKHFNADSLQEAHNKLVNLLKTNAEGHPSDRSSSPEGILEEMQENFSKAATTKSHIQLSKYSREEINAKLKATNRPDVPDALLIDGKTFKSHLEEMLTSHSHHHSPSAGASPNAKPVEATA	256	IAPAGDEAIKSFVELVTQPDVALENTPGFSKIADNLQQKHNLDHDQFHQDLAKTVNPLLQGSEDHTPYILESFLGYRSTAQPEVLKDHPKLKAERLQIYRNSLYSELDDLSTNKPKHFNADSLQEAHNKLVNLLKTNAEGHPSDRSSSPEGILEEMQENFSKAATTKSHIQLSKYSREEINAKLKATNRPDVPDALLIDGKTFKSHLEEMLTSHSHHHSPSAGASPNAKPVEATA	235	Petre et al., 2016	Petre, B., Saunders, D. G. O., Sklenar, J., Lorrain, C., Krasileva, K. V., Win, J., et al. (2016). Heterologous expression screens in Nicotiana benthamiana identify a candidate effector of the wheat yellow rust pathogen that associates with processing bodies. PLoS One, 11(2), e0149035.	67.4	0.673	DK0911_00097|DK0911_10700|DK0911_10703|DK0911_15561|DK0911_17455|DK0911_17456|DK0911_17460|DK0911_30210|DK0911_30211|DK0911_30351|KAH9447610.1|KAH9447612.1|KAH9454620.1|KAH9454621.1|KAH9454625.1|KAH9456926.1|KAH9461916.1|KAH9465856.1|KAH9466160.1|KAH9466844.1|KAH9466845.1|KAH9470836.1|KAH9472955.1|KAH9473611.1|KAH9473619.1|KAH9473620.1|KAI7943595.1|KAI7943598.1|KAI7946385.1|KAI7951930.1|KAI795193…	131	PST43_05258|PST21_02565|Pst104E_20607|P_striiformis_PSTG_14142T0|KNE92421.1|KAI9601700.1|KAI7966766.1|KAH9472955.1|DK0911_15561|P_striiformis_PSTG_15434T0|KNE91120.1|PST0821_20349|Pst104E_04940|KAI9604493.1|KAI7963107.1|KAH9466160.1|PST877_00914|Pst104E_05517|PS_11_281_scaffold_3034|P_striiformis_PSTG_14558T0|KNE92025.1|KAI9604108.1|KAI7956167.1|KAI7951935.1|KAH9454625.1|DK0911_17460|POW08430.1|P…	42
PST43_15964	MNIHWMILFAVLIERASPQPLWADALRTIFTRTSNPKQEIIYERIVSDKNEVTHRALLAVNRDISKNQMKLSNLSDRTLSPKLVTTTRIGYFESPEAETTVIRNVMLNAGEAKTLRLRQLGSVKLSIE	128	QPLWADALRTIFTRTSNPKQEIIYERIVSDKNEVTHRALLAVNRDISKNQMKLSNLSDRTLSPKLVTTTRIGYFESPEAETTVIRNVMLNAGEAKTLRLRQLGSVKLSIE	110	Petre et al., 2016	Petre, B., Saunders, D. G. O., Sklenar, J., Lorrain, C., Krasileva, K. V., Win, J., et al. (2016). Heterologous expression screens in Nicotiana benthamiana identify a candidate effector of the wheat yellow rust pathogen that associates with processing bodies. PLoS One, 11(2), e0149035.	62.7	0.508	PS_11-281_00009415	1	P_striiformis_PSTG_09957T0|KNE96822.1|PS_11-281_00009415	3
PST0821_05302	MIQSIFHSLVIGLLIATVWGQNLGTLHNFTKDGKDFTILHIDHGRMDNDLSGIGEIVIQDELRNKKFSNGRGNDYYVYTRRGVVYKWAAGQELDLSFARSDPWMLVSKTKLDTPLEADQITGEEITRMGRVESFKPAEAQTYIPPADGYLNMRLQSNPDA	160	QNLGTLHNFTKDGKDFTILHIDHGRMDNDLSGIGEIVIQDELRNKKFSNGRGNDYYVYTRRGVVYKWAAGQELDLSFARSDPWMLVSKTKLDTPLEADQITGEEITRMGRVESFKPAEAQTYIPPADGYLNMRLQSNPDA	140	Petre et al., 2016	Petre, B., Saunders, D. G. O., Sklenar, J., Lorrain, C., Krasileva, K. V., Win, J., et al. (2016). Heterologous expression screens in Nicotiana benthamiana identify a candidate effector of the wheat yellow rust pathogen that associates with processing bodies. PLoS One, 11(2), e0149035.	58.7	0.567	DK0911_01596|DK0911_01600|KAH9443798.1|KAH9450603.1|KAH9451625.1|KAH9451627.1|KAI7941685.1|KAI7941687.1|KAI7951056.1|KAI9613111.1|KNE95338.1|KNE95340.1|POW04091.1|POW10885.1|POW10887.1|PS_11-281_00010936|PS_11_281_scaffold_6227|PS_11_281_scaffold_6228|PST0821_06127|PST130_P486883|PST130_P502435|PST21_04626|PST21_04917|PST21_14100|PST43_01515|PST43_19186|PST877_00806|PST877_03710|PST877_18077|Pst1…	35	PST877_00806|PST21_04917|Pst104E_26060|PS_11_281_scaffold_6227|POW10887.1|KNE95338.1|KAI7941685.1|KAH9451627.1|DK0911_01596|P_striiformis_PSTG_11325T0|KNE95340.1|KAH9451625.1|POW10885.1|PST877_03710|PST43_01515|PST21_04626|PST130_P486883|Pst104E_10180|PST0821_06127|POW04091.1|KAI7941687.1|KAH9443798.1|DK0911_01600|PS_11-281_00010936|PS_11_281_scaffold_6228|Pst104E_26058|KAI9613111.1	27
PST0821_12160	MIRQLLVLLILIIGQCIIAMELPKVVEASENPLHGIDTSARISELHSAPDPPSSNQLSTSSASLQTLDDLQKDNPPRLDNQKEEHRISIPDDSSSTTAQCESSQHADLAMFEFNTGKAQYISLPNHESSSTQLQMLRPGNVVEAWKRTDPEVQGFILGLLAMIIVNLK	168	MELPKVVEASENPLHGIDTSARISELHSAPDPPSSNQLSTSSASLQTLDDLQKDNPPRLDNQKEEHRISIPDDSSSTTAQCESSQHADLAMFEFNTGKAQYISLPNHESSSTQLQMLRPGNVVEAWKRTDPEVQGFILGLLAMIIVNLK	149	Petre et al., 2016	Petre, B., Saunders, D. G. O., Sklenar, J., Lorrain, C., Krasileva, K. V., Win, J., et al. (2016). Heterologous expression screens in Nicotiana benthamiana identify a candidate effector of the wheat yellow rust pathogen that associates with processing bodies. PLoS One, 11(2), e0149035.	57.5	0.211
PST877_15391	MQICRLITILGFCLSQALAQVGPELDAAIKSFVQDLAEPNVRAGQPIETTRFNDALHDQLHGDNPRETRETLFSKFKPFQEGHELNAAAFADSRANYDDTLRTKELKAHPELLADRLDTYRNSMYSRLFDILDNENGKFNAESLATARQELNNLLSNRFPEESKYKTITSYPDSQMAGFKYLTMEQVDKALKETNVPDAKSINGEATKGFKSFINSHLIEKEGRPQFEEMEKAAFEAKEKAASEEKENAPKRRKLA	256	QVGPELDAAIKSFVQDLAEPNVRAGQPIETTRFNDALHDQLHGDNPRETRETLFSKFKPFQEGHELNAAAFADSRANYDDTLRTKELKAHPELLADRLDTYRNSMYSRLFDILDNENGKFNAESLATARQELNNLLSNRFPEESKYKTITSYPDSQMAGFKYLTMEQVDKALKETNVPDAKSINGEATKGFKSFINSHLIEKEGRPQFEEMEKAAFEAKEKAASEEKENAPKRRKLA	237	Petre et al., 2016	Petre, B., Saunders, D. G. O., Sklenar, J., Lorrain, C., Krasileva, K. V., Win, J., et al. (2016). Heterologous expression screens in Nicotiana benthamiana identify a candidate effector of the wheat yellow rust pathogen that associates with processing bodies. PLoS One, 11(2), e0149035.	86.8	0.837	DK0911_00097|DK0911_10700|DK0911_10703|DK0911_15561|DK0911_17455|DK0911_17456|DK0911_17460|DK0911_30210|DK0911_30211|DK0911_30351|KAH9447610.1|KAH9447612.1|KAH9454620.1|KAH9454621.1|KAH9454625.1|KAH9456926.1|KAH9461916.1|KAH9465856.1|KAH9466160.1|KAH9466844.1|KAH9466845.1|KAH9470836.1|KAH9472955.1|KAH9473611.1|KAH9473619.1|KAH9473620.1|KAI7943595.1|KAI7943598.1|KAI7946385.1|KAI7951930.1|KAI795193…	130	PST877_15391|P_striiformis_PSTG_13012T0|KNE93636.1|Pst104E_21630|PS_11-281_00016584|KAI9629552.1|KAI7943595.1|KAH9447610.1|DK0911_10700|Pst104E_05799|PST0821_02920|KAI9620226.1|KAI7946385.1|KAI7943598.1|KAH9456926.1|PST43_07857|PST21_14230|PS_11-281_00012104|POV94581.1|Pst104E_21628|PS_11-281_00016583|KAI9629550.1|KAH9447612.1|DK0911_10703|POW07101.1	25
Shr1(PSTG_00494)	MFSSKQLITALTLVFLSINAVASMRSQCSEWAHPPNGGLSSSQTKKPIVAKLMSAENEAAHQARSIRRRNTPPGREGATIGGGPTSTCNDQGYDTYATDGVCLWNGDKQKDEVPSYLYAGWLNGGHKENCYRQLWVLGKKLPKHKAWVIDGCMFKENLDRNTGCATIWVTKMLFKKLGGLDGDDTVDIESWDFDGAWGN	199	SMRSQCSEWAHPPNGGLSSSQTKKPIVAKLMSAENEAAHQARSIRRRNTPPGREGATIGGGPTSTCNDQGYDTYATDGVCLWNGDKQKDEVPSYLYAGWLNGGHKENCYRQLWVLGKKLPKHKAWVIDGCMFKENLDRNTGCATIWVTKMLFKKLGGLDGDDTVDIESWDFDGAWGN	177	Ramachandran et al., 2017	Ramachandran, S. R., Yin, C., Kud, J., Tanaka, K., Mahoney, A. K., Xiao, F., et al. (2017). Effectors from wheat rust fungi suppress multiple plant defense responses. Phytopathology, 107(1), 75–83.	85.6	0.8	DK0911_00658|DK0911_00899|DK0911_00988|DK0911_01823|DK0911_03328|DK0911_03371|DK0911_03399|DK0911_05852|DK0911_08173|DK0911_08466|DK0911_08497|DK0911_08513|DK0911_10424|DK0911_10427|DK0911_12640|DK0911_15960|DK0911_16669|DK0911_16670|DK0911_18538|DK0911_18686|DK0911_24133|DK0911_24141|DK0911_24309|DK0911_27128|DK0911_30127|DK0911_30128|KAH9442685.1|KAH9442690.1|KAH9452165.1|KAH9452862.1|KAH945580…	270	KNF06619.1|KAI9626124.1|KAH9472566.1|Pst104E_12239|POW05136.1|DK0911_12640|Pst104E_12180|KAI7961086.1|KAI9624443.1|POW19303.1	10
Shr2(PSTG_01062)	MDLMCRNFLLLVLLLGISKSRQEDPLKVKISTKDDFCLVVPKDPYTKIGDSEKPGGEAVWCQDSYGKTSPSNGVFNGKFWTDVEISKPQDGVIQMTGCINVNACDRLNPKDDGGQYDSNGGTNSQGNPAGSYCGNYHSYVQLIEPAANRACIRCCANPADCNLSNDERGCPVVVPGKYFTCG	182	RQEDPLKVKISTKDDFCLVVPKDPYTKIGDSEKPGGEAVWCQDSYGKTSPSNGVFNGKFWTDVEISKPQDGVIQMTGCINVNACDRLNPKDDGGQYDSNGGTNSQGNPAGSYCGNYHSYVQLIEPAANRACIRCCANPADCNLSNDERGCPVVVPGKYFTCG	162	Ramachandran et al., 2017	Ramachandran, S. R., Yin, C., Kud, J., Tanaka, K., Mahoney, A. K., Xiao, F., et al. (2017). Effectors from wheat rust fungi suppress multiple plant defense responses. Phytopathology, 107(1), 75–83.	93.1	0.897	DK0911_02572|DK0911_02608|DK0911_10287|KAH9449205.1|KAH9449206.1|KAH9458962.1|KAH9464081.1|KAH9471862.1|KAI7944619.1|KAI7948395.1|KAI7961766.1|KAI7961795.1|KAI7966591.1|KAI7966627.1|KAI9609928.1|KAI9615449.1|KAI9615450.1|KNE96858.1|KNF05659.1|KNF05660.1|POW21322.1|PS_11-281_00005852|PS_11-281_00005908|PS_11_281_scaffold_1856|PS_11_281_scaffold_4174|PS_11_281_scaffold_7489|PST0821_04791|PST0821_04…	46	POW21322.1|P_striiformis_PSTG_01062T0|KNF05660.1|KAI9615450.1|KAH9458962.1|KAH9449205.1|PST877_06940|PST21_15424|PST0821_04792|PST43_06509|PS_11_281_scaffold_4174|KAI7948395.1|KAH9449206.1|DK0911_10287|KAI7944619.1|P_striiformis_PSTG_01061T0|KNF05659.1|PST877_15546|PST130_P493520|PST43_06508|PST0821_04791|KAI9615449.1|PST21_15426	23
Shr3(PSTG_01724)	MIFNYRSIALLLLAAASEVASLKAGECGRSGDKAVCFSEAQYKGKDDLINAKYQEDGKICPDFDTPDFARTRCCKKDVLDKLKPDGDKVIKIPRASLVHGDINAPDQGDGNDCI	114	LKAGECGRSGDKAVCFSEAQYKGKDDLINAKYQEDGKICPDFDTPDFARTRCCKKDVLDKLKPDGDKVIKIPRASLVHGDINAPDQGDGNDCI	93	Ramachandran et al., 2017	Ramachandran, S. R., Yin, C., Kud, J., Tanaka, K., Mahoney, A. K., Xiao, F., et al. (2017). Effectors from wheat rust fungi suppress multiple plant defense responses. Phytopathology, 107(1), 75–83.	84.6	0.752	DK0911_01583|DK0911_01591|DK0911_01670|DK0911_01730|DK0911_01761|DK0911_02389|DK0911_02395|DK0911_04773|DK0911_05144|DK0911_05153|DK0911_05154|DK0911_05422|DK0911_05677|DK0911_05928|DK0911_07606|DK0911_08666|DK0911_08748|DK0911_08750|DK0911_10487|DK0911_10635|DK0911_13367|DK0911_14029|DK0911_14560|DK0911_14770|DK0911_14771|DK0911_17542|DK0911_17595|DK0911_18332|DK0911_19275|DK0911_20472|DK0911_21…	273	Pst104E_10127|PST0821_04826|PS_11_281_scaffold_2964|POW04594.1|P_striiformis_PSTG_01724T0|KNF05093.1|KAI9627506.1|KAI7941760.1|KAI7940335.1|KAH9443746.1|DK0911_01670|PS_11-281_00004998|PST877_18985|PST43_17176|PST21_16645|PST130_P492399|Pst104E_10051|PS_11_281_scaffold_6981|POW13289.1|P_striiformis_PSTG_01796T0|KNF05168.1|KAI9612975.1|KAI7941842.1|KAI7940435.1|KAH9443666.1|DK0911_19275|DK0911_017…	38
Shr4(PSTG_09266)	MLSLPTLVFAFSVLSYVLAAPADLVPIVPPGVSFDNAPGPMMDFPLYCSENNCRHRKLIQGALPETAAPPAMLPPIPDVMTRKGVKIRKPSPIESRRINDFINSHLARPYTLHSDGFFSQRHKPCWTLDYALGRIRVFDDEDFLIYDSGFCHCVHQSASGCTCNAAELLTVTGGACLLAAWVALETSRTRG	191	APADLVPIVPPGVSFDNAPGPMMDFPLYCSENNCRHRKLIQGALPETAAPPAMLPPIPDVMTRKGVKIRKPSPIESRRINDFINSHLARPYTLHSDGFFSQRHKPCWTLDYALGRIRVFDDEDFLIYDSGFCHCVHQSASGCTCNAAELLTVTGGACLLAAWVALETSRTRG	172	Ramachandran et al., 2017	Ramachandran, S. R., Yin, C., Kud, J., Tanaka, K., Mahoney, A. K., Xiao, F., et al. (2017). Effectors from wheat rust fungi suppress multiple plant defense responses. Phytopathology, 107(1), 75–83.	69.4	0.507	PST21_18570	1
Shr5(PSTG_10812)	MSIKFITILLVLAFTSEAWGFKCGTAGKTNGVCATKKRKVFKSVTDATANGDELNCTTRASFCCDKKAAALSKNGQANGKTFLKACTSATGNAGTAAAPAAAPVN	105	FKCGTAGKTNGVCATKKRKVFKSVTDATANGDELNCTTRASFCCDKKAAALSKNGQANGKTFLKACTSATGNAGTAAAPAAAPVN	85	Ramachandran et al., 2017	Ramachandran, S. R., Yin, C., Kud, J., Tanaka, K., Mahoney, A. K., Xiao, F., et al. (2017). Effectors from wheat rust fungi suppress multiple plant defense responses. Phytopathology, 107(1), 75–83.	62.9	0.466	DK0911_01583|DK0911_06620|DK0911_09258|DK0911_10080|DK0911_11211|DK0911_11319|DK0911_18205|DK0911_25834|KAH9442815.1|KAH9443811.1|KAH9446546.1|KAH9447573.1|KAH9447588.1|KAH9449625.1|KAH9449756.1|KAH9449808.1|KAH9450910.1|KAH9454936.1|KAH9456491.1|KAH9459413.1|KAH9461212.1|KAH9463311.1|KAI7945052.1|KAI7947710.1|KAI7948827.1|KAI7950741.1|KAI9600527.1|KAI9610411.1|KAI9610468.1|KAI9610553.1|KAI961635…	52
Shr6(PSTG_14250)	MFGSSTILLACSLLSYVLAAPARLSNLPSLDGTLSNAPSPSWQLTIDNGQIRNRRFMVEASAPKVEPPMSKQMACFDSKVGKPSIEQSEKIENYLKHCKTGKAYKVPENGDIYPMPKSDSTYGYIFGKVQFYDDCDRLIHETGCCYGKPSDREGYNAMESCCIVAGACYGCICCTAFSAILKNYRKVIAWMGRELGLSD	199	APARLSNLPSLDGTLSNAPSPSWQLTIDNGQIRNRRFMVEASAPKVEPPMSKQMACFDSKVGKPSIEQSEKIENYLKHCKTGKAYKVPENGDIYPMPKSDSTYGYIFGKVQFYDDCDRLIHETGCCYGKPSDREGYNAMESCCIVAGACYGCICCTAFSAILKNYRKVIAWMGRELGLSD	180	Ramachandran et al., 2017	Ramachandran, S. R., Yin, C., Kud, J., Tanaka, K., Mahoney, A. K., Xiao, F., et al. (2017). Effectors from wheat rust fungi suppress multiple plant defense responses. Phytopathology, 107(1), 75–83.	65	0.466	KAH9455915.1|KAI7953379.1|KAI9604763.1|PS_11-281_00003325|Pst104E_07606	5	Pst104E_07606|PS_11-281_00003325|KAI9604763.1|KAI7953379.1|KAH9455915.1	5
Shr7(PSTG_14695)	MQYQFIILLLASLVAITQSAPPTPPTLPPPATAPPAPPKPVLPDSWPCQSGDKKTTHTFYAKDCTKAAKFLAKGTNSSASCNDCLIALLGPDNKLYQPTKAPSYDAIMASVMQIADGCRNTTAKAHLKRTDKKQDQVQVILGLSTTKKCDV	151	APPTPPTLPPPATAPPAPPKPVLPDSWPCQSGDKKTTHTFYAKDCTKAAKFLAKGTNSSASCNDCLIALLGPDNKLYQPTKAPSYDAIMASVMQIADGCRNTTAKAHLKRTDKKQDQVQVILGLSTTKKCDV	132	Ramachandran et al., 2017	Ramachandran, S. R., Yin, C., Kud, J., Tanaka, K., Mahoney, A. K., Xiao, F., et al. (2017). Effectors from wheat rust fungi suppress multiple plant defense responses. Phytopathology, 107(1), 75–83.	68	0.62	DK0911_00609|DK0911_02669|DK0911_06559|DK0911_13464|DK0911_14488|DK0911_14497|DK0911_14841|DK0911_15389|DK0911_16586|DK0911_16597|DK0911_16645|DK0911_16646|DK0911_16655|DK0911_16953|DK0911_20011|DK0911_28633|DK0911_30063|DK0911_30125|KAH9440142.1|KAH9443290.1|KAH9444231.1|KAH9445826.1|KAH9451294.1|KAH9451300.1|KAH9451306.1|KAH9451310.1|KAH9451311.1|KAH9461584.1|KAH9461598.1|KAH9461599.1|KAH946165…	144	Pst104E_02498|PS_11_281_scaffold_7662|POW09708.1|P_striiformis_PSTG_14695T0|KNE91898.1|KAI7961865.1|KAH9464025.1|DK0911_20011|DK0911_02669|PS_11-281_00011149|POW07484.1|KAI7966686.1	12
PSTha5a23	MKLLSLLISSSVLTFATCATIPTVEDTVDGVTKETAARGATEIGRNDTRGPLIVKRHHHDCGYVAAPVCQPVVHSYPTESYSSDSYSGNSYSSDSYSGDHHHHHDHC	107	CATIPTVEDTVDGVTKETAARGATEIGRNDTRGPLIVKRHHHDCGYVAAPVCQPVVHSYPTESYSSDSYSGNSYSSDSYSGDHHHHHDHC	90	Cheng et al., 2017	Cheng, Y., Wu, K., Yao, J., Li, S., Wang, X., Huang, L., et al. (2017). PSTha5a23, a candidate effector from the obligate biotrophic pathogen Puccinia striiformis f. sp. tritici, is involved in plant defense suppression and rust pathogenicity. Environmental Microbiology, 19(5), 1717–1729.	56.2	0.125
PstSCR1	MQSFNFFIVFAVLLINTQFISVKSFKCPGLHGTPSQTHGYCTRSITDEERKAKKIGKEFTMWKEEIKTVDGKFSCDKVDLNGSVATDSFCCDVAGRIGEVEKSKQAMWTNNCSKAS	116	FKCPGLHGTPSQTHGYCTRSITDEERKAKKIGKEFTMWKEEIKTVDGKFSCDKVDLNGSVATDSFCCDVAGRIGEVEKSKQAMWTNNCSKAS	92	Dagvadorj et al., 2017	Dagvadorj, B., Ozketen, A. C., Andac, A., Duggan, C., Bozkurt, T. O., & Akkaya, M. S. (2017). A Puccinia striiformis f. sp. tritici secreted protein activates plant immunity at the cell surface. Scientific Reports, 7(1), 1141.	84.7	0.738	DK0911_01412|DK0911_01441|DK0911_03403|DK0911_04773|DK0911_04775|DK0911_04976|DK0911_05144|DK0911_05154|DK0911_05345|DK0911_05347|DK0911_05364|DK0911_05422|DK0911_05442|DK0911_05443|DK0911_05444|DK0911_05450|DK0911_05677|DK0911_07974|DK0911_08436|DK0911_08574|DK0911_09938|DK0911_10497|DK0911_11413|DK0911_13060|DK0911_13431|DK0911_13502|DK0911_13815|DK0911_14560|DK0911_14770|DK0911_16516|DK0911_17…	450	Pst104E_16792|KAH9458108.1|PST877_01007|PST43_19937|Pst104E_00751|PS_11-281_00004346|KAI7960158.1|KAI7954770.1|KAH9468807.1|DK0911_04976|PST21_02915|PST877_10033|PST43_19652|Pst104E_02142|PST0821_08666|KAI7959634.1|KAH9461817.1|KAI7965378.1|PST21_14393|PS_11-281_00013881|P_striiformis_PSTG_04242T0|KNF02645.1|KAI9613403.1|KAH9470739.1|DK0911_16516|Pst104E_15660|PST0821_10706|P_striiformis_PSTG_095…	45
Pst_8713	MIFNYRSIALLLLAAASEVASLKAGECGRPGDKAVCFSEAQYKGKDDLINAKYQEDGKICLNFDTPDFARTRCCKKAVLDKLKPDGNKVIKIPRASLVHGDINAPDQGDGNDCI	114	LKAGECGRPGDKAVCFSEAQYKGKDDLINAKYQEDGKICLNFDTPDFARTRCCKKAVLDKLKPDGNKVIKIPRASLVHGDINAPDQGDGNDCI	93	Zhao et al., 2018	Zhao, M., Wang, J., Ji, S., Chen, Z., Xu, J., Tang, C., et al. (2018). Candidate effector Pst_8713 impairs the plant immunity and contributes to virulence of Puccinia striiformis f. sp. tritici. Frontiers in Plant Science, 9, 1294.	85.3	0.756	DK0911_01583|DK0911_01591|DK0911_01670|DK0911_01730|DK0911_01761|DK0911_02389|DK0911_02395|DK0911_05144|DK0911_05153|DK0911_05154|DK0911_05221|DK0911_05422|DK0911_05677|DK0911_06222|DK0911_06620|DK0911_08666|DK0911_08748|DK0911_08750|DK0911_10487|DK0911_10497|DK0911_11319|DK0911_12931|DK0911_13367|DK0911_14029|DK0911_14560|DK0911_14770|DK0911_14771|DK0911_17542|DK0911_19275|DK0911_20472|DK0911_21…	281	PST877_18985|PST43_17176|PST21_16645|Pst104E_10051|PS_11_281_scaffold_6981|POW13289.1|P_striiformis_PSTG_01796T0|KNF05168.1|KAI9612975.1|KAI7941842.1|KAI7940435.1|KAH9443666.1|DK0911_01761|PS_11-281_00004998|PST130_P492399|DK0911_19275|Pst104E_10127|PST0821_04826|PS_11_281_scaffold_2964|POW04594.1|P_striiformis_PSTG_01724T0|KNF05093.1|KAI9627506.1|KAI7941760.1|KAI7940335.1|KAH9443746.1|DK0911_016…	38
PstGSRE1	MFTTVYVASLLAAVAFASPVHHQARGFSSYSQDSAQSARNHDSQASMGPFGGHMSSSDSASSAVSHNSGSNMIGGGLNGFGPGSGLGFGNAGGMSASNSMSSSSRMSASNSLNAGGIGGIGGGAGMIGGAGFGMNQQSSFSTSSAISNFQNVNSMIGQMQSMLMAGSMSQTVAQQSMYQLAQSLQVAMTQAAGCNICFSGQGSQFASVASSTFNQFTSFMSQMQGAFGGNLGPILTPFGSLGQTFQSFFEQASSSTSSSSSFSNMLSPNFAPVMQSIIPGVGGPLSLLGF	290	GFSSYSQDSAQSARNHDSQASMGPFGGHMSSSDSASSAVSHNSGSNMIGGGLNGFGPGSGLGFGNAGGMSASNSMSSSSRMSASNSLNAGGIGGIGGGAGMIGGAGFGMNQQSSFSTSSAISNFQNVNSMIGQMQSMLMAGSMSQTVAQQSMYQLAQSLQVAMTQAAGCNICFSGQGSQFASVASSTFNQFTSFMSQMQGAFGGNLGPILTPFGSLGQTFQSFFEQASSSTSSSSSFSNMLSPNFAPVMQSIIPGVGGPLSLLGF	265	Qi et al., 2019	Qi, T., Guo, J., Liu, P., He, F., Wan, C., Islam, M. A., et al. (2019). Stripe rust effector PstGSRE1 disrupts nuclear localization of ROS-promoting transcription factor TaLOL2 to defeat ROS-induced defense in wheat. Molecular Plant, 12(12), 1624–1638.	53	0.431
Pst_12806	MLRLNIYTAILSIIVFQVVAARDTPPLLAKRSVLGLNFCLARNNLEGCRGGDQGCCANFCHSHRVMIETEAAQQFCNPGKPIEKTPDPEPKPTPPPPPPAPIPTVVQVPPPPVYQVGPPPPVYYTQAPPPVAYSPYTPAPVLVQAH	146	RDTPPLLAKRSVLGLNFCLARNNLEGCRGGDQGCCANFCHSHRVMIETEAAQQFCNPGKPIEKTPDPEPKPTPPPPPPAPIPTVVQVPPPPVYQVGPPPPVYYTQAPPPVAYSPYTPAPVLVQAH	125	Xu et al., 2019	Xu, Q., Tang, C., Wang, X., Sun, S., Zhao, J., Kang, Z., et al. (2019). An effector protein of the wheat stripe rust fungus targets chloroplasts and suppresses chloroplast function. Nature Communications, 10(1), 5571.	61.4	0.265
Pst18363	MLACITLCLFLSQAVITSVVTTPPHAPKYISTHSFPMGSAQVNYCQEIGGSHAVLTRRGLDAVPEDKSKTNPTSTVPGPIAPPSGKPFDLTPAKCGHPTCYAGTFQKPSLEDCEMVIQAQLYNSTGSLEAAPGTWVFVSYGTCATVFQNPEEASSTLQYNWAELGAQAGKIAGKCSLDEDKSMGGSCTFGKYLKYNFDNIMITLQRFDDRDIQNAKYSD	219	TPPHAPKYISTHSFPMGSAQVNYCQEIGGSHAVLTRRGLDAVPEDKSKTNPTSTVPGPIAPPSGKPFDLTPAKCGHPTCYAGTFQKPSLEDCEMVIQAQLYNSTGSLEAAPGTWVFVSYGTCATVFQNPEEASSTLQYNWAELGAQAGKIAGKCSLDEDKSMGGSCTFGKYLKYNFDNIMITLQRFDDRDIQNAKYSD	198	Yang et al., 2020	Yang, Q., Huai, B., Lu, Y., Cai, K., Guo, J., Zhu, X., et al. (2020). A stripe rust effector Pst18363 targets and stabilises TaNUDX23 that promotes stripe rust disease. New Phytologist, 225(2), 880–895.	80.1	0.788	DK0911_06770|DK0911_10746|DK0911_10752|DK0911_16054|DK0911_16066|DK0911_16067|DK0911_16068|DK0911_29748|DK0911_29761|KAH9442949.1|KAH9444851.1|KAH9447648.1|KAH9447653.1|KAH9448339.1|KAH9448340.1|KAH9450022.1|KAH9453545.1|KAH9456960.1|KAH9456965.1|KAH9457579.1|KAH9457596.1|KAI7934290.1|KAI7943638.1|KAI7943645.1|KAI7944353.1|KAI7944354.1|KAI7944371.1|KAI7946365.1|KAI7946428.1|KAI7946435.1|KAI794711…	83	KAH9450022.1|Pst104E_03417|PS_11_281_scaffold_7690|P_striiformis_PSTG_00699T0|KNF06191.1|KAI9616480.1|KAH9442949.1|DK0911_06770|Pst104E_28803|P_striiformis_PSTG_01880T0|KNF04823.1|KAI7947113.1|KAI7944354.1|KAH9448339.1|DK0911_16067|Pst104E_13037|DK0911_29748|Pst104E_28784|P_striiformis_PSTG_01861T0|KNF04805.1|KAI9599790.1|DK0911_16054|KAH9457596.1	23
Pst_13661	MGFTRLLTLVVTVASLLRFDQVTGAHTNDIRTLRARQDTAVPVYDTCTVPGSFALTFDDGPYGFSTRLDSTLNAANAKGSFFINGQNWGCIYDYADVLLERFNNGHFIASHTWSHVHMNQGTYEQLSHQLELVEQAMIRILGVKPLYMRPPYGEYNDVVLQVLRDRGYKGLIMWNQDSGDTFTPTPSSAQIIDSYRSFPEKTISLNHEIKDFTVDQVIPAVIPILQQKGFSLQTVPECLGLSSDPADWYVRVQEPGTRDDSWTCEATPLPGNFE	274	AHTNDIRTLRARQDTAVPVYDTCTVPGSFALTFDDGPYGFSTRLDSTLNAANAKGSFFINGQNWGCIYDYADVLLERFNNGHFIASHTWSHVHMNQGTYEQLSHQLELVEQAMIRILGVKPLYMRPPYGEYNDVVLQVLRDRGYKGLIMWNQDSGDTFTPTPSSAQIIDSYRSFPEKTISLNHEIKDFTVDQVIPAVIPILQQKGFSLQTVPECLGLSSDPADWYVRVQEPGTRDDSWTCEATPLPGNFE	250	Xu et al., 2020; Liu et al., 2023	Xu, Q., Wang, J., Zhao, J., Xu, J., Sun, S., Zhang, H., et al. (2020). A polysaccharide deacetylase from Puccinia striiformis f. sp. tritici is an important pathogenicity gene that suppresses plant immunity. Plant Biotechnology Journal, 18(8), 1830–1842; Liu, L., Xia, Y., Li, Y., Zhou, Y., Su, X., Yan, X., Wang, Y., Liu, W., Cheng, H., Wang, Y., & Yang, Q. (2023). Inhibition of chitin deacetylase…	94.8	0.911	KAI9618667.1|POW17020.1|PS_11-281_00014034|PS_11-281_00014036|PS_11_281_scaffold_338|PST877_17813|Pst104E_26417	7	PST877_17813|Pst104E_26417|POW17020.1|PST43_10478	4
PstCTE1	MQLYISIGLVLLIATTVKTLTKTGAFLEPLFTKVTKREDKFCTNGGAHYCFKKIAKEGGLFVHIAIPTSPNEKTDDSLCNKLRSGFKATKSCCEYKKFDQIPQEKDIDRDIFIVTNKGFETACSQDVGRSTS	132	LTKTGAFLEPLFTKVTKREDKFCTNGGAHYCFKKIAKEGGLFVHIAIPTSPNEKTDDSLCNKLRSGFKATKSCCEYKKFDQIPQEKDIDRDIFIVTNKGFETACSQDVGRSTS	113	Andac et al., 2020	Andac, A., Ozketen, A. C., Dagvadorj, B., & Akkaya, M. S. (2020). An effector of Puccinia striiformis f. sp. tritici targets chloroplasts with a novel and robust targeting signal. European Journal of Plant Pathology, 157(3), 751–765.	81.5	0.739	DK0911_05882|DK0911_07062|DK0911_07063|DK0911_21651|KAH9443197.1|KAH9450298.1|KAH9450304.1|KAH9452844.1|KAH9458349.1|KAH9463604.1|KAH9469051.1|KAH9469054.1|KAH9469055.1|KAH9472349.1|KAI7949417.1|KAI7952519.1|KAI7955014.1|KAI9606425.1|KAI9611865.1|KAI9621445.1|KAI9621450.1|KAI9621451.1|KNE89163.1|KNE98316.1|KNE98317.1|POV98798.1|POW15428.1|POW22990.1|PS_11-281_00013104|PS_11_281_scaffold_5969|PST1…	46	DK0911_07062|PST877_16131|PS_11-281_00013104|KAH9450298.1|POV98798.1|KAH9450304.1|PST43_05431|KAH9443197.1|DK0911_07063	9
PSTG_10917	MLFYVYLISLIATITVIQAQTLPSATTCAKGSPISIKRNDCKQAFGQFAIESGVIFWSPHANSHSCGTCKITITKPSVPHSIHHAAVSLDVLTAFQQGIDACEGSPVNVTIGASTQPISVLLDNGGWETC	130	QTLPSATTCAKGSPISIKRNDCKQAFGQFAIESGVIFWSPHANSHSCGTCKITITKPSVPHSIHHAAVSLDVLTAFQQGIDACEGSPVNVTIGASTQPISVLLDNGGWETC	111	Ozketen et al., 2020	Ozketen, A. C., Andac-Ozketen, A., Dagvadorj, B., Demiralay, B., & Akkaya, M. S. (2020). In-depth secretome analysis of Puccinia striiformis f. sp. tritici in infected wheat uncovers effector functions. Bioscience Reports, 40(11), BSR20201188.	91.9	0.849	DK0911_00609|DK0911_00646|DK0911_00650|DK0911_01499|DK0911_01533|DK0911_01543|DK0911_01547|DK0911_01548|DK0911_01569|DK0911_01947|DK0911_01950|DK0911_01953|DK0911_02277|DK0911_02278|DK0911_03223|DK0911_03225|DK0911_03795|DK0911_03967|DK0911_04114|DK0911_04293|DK0911_04411|DK0911_04413|DK0911_04416|DK0911_04417|DK0911_04424|DK0911_05526|DK0911_05527|DK0911_05528|DK0911_05529|DK0911_05748|DK0911_06…	723	Pst104E_01898|P_striiformis_PSTG_10917T0|KNE95698.1|KAI9605936.1|KAI7945723.1|KAI7942289.1|KAH9445826.1|DK0911_14841|POW04647.1|PST43_12953|PST21_17580|PST130_P498982|PS_11_281_scaffold_7758|Pst104E_01895|PS_11_281_scaffold_7756|P_striiformis_PSTG_10920T0|KNE95701.1|KAI9612276.1|KAI7945720.1|KAI7942292.1|DK0911_14844|PST43_05771|PST0821_14055|PST21_17583|PST130_P498983|Pst104E_09099|PS_11_281_sca…	57
PSEC2	MQVSYLAAAVLMAYATNAQVPAGAAAGAQVASAGKPAPPGGKQPTLVPMNCTQAYLPFSEADVAAMSSNDPKAAAGGNYSTIPTEAACKGPAGSVDGLCDIGSCGNHPVCNTCVELIITGPNTTTKGTKTIPQVTCTNNYFFGNSTDPIKNVCTDANDKTYTCTGGCASYTSCQLCVSVNDPALQGP	187	QVPAGAAAGAQVASAGKPAPPGGKQPTLVPMNCTQAYLPFSEADVAAMSSNDPKAAAGGNYSTIPTEAACKGPAGSVDGLCDIGSCGNHPVCNTCVELIITGPNTTTKGTKTIPQVTCTNNYFFGNSTDPIKNVCTDANDKTYTCTGGCASYTSCQLCVSVNDPALQGP	169	Su et al., 2021	Su, Y., Chen, Y., Chen, J., Zhang, Z., Guo, J., Cai, Y., et al. (2021). Effectors of Puccinia striiformis f. sp. tritici suppressing the pathogenic-associated molecular pattern-triggered immune response were screened by transient expression of wheat protoplasts. International Journal of Molecular Sciences, 22(9), 4985.	81.8	0.74	DK0911_01861|DK0911_02250|DK0911_03147|DK0911_03162|DK0911_03462|DK0911_04090|DK0911_08693|DK0911_10409|DK0911_11467|DK0911_13367|DK0911_16093|DK0911_16101|DK0911_16102|DK0911_16413|DK0911_17471|DK0911_17957|DK0911_20074|KAH9446896.1|KAH9448311.1|KAH9448312.1|KAH9448313.1|KAH9448315.1|KAH9448316.1|KAH9449088.1|KAH9449299.1|KAH9452136.1|KAH9452394.1|KAH9454576.1|KAH9454653.1|KAH9456050.1|KAH945755…	194	PST43_08077|Pst104E_05554|POW13457.1|P_striiformis_PSTG_04609T0|KNF02111.1|KAI9604068.1|KAI7951895.1|KAH9465825.1|DK0911_03462|PST21_05896|KAI7956121.1|KAH9454576.1|POW00901.1|PS_11-281_00008596|KAI9627730.1|KAH9448311.1|P_striiformis_PSTG_01911T0|KNF04857.1|PST877_11170|PST43_16101|PST21_04468|Pst104E_13010|PS_11-281_00003421|POV96197.1|KAI9617570.1|KAI7947086.1|KAI7944329.1|KAH9457552.1|DK0911_…	32
PSEC17	MLHLSIIVYLCSALSHVLSTPALDSMRLHPPAPNLHMTYAPMADAAQTKLLDFTPEVHPEHVQEFLVMNNGEIRQRRGKLPEEALPPGVAMYAPHRKLLAVDSNTTPTMTVAPASVTMYKDFETRIASPEEQAWIDAFVKTHSQGKPYRLTGKNQFTDIPKENCDHDYFCGRMRFFDEDGKMLYETPCCNWNVSCLSVREINSAEFGLAIASIVGGIISLAGCICGTVCGCELLGKTHCCTSCLPYGCRRRFCCCCL	257	TPALDSMRLHPPAPNLHMTYAPMADAAQTKLLDFTPEVHPEHVQEFLVMNNGEIRQRRGKLPEEALPPGVAMYAPHRKLLAVDSNTTPTMTVAPASVTMYKDFETRIASPEEQAWIDAFVKTHSQGKPYRLTGKNQFTDIPKENCDHDYFCGRMRFFDEDGKMLYETPCCNWNVSCLSVREINSAEFGLAIASIVGGIISLAGCICGTVCGCELLGKTHCCTSCLPYGCRRRFCCCCL	238	Su et al., 2021	Su, Y., Chen, Y., Chen, J., Zhang, Z., Guo, J., Cai, Y., et al. (2021). Effectors of Puccinia striiformis f. sp. tritici suppressing the pathogenic-associated molecular pattern-triggered immune response were screened by transient expression of wheat protoplasts. International Journal of Molecular Sciences, 22(9), 4985.	55.3	0.438
PSEC45	MRINYHLASGVAFLSLCAICKGVSLAKTLVLPKVTDRGAAGDLQELQNSIRVAKGTLYNVGLGMQHQNYLDELASRVVMINYLLVEKYRPLLATRELQRKIFGADQGPVAQGCRGDSRGRGERVLSNLVMLLASSPIPQGISRDDELHEFRKTIFLGIRLMIKHDLVKDIEHHPIFQDKLIAQLLWRCGLIGDELRKPRQPEAFPTIFTDPFWRKMINSFRAKIFKEAMN	230	KTLVLPKVTDRGAAGDLQELQNSIRVAKGTLYNVGLGMQHQNYLDELASRVVMINYLLVEKYRPLLATRELQRKIFGADQGPVAQGCRGDSRGRGERVLSNLVMLLASSPIPQGISRDDELHEFRKTIFLGIRLMIKHDLVKDIEHHPIFQDKLIAQLLWRCGLIGDELRKPRQPEAFPTIFTDPFWRKMINSFRAKIFKEAMN	204	Su et al., 2021	Su, Y., Chen, Y., Chen, J., Zhang, Z., Guo, J., Cai, Y., et al. (2021). Effectors of Puccinia striiformis f. sp. tritici suppressing the pathogenic-associated molecular pattern-triggered immune response were screened by transient expression of wheat protoplasts. International Journal of Molecular Sciences, 22(9), 4985.	79.7	0.811	DK0911_00323|DK0911_00494|DK0911_02081|DK0911_03144|DK0911_04760|DK0911_06029|DK0911_07146|DK0911_09002|DK0911_10505|DK0911_13054|DK0911_16365|DK0911_16370|DK0911_17785|DK0911_21483|DK0911_22385|DK0911_22443|DK0911_24719|DK0911_25771|DK0911_29964|KAH9441184.1|KAH9441188.1|KAH9441383.1|KAH9442012.1|KAH9445021.1|KAH9448977.1|KAH9450205.1|KAH9451855.1|KAH9452729.1|KAH9453749.1|KAH9454240.1|KAH945426…	166	PST43_03169|P_striiformis_PSTG_08055T0|KNE98686.1|KAI9631320.1|KAH9462112.1|DK0911_00323|POW21614.1|KAI7959347.1|KAH9471048.1|PST21_04741|Pst104E_18479|KAI7965112.1|KAI9625065.1|Pst104E_02392	14
Pst_4	MFAVQDTSRGMINILFIGMLTTLAINFANAYTCWNAFQTKKGGWNEGDDRASCNNGVDNYSCSLSQCGGLSAPKIFTQCSTQSGHTGDLHVYALSYTTFRNKFYVTGRIFPSTSGPPISLYCPVSQNKGNLYICQDDGCIDPSSKSGKHKQD	152	YTCWNAFQTKKGGWNEGDDRASCNNGVDNYSCSLSQCGGLSAPKIFTQCSTQSGHTGDLHVYALSYTTFRNKFYVTGRIFPSTSGPPISLYCPVSQNKGNLYICQDDGCIDPSSKSGKHKQD	122	Wang et al., 2021	Wang, X., Zhai, T., Zhang, X., Tang, C., Zhuang, R., Zhao, H., et al. (2021). Two stripe rust effectors impair wheat resistance by suppressing import of host Fe–S protein into chloroplasts. Plant Physiology, 187(4), 2530–2543.	87.7	0.811	DK0911_00328|DK0911_00329|DK0911_00344|DK0911_01494|DK0911_01690|DK0911_01691|DK0911_01692|DK0911_01861|DK0911_03147|DK0911_03162|DK0911_04090|DK0911_04192|DK0911_04552|DK0911_05878|DK0911_06437|DK0911_06526|DK0911_07987|DK0911_07988|DK0911_08206|DK0911_08225|DK0911_08227|DK0911_08230|DK0911_08231|DK0911_08252|DK0911_08753|DK0911_10409|DK0911_11467|DK0911_11479|DK0911_12534|DK0911_13038|DK0911_13…	482	PS_11-281_00012605|P_striiformis_PSTG_10820T0|KNE95903.1	3
Pst_5	MSIMNMFQRTYIAFAFLALSITLHQHQVEAVDIVTTECTYHFNRVGAVPGRASCQYNEHEDFSCNPNSCATKENTRFDRVYFFGCHAAHSSATQNRVWAAQYVRRKNYASVQDWVSGLWWDCPYNNPYHNNKQYLTCTDCYYVPPKP	147	VDIVTTECTYHFNRVGAVPGRASCQYNEHEDFSCNPNSCATKENTRFDRVYFFGCHAAHSSATQNRVWAAQYVRRKNYASVQDWVSGLWWDCPYNNPYHNNKQYLTCTDCYYVPPKP	117	Wang et al., 2021	Wang, X., Zhai, T., Zhang, X., Tang, C., Zhuang, R., Zhao, H., et al. (2021). Two stripe rust effectors impair wheat resistance by suppressing import of host Fe–S protein into chloroplasts. Plant Physiology, 187(4), 2530–2543.	95.5	0.883	DK0911_00328|DK0911_00329|DK0911_00344|DK0911_01494|DK0911_01690|DK0911_01691|DK0911_01692|DK0911_01861|DK0911_02250|DK0911_03147|DK0911_03162|DK0911_03347|DK0911_03462|DK0911_03578|DK0911_04090|DK0911_04192|DK0911_04552|DK0911_05772|DK0911_05878|DK0911_06118|DK0911_06437|DK0911_06526|DK0911_07987|DK0911_07988|DK0911_08206|DK0911_08225|DK0911_08227|DK0911_08230|DK0911_08231|DK0911_08252|DK0911_08…	624	Pst104E_02396|P_striiformis_PSTG_08064T0|KNE98696.1|KAI9625061.1|KAI7965108.1|DK0911_00328|POW21644.1|P_striiformis_PSTG_08060T0|KNE98692.1|KAI9627059.1|KAI7965102.1|KAH9462121.1|DK0911_18798|KAI9631613.1|DK0911_00344|KAH9471053.1|KAI7965106.1|KAH9462117.1|DK0911_00329|Pst104E_02410|PS_11_281_scaffold_6794|P_striiformis_PSTG_14630T0|KNE91959.1|KAH9462132.1|Pst104E_18550|KAH9471067.1|PS_11-281_000…	45
Pst27791	MKSVVYAACLLATFAVATPIEHQPRQAAVQSQSSSSSGSGAKSDYNANISPLGSSVSSSSSQYQYANQQSSTVVQAFPPIMGLLNTMQSQFAQGSLTQTAAASQMAQVAQMLGPALTQLNGCNCAGNAGVMSSASQAFQTMSSLMQSFSSRWGASSMGSIVSPIQTIAPALSSFYSSQQASSLKSSSSQSYTTSMAPLMGFVAPGSF	207	QAAVQSQSSSSSGSGAKSDYNANISPLGSSVSSSSSQYQYANQQSSTVVQAFPPIMGLLNTMQSQFAQGSLTQTAAASQMAQVAQMLGPALTQLNGCNCAGNAGVMSSASQAFQTMSSLMQSFSSRWGASSMGSIVSPIQTIAPALSSFYSSQQASSLKSSSSQSYTTSMAPLMGFVAPGSF	182	Wan et al., 2022	Wan, C., Liu, Y., Tian, S., Guo, J., Bai, X., Zhu, H., et al. (2022). A serine-rich effector from the stripe rust pathogen targets a RAF-like kinase to suppress host immunity. Plant Physiology, 190(2), 762–778.	63.8	0.532	DK0911_07007|DK0911_13412|DK0911_16754|DK0911_30194|KAH9450766.1|KAH9452361.1|KAH9460688.1|KAH9470529.1|KAI7939611.1|KAI7947883.1|KAI7949943.1|KAI7956515.1|KAI7964290.1|KAI9603085.1|KAI9610902.1|KAI9615367.1|KAI9625160.1|KNE96081.1|KNE98963.1|KNF00605.1|POW05737.1|POW16393.1|PS_11_281_scaffold_11926|PST0821_12988|PST0821_20424|PST21_01923|PST43_00805|PST43_20465|PST877_13929|PST877_19606|Pst104E_…	39
PstCFEM1	MLSNTLRFATVLACSLLSFSPAAIGQDVAGLPACATTCLASSLASSGKTCAQTDFACLCKNNDFIKANNDCYQKTCSVGDLKTAAGWGAKTCAAAGVQIAANGVNSAADGVNSAANSATTGLTGGNHTNSTTTPATIPATTATNNSTSSANSSPVNTNPQTPVRPSSAAAVSVETVKFFAIGSALVCSMWMI	192	QDVAGLPACATTCLASSLASSGKTCAQTDFACLCKNNDFIKANNDCYQKTCSVGDLKTAAGWGAKTCAAAGVQIAANGVNSAADGVNSAANSATTGLTGGNHTNSTTTPATIPATTATNNSTSSANSSPVNTNPQTPVRPSSAAAVSVETVKFFAIGSALVCSMWMI	167	Bai et al., 2022	Bai, X., Peng, H., Goher, F., Islam, M. A., Xu, S., Guo, J., et al. (2022). A candidate effector protein PSTCFEM1 contributes to virulence of stripe rust fungus and impairs wheat immunity. Stress Biology, 2(1), 21.	61.5	0.429
PstCEP1	MAALFSGFATPTLVLLLLSLQLLHASPFESIHHKARWIKQKSVKAPYSTGLRVVPRPPIFNPVPHYQPHLKPAFPIGPSIVKPPTAKYGPGSPPMAQTFVDEHNKVRDVYGVPHLVWNSQLIPTAQRLAAACVFRHTDNNPYGENIAAGQTTPQDVVSQWVEGPEEKLAYNPNAPKDSHFTQVVWEASRELGCAVTSCPTMAGVWLPQSPIQFWVCEYNPSGNVDTLYTKNVHALAGGAPARR	243	SPFESIHHKARWIKQKSVKAPYSTGLRVVPRPPIFNPVPHYQPHLKPAFPIGPSIVKPPTAKYGPGSPPMAQTFVDEHNKVRDVYGVPHLVWNSQLIPTAQRLAAACVFRHTDNNPYGENIAAGQTTPQDVVSQWVEGPEEKLAYNPNAPKDSHFTQVVWEASRELGCAVTSCPTMAGVWLPQSPIQFWVCEYNPSGNVDTLYTKNVHALAGGAPARR	218	Tao et al., 2020	Tao, F., Hu, Y., Su, C., Li, J., Guo, L., Xu, X., et al. (2020). Revealing differentially expressed genes and identifying effector proteins of Puccinia striiformis f. sp. tritici in response to high-temperature seedling plant resistance of wheat based on transcriptome sequencing. mSphere, 5(2), e00096–20.	79.7	0.729
Pst_A23	MSFIFRTKPIGHLASLYLLSGILLQLTLDAQSVTAGEYSLTNLAAKSPSSSDLGRFPMDKQLVNDPSPQPGLSSQSHSSQLPQGKSSLALDAETDMRMHGIPCVPSPRTTLLTRTAVTKVLRKRMYEPCQYYYPPPNPRRNAFNRFFSKARKEFWNVWWSLRDRFRSLKLRKAFRRRFRVR	181	GEYSLTNLAAKSPSSSDLGRFPMDKQLVNDPSPQPGLSSQSHSSQLPQGKSSLALDAETDMRMHGIPCVPSPRTTLLTRTAVTKVLRKRMYEPCQYYYPPPNPRRNAFNRFFSKARKEFWNVWWSLRDRFRSLKLRKAFRRRFRVR	146	Tang et al., 2022	Tang, C., Xu, Q., Zhao, J., Yue, M., Wang, J., Wang, X., et al. (2022). A rust fungus effector directly binds plant pre-mRNA splice site to reprogram alternative splicing and suppress host immunity. Plant Biotechnology Journal, 20(6), 1167–1181.	54	0.216
PsSpg1	MSHSNSAMPTGSSSSSSTTTTGGAPTSSNPPPSSNQSEDKNSVVIKVGMVGDSQIGKTSLMVKYVEGSFDEDYIQTLGVNFMEKTISIRNTEITFSIWDLGGQREFVNMLPLVCNDAVAILFMFDLSRKSTLNSIKEWYRQARGFNKTAIPFLIGTKYDHFAAFSKDEQEEITRQSRRFAKAMRAPLIFCSTSHSINVQKIFKIVLSKAFDLKCTIPEITGSGEPLLIYLDV	232			Wang et al., 2022	Wang, N., Tang, C., Fan, X., He, M., Gan, P., Zhang, S., et al. (2022). Inactivation of a wheat protein kinase gene confers broad-spectrum resistance to rust fungi. Cell, 185(17), 2961–2974.e19.	87	0.804	KAH9458012.1|KAI7954675.1	2
PstGSRE4	MFSKASSLVVLLVASFSLGAHAIPETVESTLLPRQAGFASSSTSASQFQSFASSWQSMSQSFTQTQSVFQAQSSYEVAYQSVQTLYQSYLSAYNQYQACSLCGAGLAQSGFQSEFQSSTRQMYSSLQSIITTGQQIYGAQWQSQFASVFQNMSSFGSFCQTVAGSLQLDLSAVLSGLNLNLDIFAQVGLDIGSILGGGSSGGLLGGGSSGGLLGGVLGSAGQNGGLIGGLLR	232	IPETVESTLLPRQAGFASSSTSASQFQSFASSWQSMSQSFTQTQSVFQAQSSYEVAYQSVQTLYQSYLSAYNQYQACSLCGAGLAQSGFQSEFQSSTRQMYSSLQSIITTGQQIYGAQWQSQFASVFQNMSSFGSFCQTVAGSLQLDLSAVLSGLNLNLDIFAQVGLDIGSILGGGSSGGLLGGGSSGGLLGGVLGSAGQNGGLIGGLLR	210	Liu et al., 2022; Liu et al., 2024	Liu, C., Wang, Y., Wang, Y., Du, Y., Song, C., Song, P., et al. (2022). Glycine-serine-rich effector PstGSRE4 in Puccinia striiformis f. sp. tritici inhibits the activity of copper zinc superoxide dismutase to modulate immunity in wheat. PLoS Pathogens, 18(6), e1010702.; Liu, C., Wang, Y., Du, Y., Kang, Z., Guo, J., & Guo, J. (2024). Glycine-serine-rich effector PstGSRE4 in Puccinia striiformis f…	73.7	0.657	DK0911_07007|DK0911_13412|KAH9441110.1|KAH9447066.1|KAH9449490.1|KAH9450766.1|KAH9452361.1|KAH9468367.1|KAI7936181.1|KAI7939611.1|KAI7944914.1|KAI7947883.1|KAI7948683.1|KAI7949943.1|KAI7954262.1|KAI7958566.1|KAI9615367.1|KAI9617200.1|KAI9627007.1|KAI9627460.1|KNE90502.1|KNE96081.1|KNE97545.1|KNF00605.1|POW09169.1|PS_11-281_00001333|PS_11-281_00005997|PS_11_281_scaffold_8405|PS_11_281_scaffold_970…	51	PST877_18962|KAI9627007.1	2
PSTG_01766	MRITTISLVGFLLIPLGSLAQDVSIVSPTKDSNIMPGKKLKIVLKIQGTTSSVNRIALSTAFKTTKYHDPTSLGRPYVGSVFLTPKSTDVVLDASKGTYTYEITVPSAEDFLDGFSTPYELTVSDFYLLGATYTPMLKLTSVQVNVKGDHPAGGEHPPEPKGGKDPKAGTITWDPKSGKDPKTGGTPNLEPKGEPKAGNITWDSKGEKDPKTGGSAHSVLKSRKEPETGGSPSSEPKIEKDQKSGGVPSEPKSGKDMKTGDSPSVDPKTGKDPKTGGSPASDPKGGKDPKAGSITWDSKGGKAPKEL	307	QDVSIVSPTKDSNIMPGKKLKIVLKIQGTTSSVNRIALSTAFKTTKYHDPTSLGRPYVGSVFLTPKSTDVVLDASKGTYTYEITVPSAEDFLDGFSTPYELTVSDFYLLGATYTPMLKLTSVQVNVKGDHPAGGEHPPEPKGGKDPKAGTITWDPKSGKDPKTGGTPNLEPKGEPKAGNITWDSKGEKDPKTGGSAHSVLKSRKEPETGGSPSSEPKIEKDQKSGGVPSEPKSGKDMKTGDSPSVDPKTGKDPKTGGSPASDPKGGKDPKAGSITWDSKGGKAPKEL	287	Hu et al., 2022	Hu, Y., Su, C., Zhang, Y., Li, Y., Chen, X., Shang, H., et al. (2022). A Puccinia striiformis f. sp. tritici effector inhibits high-temperature seedling-plant resistance in wheat. Plant Journal, 112(2), 249–267.	59.3	0.465
PstSIE1	MFSYAVKAVLFCSAVHLAGGSPLLSGSVDAVLAKRQDWGSSTSVSASVSAQVMVQGWSMAADAAGQCQSVFEAHAPVDVAFEAATSFVSRVNEVNSQYGQCACNGPSAAVVSAQFQATITKLFRSWQVILQTGQEQYGNDWNTRFKPVFQSLSPAFVTMKNHFASLNIDLAAFLRVTLLDLNLFLAVGIDINVLLGLNLSIGGLLTL	207	SPLLSGSVDAVLAKRQDWGSSTSVSASVSAQVMVQGWSMAADAAGQCQSVFEAHAPVDVAFEAATSFVSRVNEVNSQYGQCACNGPSAAVVSAQFQATITKLFRSWQVILQTGQEQYGNDWNTRFKPVFQSLSPAFVTMKNHFASLNIDLAAFLRVTLLDLNLFLAVGIDINVLLGLNLSIGGLLTL	187	Wang et al., 2022	Wang, Y., Liu, C., Du, Y., Cai, K., Wang, Y., Guo, J., Bai, X., Kang, Z., & Guo, J. (2022). A stripe rust fungal effector PstSIE1 targets TaSGT1 to facilitate pathogen infection. The Plant journal : for cell and molecular biology, 112(6), 1413–1428.	83.2	0.774	DK0911_07007|DK0911_13412|DK0911_18108|DK0911_18854|KAH9441110.1|KAH9447066.1|KAH9449490.1|KAH9450766.1|KAH9452361.1|KAH9456743.1|KAH9462241.1|KAH9468367.1|KAH9470529.1|KAI7937011.1|KAI7939611.1|KAI7944914.1|KAI7947883.1|KAI7948683.1|KAI7949943.1|KAI7954262.1|KAI7958566.1|KAI7959182.1|KAI7964940.1|KAI9603085.1|KAI9615367.1|KAI9619993.1|KAI9627007.1|KAI9627460.1|KNE93870.1|KNE96081.1|KNE96282.1|KN…	72
PSTG_11208	MLSTVYATCLLASAALASPVALAPRYYINNNDYARTTDVGHQDGTSISPAGGIRYVNDHSNDASRANSNTAWGPDGYPIYPTMDPINNPGFIPGTHNALLPGSFPDGYQRYPTMDPINNPGFIPGTHNALLPGSFPDGLTRLNGIPSTRPLIGDPSQILGATQPGLGSAVFKK	173	YYINNNDYARTTDVGHQDGTSISPAGGIRYVNDHSNDASRANSNTAWGPDGYPIYPTMDPINNPGFIPGTHNALLPGSFPDGYQRYPTMDPINNPGFIPGTHNALLPGSFPDGLTRLNGIPSTRPLIGDPSQILGATQPGLGSAVFKK	148	Bao et al., 2023	Bao, X., Hu, Y., Li, Y., Chen, X., Shang, H., & Hu, X. (2023). The interaction of two Puccinia striiformis f. sp. tritici effectors modulates high-temperature seedling-plant resistance in wheat. Molecular Plant Pathology, 24(12), 1522-1534.	35.6	0.0969
Pst21674	MDNCRIKFFSLFLPLVLSPGSLALLTGFDRHNLPYQSDPTAGQTGYNQCGPTAHRDSHCQNAFVKSAEDFCIFAPPRPLVVGEAERIAVSYCTKDGYGTRLIPPGTFKNMHFVRTPHYVQITALGDFTKVNVPQGDEGGELDPSGPDGHGNPVGGLVFGERGQFNHWTEFLAYNEFCIRACFNGPDSERYCQHIYDLEGCRWNIPGNYDGPGFDECEGEDVPHPMGEYQRPDGSIDTWHRGSSPLPPEGAAGKLKKCKSVPPPGLNYPHSKRRVLSA	277	LLTGFDRHNLPYQSDPTAGQTGYNQCGPTAHRDSHCQNAFVKSAEDFCIFAPPRPLVVGEAERIAVSYCTKDGYGTRLIPPGTFKNMHFVRTPHYVQITALGDFTKVNVPQGDEGGELDPSGPDGHGNPVGGLVFGERGQFNHWTEFLAYNEFCIRACFNGPDSERYCQHIYDLEGCRWNIPGNYDGPGFDECEGEDVPHPMGEYQRPDGSIDTWHRGSSPLPPEGAAGKLKKCKSVPPPGLNYPHSKRRVLSA	254	Zheng et al., 2023	Zheng, P., Liu, M., Pang, L., Sun, R., Yao, M., Wang, X., Kang, Z., & Liu, J. (2023). Stripe rust effector Pst21674 compromises wheat resistance by targeting transcription factor TaASR3. Plant Physiology, 193(4), 2806-2824.	94.3	0.911	DK0911_02572|DK0911_02608|DK0911_10287|KAH9449205.1|KAH9449206.1|KAH9458962.1|KAH9464081.1|KAH9471862.1|KAI7944619.1|KAI7948395.1|KAI7961766.1|KAI7961795.1|KAI7966591.1|KAI7966627.1|KAI9609928.1|KAI9615450.1|KNE96858.1|KNF05659.1|KNF05660.1|POW21322.1|PS_11-281_00005852|PS_11-281_00005908|PS_11_281_scaffold_1856|PS_11_281_scaffold_4174|PS_11_281_scaffold_7489|PST0821_07046|PST130_P501273|PST21_12…	36	PST130_P501273|PST43_12729|PST21_19826|PST0821_07046|Pst104E_02551|P_striiformis_PSTG_09842T0|KNE96858.1|KAI7966627.1|KAI7961795.1|KAH9464081.1|DK0911_02608|PS_11-281_00005908|PS_11_281_scaffold_7489|KAH9471862.1|Pst104E_02577|KAI7961766.1|DK0911_02572|PST43_15864|PST21_12688|KAI9609928.1|PS_11-281_00005852	21
Pst_9302	MTAYYTFIVLVISLLVQRSISRQDGFQCYDLKANKDDCVKAQNGIVYLEPSKTLGTESRLETTASVGSCTIKIHRRRPQNIAAKADVDDALNSIFKCSGSSGYTIVYSVNNSDIQVSVMPSNY	123	RQDGFQCYDLKANKDDCVKAQNGIVYLEPSKTLGTESRLETTASVGSCTIKIHRRRPQNIAAKADVDDALNSIFKCSGSSGYTIVYSVNNSDIQVSVMPSNY	102	Zhao et al., 2023	Zhao, H., Huang, J., Zhao, X., Yu, L., Wang, X., Zhao, C., Nasab, H. R., Tang, C., & Wang, X. (2023). Stripe rust effector Pst_9302 inhibits wheat immunity to promote susceptibility. Plants, 13(1), 94.	93.8	0.868	DK0911_00646|DK0911_00650|DK0911_01499|DK0911_01533|DK0911_01543|DK0911_01547|DK0911_01548|DK0911_01569|DK0911_01947|DK0911_01950|DK0911_01953|DK0911_02277|DK0911_02278|DK0911_03223|DK0911_03225|DK0911_03795|DK0911_03967|DK0911_04114|DK0911_04293|DK0911_04411|DK0911_04413|DK0911_04416|DK0911_04417|DK0911_04424|DK0911_05526|DK0911_05527|DK0911_05528|DK0911_05529|DK0911_05748|DK0911_10280|DK0911_10…	704	PST43_11023|Pst104E_14488|P_striiformis_PSTG_12812T0|KNE93808.1|KAI9618570.1|KAI9613158.1|KAI7941631.1|KAI7940206.1|KAH9451684.1|KAH9443858.1|DK0911_01533|PST21_12493|PS_11_281_scaffold_2726|POW02466.1|POW02308.1|POV99855.1|PS_11-281_00010989|PS_11-281_00010994|Pst104E_10215|DK0911_01547|PST43_15867|PST21_16529|PST130_P490387|KAI7941558.1|KAH9451677.1|Pst104E_10220|PS_11-281_00010985|P_striiformi…	40
Hasp98	MKTSIQLVIVIGTLITACAGLISTITHENIEYNIVNALTDLHGVDGPLHNFVSDNAVRIGHTNIANDSPRKVGFYTNLPGSTYVLWLDPGEKGTLHFNKDYPWVLASGEPRANLNKEIYEILVPQVINMNEDVLGIMTFLRSLRD	145	CAGLISTITHENIEYNIVNALTDLHGVDGPLHNFVSDNAVRIGHTNIANDSPRKVGFYTNLPGSTYVLWLDPGEKGTLHFNKDYPWVLASGEPRANLNKEIYEILVPQVINMNEDVLGIMTFLRSLRD	128	Wei et al., 2023	Wei, J., Wang, X., Hu, Z., Wang, X., Wang, J., Wang, J., Huang, X., Kang, Z., & Tang, C. (2023). The Puccinia striiformis effector Hasp98 facilitates pathogenicity by blocking the kinase activity of wheat TaMAPK4. Journal of Integrative Plant Biology, 65(2), 249–264.	79.4	0.721	DK0911_01596|DK0911_01600|DK0911_11480|DK0911_15793|DK0911_15933|KAH9443798.1|KAH9446466.1|KAH9450603.1|KAH9451627.1|KAH9460351.1|KAH9460895.1|KAH9472877.1|KAI7934839.1|KAI7941685.1|KAI7941687.1|KAI7948061.1|KAI7951056.1|KAI7956882.1|KAI7963923.1|KAI7965512.1|KAI9627110.1|KNE95338.1|KNE95492.1|KNF01393.1|KNF03073.1|POW00515.1|POW04091.1|POW07359.1|POW10887.1|POW12395.1|POW19999.1|PS_11_281_scaffo…	61
PstGTA1	MLSTVYVTCLLASAALASPVALAPRGFYSSYNNNGLKTDMGHTDATSVTPYGGNTATSDYNNRSGFQNSGTSYGIDPTGQFPGPAPGPLLGAGQPAFGQNTGFGATPVGIPQSFAAGQPGFGQNTGLGATPVGIPQSFGAAQPGFGPTTGF	151	GFYSSYNNNGLKTDMGHTDATSVTPYGGNTATSDYNNRSGFQNSGTSYGIDPTGQFPGPAPGPLLGAGQPAFGQNTGFGATPVGIPQSFAAGQPGFGQNTGLGATPVGIPQSFGAAQPGFGPTTGF	126	Duan et al., 2024	Duan, W., Hao, Z., Pang, H., Peng, Y., Xu, Y., Zhang, Y., Zhang, Y., Kang, Z., & Zhao, J. (2024). Novel stripe rust effector boosts the transcription of a host susceptibility factor through affecting histone modification to promote infection in wheat. New Phytologist, 241(1), 378-393.	37.9	0.0933
Pst03724	MASMSAKATPASQRNWFSLVIFTALVQIFLVHNVASMPATHYINEGELEVASTSAQHPSHFNEDRFALQGLEDKKPAEQTVTVERSPSEVRDTTEHAEPKPVNTDEISPTYANPTLHFSTGDFIGSWV	128	MPATHYINEGELEVASTSAQHPSHFNEDRFALQGLEDKKPAEQTVTVERSPSEVRDTTEHAEPKPVNTDEISPTYANPTLHFSTGDFIGSWV	92	Wang et al., 2024	Wang, Y., Liu, C., Qin, Y., Du, Y., Song, C., Kang, Z., Guo, J., & Guo, J. (2024). Stripe rust effector Pst03724 modulates host immunity by inhibiting NAD kinase activation by a calmodulin. Plant physiology, kiae112. Advance online publication. https://doi.org/10.1093/plphys/kiae112	57.6	0.117
Pst-LtgD_KNE92489.1 (or Pst_DPBB)	MHSRALVASILFSSNIAWASTIGSRADFNHHPRGLTSGEARYYELDTGAQTTCGGFHKSTEMICALGISAFGTGEHCGKSLVIHHGGKQVTCMVDDKCQSCTANSLDVSPAVFQALAPLSEGVLKVDWNFV	131	STIGSRADFNHHPRGLTSGEARYYELDTGAQTTCGGFHKSTEMICALGISAFGTGEHCGKSLVIHHGGKQVTCMVDDKCQSCTANSLDVSPAVFQALAPLSEGVLKVDWNFV	112	Asghar et al., 2025	Asghar, R.; Cheng, Y.; Wu, N.; Akkaya, M.S. A Puccinia striiformis f. sp. tritici Effector with DPBB Domain Suppresses Wheat Defense. Plants 2025, 14, 435. https://doi.org/10.3390/plants14030435	90.7	0.814	DK0911_00658|DK0911_00899|DK0911_01823|DK0911_03328|DK0911_03371|DK0911_03399|DK0911_05841|DK0911_05852|DK0911_08466|DK0911_08497|DK0911_08513|DK0911_10424|DK0911_10427|DK0911_12640|DK0911_13789|DK0911_15960|DK0911_16669|DK0911_16670|DK0911_18538|DK0911_18686|DK0911_24141|DK0911_24309|DK0911_27128|DK0911_30127|KAH9442685.1|KAH9444611.1|KAH9452165.1|KAH9452575.1|KAH9452862.1|KAH9452873.1|KAH945580…	256	PS_11_281_scaffold_1824|PST130_P503046	2
PSTG_05079	MLYLHLFLALFVSLGVSAQGFNPIPYAGFVCPAGRVTWCVGNIYQKQAPHYVVRATISEGPSPTRRYDCMNKSISTDACCSQQFNTANSATAVYSDIQRFCTDPNGNQFQ	110	GFNPIPYAGFVCPAGRVTWCVGNIYQKQAPHYVVRATISEGPSPTRRYDCMNKSISTDACCSQQFNTANSATAVYSDIQRFCTDPNGNQFQ	91	Ozketen et al., 2020	Ozketen, A. C., Andac-Ozketen, A., Dagvadorj, B., Demiralay, B., & Akkaya, M. S. (2020). In-depth secretome analysis of Puccinia striiformis f. sp. tritici in infected wheat uncovers effector functions. Bioscience reports, 40(12), BSR20201188. https://doi.org/10.1042/BSR20201188	60.7	0.525	DK0911_00144|DK0911_00690|DK0911_01583|DK0911_02069|DK0911_02401|DK0911_03403|DK0911_05144|DK0911_05153|DK0911_05154|DK0911_05221|DK0911_05364|DK0911_05422|DK0911_05677|DK0911_05928|DK0911_06222|DK0911_06510|DK0911_06620|DK0911_06928|DK0911_07602|DK0911_07606|DK0911_07610|DK0911_07611|DK0911_07649|DK0911_07650|DK0911_07651|DK0911_08574|DK0911_08725|DK0911_08745|DK0911_08748|DK0911_08750|DK0911_08…	566
Pst_04274	MFSRSSMLAMPYLMALWVAYASAVNLDDYRYVCSYDSKHGKQWKGALNPQRQFVPAQGSTPPSGDCKCSQGSPPRFSCETESPIKNSPLPAVGDVYCATDNQCKK	105	VNLDDYRYVCSYDSKHGKQWKGALNPQRQFVPAQGSTPPSGDCKCSQGSPPRFSCETESPIKNSPLPAVGDVYCATDNQCKK	82	Ozketen et al., 2020	Ozketen, A. C., Andac-Ozketen, A., Dagvadorj, B., Demiralay, B., & Akkaya, M. S. (2020). In-depth secretome analysis of Puccinia striiformis f. sp. tritici in infected wheat uncovers effector functions. Bioscience reports, 40(12), BSR20201188. https://doi.org/10.1042/BSR20201188	90.2	0.781	DK0911_04157|DK0911_04162|DK0911_05669|DK0911_10483|DK0911_13893|DK0911_22308|KAH9449002.1|KAH9453026.1|KAH9460653.1|KAH9463802.1|KAH9466636.1|KAH9466640.1|KAI7933172.1|KAI7933235.1|KAI7933812.1|KAI7944439.1|KAI7949229.1|KAI7949239.1|KAI7956548.1|KAI7956708.1|KAI7962650.1|KAI7967227.1|KAI9601282.1|KAI9602426.1|KAI9610934.1|KAI9615613.1|KAI9619800.1|KAI9625565.1|KNE91720.1|KNE93426.1|KNE94111.1|KN…	61	P_striiformis_PSTG_04274T0|KNF02366.1|PST130_P488555|Pst104E_17203|PS_11-281_00007273|POW23045.1|KAI9625565.1|KAI7944439.1|KAI7933172.1|KAH9449002.1|DK0911_10483|KAI9615613.1	12
Pst_GS-04274	MFSRSSMLAMPYLMALWVAYASAVNLDDYRYVCSYDSKHGKQWKGALNPQRQFVPAQGSTPPSGDCKCSQGSPPRFSCETESPIKNSPFPAIGDVYCATDSQCDRPVALEDYRYICVNDSKHGKQWKGALNPQRQFVPAQGSTPPSGDCKCSQGSPPRFSCETESPIKNSPLPAVGDVYCATDNQCKK	188	VNLDDYRYVCSYDSKHGKQWKGALNPQRQFVPAQGSTPPSGDCKCSQGSPPRFSCETESPIKNSPFPAIGDVYCATDSQCDRPVALEDYRYICVNDSKHGKQWKGALNPQRQFVPAQGSTPPSGDCKCSQGSPPRFSCETESPIKNSPLPAVGDVYCATDNQCKK	165	Ozketen et al., 2020	Ozketen, A. C., Andac-Ozketen, A., Dagvadorj, B., Demiralay, B., & Akkaya, M. S. (2020). In-depth secretome analysis of Puccinia striiformis f. sp. tritici in infected wheat uncovers effector functions. Bioscience reports, 40(12), BSR20201188. https://doi.org/10.1042/BSR20201188	86	0.532	DK0911_10483|KAH9449002.1|KAI7933172.1|KAI7944439.1|KAI9615613.1|KAI9625565.1|POW23045.1|PS_11-281_00007273|Pst104E_17203	9	Pst104E_17203|PS_11-281_00007273|POW23045.1|KAI9625565.1|KAI7944439.1|KAI7933172.1|KAH9449002.1|DK0911_10483|KAI9615613.1|P_striiformis_PSTG_04274T0|KNF02366.1|PST130_P488555	12
Identified avirulence factors of Puccinia graminis f. sp. tritici from literature
AvrSr35	MSHHFGLRKIKLLILLFLQVHGSQCAMRNFAADRVHGVESVISGSKSSSNPMALSKSMDKPDTSDLVDSNVQAKNDGSRYEEDFTAKYSEQVDHVSKILKEIEEQEPGTIIIDHKAFPIQDKSPKQVVNFPFPKKMITESNSKDIREYLASTFPFEQQSTILDSVKSIAKVQIDDRKAFDLQLKFRQENLAELKDQIILSLGANNGNQNWQKLLDYTNKLDELSNTKISPEEFIEEIQKVLYKVKLESTSTSKLYSQFNLSIQDFALQIIHSKYKSNQISQNDLLKLITEDEMLKILAKTKVLTYKMKYFDSASKMGINKYISTEMMDLDWQFSHYKTFNDALKKNKASDSSYLGWLTHGYSIKYGLSPNNERSMFFQDGRKYAELYAFSKSPHRKIIP…	578	AMRNFAADRVHGVESVISGSKSSSNPMALSKSMDKPDTSDLVDSNVQAKNDGSRYEEDFTAKYSEQVDHVSKILKEIEEQEPGTIIIDHKAFPIQDKSPKQVVNFPFPKKMITESNSKDIREYLASTFPFEQQSTILDSVKSIAKVQIDDRKAFDLQLKFRQENLAELKDQIILSLGANNGNQNWQKLLDYTNKLDELSNTKISPEEFIEEIQKVLYKVKLESTSTSKLYSQFNLSIQDFALQIIHSKYKSNQISQNDLLKLITEDEMLKILAKTKVLTYKMKYFDSASKMGINKYISTEMMDLDWQFSHYKTFNDALKKNKASDSSYLGWLTHGYSIKYGLSPNNERSMFFQDGRKYAELYAFSKSPHRKIIPGEHLKDLLAKINKSKGIFLDQNALL…	553	Salcedo et al., 2017; Förderer et al., 2022; Zhao et al., 2022	Salcedo, A., Rutter, W., Wang, S., Akhunova, A., Bolus, S., Chao, S., Anderson, N., De Soto, M. F., Rouse, M., Szabo, L., Bowden, R. L., Dubcovsky, J., & Akhunov, E. (2017). Variation in the AvrSr35 gene determines Sr35 resistance against wheat stem rust race Ug99. Science (New York, N.Y.), 358(6370), 1604–1606.; Förderer, A., Li, E., Lawson, A. W., Deng, Y. N., Sun, Y., Logemann, E., Zhang, X., …	62.4	0.633	DK0911_03815|DK0911_06580|DK0911_17781|DK0911_17785|KAH9444390.1|KAH9454241.1|KAH9454243.1|KAH9454256.1|KAH9464850.1|KAH9464863.1|KAH9464866.1|KAH9464867.1|KAH9465449.1|KAH9465488.1|KAH9465491.1|KAH9472695.1|KAH9472697.1|KAH9472699.1|KAH9472700.1|KAI7940252.1|KAI7941674.1|KAI7951350.1|KAI7952098.1|KAI7956313.1|KAI7965716.1|KAI7965726.1|KAI7967474.1|KAI9603761.1|KAI9611489.1|KAI9613636.1|KAI962062…	164
AvrSr50	MMHSIIFQTLLIITIVFSKVWGARSLVKIDWSGSEYTILGANHYEEPNTGAAAQFPGTMTVDDGRSPYIVRKLRNSSGKRFYVFTGHPQQPIVWNPHEEIEIQFNRKFLIAVLTEFEADSQVFNHFARRQHR	132	ARSLVKIDWSGSEYTILGANHYEEPNTGAAAQFPGTMTVDDGRSPYIVRKLRNSSGKRFYVFTGHPQQPIVWNPHEEIEIQFNRKFLIAVLTEFEADSQVFNHFARRQHR	110	Chen et al., 2017; Ortiz et al., 2022	Chen, J., Upadhyaya, N. M., Ortiz, D., Sperschneider, J., Li, F., Bouton, C., Breen, S., Dong, C., Xu, B., Zhang, X., Mago, R., Newell, K., Xia, X., Bernoux, M., Taylor, J. M., Steffenson, B., Jin, Y., Zhang, P., Kanyuka, K., Figueroa, M., … Dodds, P. N. (2017). Loss of AvrSr50 by somatic exchange in stem rust leads to virulence for Sr50 resistance in wheat. Science (New York, N.Y.), 358(6370), 1…	54.7	0.496	DK0911_01596|DK0911_01600|DK0911_11480|DK0911_15793|DK0911_15933|KAH9443798.1|KAH9446466.1|KAH9450603.1|KAH9451625.1|KAH9451627.1|KAH9460351.1|KAH9460895.1|KAH9472877.1|KAI7934839.1|KAI7941685.1|KAI7941687.1|KAI7948061.1|KAI7951056.1|KAI7956882.1|KAI7963923.1|KAI7965512.1|KAI9613111.1|KAI9627110.1|KNE95338.1|KNE95340.1|KNE95492.1|KNF01393.1|KNF03073.1|POW00515.1|POW04091.1|POW07359.1|POW10885.1|P…	69
AvrSr27	MHYITPIILMSIGQFLGILLGAGGLVGAMTPHHQSNCNSPSLTFPRFIGKCDSCQLHTKATNLVSCTSCRKSSLVYEECSTKGCPANWHKSTCQEPKFNRGILSCYCENCQQHTKEKQTISCKNCKNSATTFSHCSSPECHSRW	144	MTPHHQSNCNSPSLTFPRFIGKCDSCQLHTKATNLVSCTSCRKSSLVYEECSTKGCPANWHKSTCQEPKFNRGILSCYCENCQQHTKEKQTISCKNCKNSATTFSHCSSPECHSRW	116	Upadhyaya et al., 2021; Outram et al., 2024	Upadhyaya, N. M., Mago, R., Panwar, V., Hewitt, T., Luo, M., Chen, J., Sperschneider, J., Nguyen-Phuc, H., Wang, A., Ortiz, D., Hac, L., Bhatt, D., Li, F., Zhang, J., Ayliffe, M., Figueroa, M., Kanyuka, K., Ellis, J. G., & Dodds, P. N. (2021). Genomics accelerated isolation of a new stem rust avirulence gene-wheat resistance gene pair. Nature plants, 7(9), 1220–1228.; Outram, M. A., Chen, J., Bro…	53.7	0.399
AvrSr22	MYSLLTQLVYATLFGCLTTTVYPMHNNRDWARSSDINAPHELWNCKRCQLLHHPEIPCELVVARPPSSKIVDVVINEMTSERQRERERVIRDSDRRN	97	MHNNRDWARSSDINAPHELWNCKRCQLLHHPEIPCELVVARPPSSKIVDVVINEMTSERQRERERVIRDSDRRN	74	Arndell et al., 2024	Arndell, T., Chen, J., Sperschneider, J., Upadhyaya, N. M., Blundell, C., Niesner, N., Outram, M. A., Wang, A., Swain, S., Luo, M., Ayliffe, M. A., Figueroa, M., Vanhercke, T., & Dodds, P. N. (2024). Pooled effector library screening in protoplasts rapidly identifies novel Avr genes. Nature plants, 10(4), 572–580.	69.4	0.302
AvrSr13	MNLSNSTLKFSLVVLIAIAHAQKYPICPDTETCGGTGLTMTEYECKRLSLPPQDKCGWVSSSGTESCSKTCYKSYHHCMSCQRIFAINTSFKDMNKQPCNHRVKDFVIPPSDPSSEPGPSEPDTRKPFLHSFFPTKPE	138	QKYPICPDTETCGGTGLTMTEYECKRLSLPPQDKCGWVSSSGTESCSKTCYKSYHHCMSCQRIFAINTSFKDMNKQPCNHRVKDFVIPPSDPSSEPGPSEPDTRKPFLHSFFPTKPE	117	Arndell et al., 2024	Arndell, T., Chen, J., Sperschneider, J., Upadhyaya, N. M., Blundell, C., Niesner, N., Outram, M. A., Wang, A., Swain, S., Luo, M., Ayliffe, M. A., Figueroa, M., Vanhercke, T., & Dodds, P. N. (2024). Pooled effector library screening in protoplasts rapidly identifies novel Avr genes. Nature plants, 10(4), 572–580.	78.3	0.608
PDB chains of Pst_13661_PDB_8hf9_A, AvrSr27_PDB_8V1J_A, AvrSr35(R381A)_PDB_7xx2_B, AvrSr35_PDB_7xc2_D, AvrSr35_PDB_7xds_A, AvrSr35_PDB_7xds_B, AvrSr35_PDB_7xe0_B, AvrSr35_PDB_7xvg_B and AvrSr50(QCMJC)_PDB_7mqq_A were also used for analyses.
