# Supplementary material for: Computational studies reveal structural characterization and novel families of Puccinia striiformis f. sp. tritici effectors
Source: PLoS Comput Biol. 2025 Mar 28;21(3):e1012503. doi: 10.1371/journal.pcbi.1012503 (PMC11952758; doi:10.1371/journal.pcbi.1012503)
Supplement: S3 Table — (XLSX) [file pcbi.1012503.s004.xlsx]

## Sheet: TabS3. protein set information
Table S3. Protein sets of 14 Puccinia striiformis races or isolates used for analyses and statistics from proteome to effectors
No.	Protein set name	Race or isolate	Pathogen	Origin	Year first identified	Assembly accession	Proteome source	Citations	References	Proteome (Total: 357396)	Secretome (Total: 27444)	Effectors (Total: 15201)	Well-fold effectors (Total: 8102)
1	PST-130_v2011	PST-130	Puccinia striiformis f. sp. tritici	US	2007	GCA_000223505.1	Ensembl Fungi	Cantu et al., 2011	Cantu, D., Govindarajulu, M., Kozik, A., Wang, M., Chen, X., Kojima, K. K., Jurka, J., Michelmore, R. W., & Dubcovsky, J. (2011). Next generation sequencing provides rapid access to the genome of Puccinia striiformis f. sp. tritici, the causal agent of wheat stripe rust. PloS one, 6(8), e24230. https://doi.org/10.1371/journal.pone.0024230	18019	1190	1962	1011
2	PST-130_v2020_P	PST-130	Puccinia striiformis f. sp. tritici	US	2007	GCA_025869495.1	NCBI	Vasquez-Gross et al., 2020	Vasquez-Gross, H., Kaur, S., Epstein, L., & Dubcovsky, J. (2020). A haplotype-phased genome of wheat stripe rust pathogen Puccinia striiformis f. sp. tritici, race PST-130 from the Western USA. PloS one, 15(11), e0238611. https://doi.org/10.1371/journal.pone.0238611	17881	1405
3	PST-130_v2020_H	PST-130	Puccinia striiformis f. sp. tritici	US	2007	GCA_025869475.1	NCBI	Vasquez-Gross et al., 2020	Vasquez-Gross, H., Kaur, S., Epstein, L., & Dubcovsky, J. (2020). A haplotype-phased genome of wheat stripe rust pathogen Puccinia striiformis f. sp. tritici, race PST-130 from the Western USA. PloS one, 15(11), e0238611. https://doi.org/10.1371/journal.pone.0238611	14149	1140
4	PST-21	PST-21	Puccinia striiformis f. sp. tritici	US	1980	GCA_000342545.1	Dr. Diane GO Saunders and Dr. Cristobal Uauy	Cantu et al., 2013	Cantu, D., Segovia, V., MacLean, D., Bayles, R., Chen, X., Kamoun, S., Dubcovsky, J., Saunders, D. G., & Uauy, C. (2013). Genome analyses of the wheat yellow (stripe) rust pathogen Puccinia striiformis f. sp. tritici reveal polymorphic and haustorial expressed secreted proteins as candidate effectors. BMC genomics, 14, 270. https://doi.org/10.1186/1471-2164-14-270	20487	1281	805	397
5	PST-43	PST-43	Puccinia striiformis f. sp. tritici	US	1990	GCA_000342525.1	Dr. Diane GO Saunders and Dr. Cristobal Uauy	Cantu et al., 2013	Cantu, D., Segovia, V., MacLean, D., Bayles, R., Chen, X., Kamoun, S., Dubcovsky, J., Saunders, D. G., & Uauy, C. (2013). Genome analyses of the wheat yellow (stripe) rust pathogen Puccinia striiformis f. sp. tritici reveal polymorphic and haustorial expressed secreted proteins as candidate effectors. BMC genomics, 14, 270. https://doi.org/10.1186/1471-2164-14-270	20814	1205	738	392
6	PST-08/21	PST-08/21	Puccinia striiformis f. sp. tritici	UK	2008	GCA_000342565.1	Dr. Diane GO Saunders and Dr. Cristobal Uauy	Cantu et al., 2013	Cantu, D., Segovia, V., MacLean, D., Bayles, R., Chen, X., Kamoun, S., Dubcovsky, J., Saunders, D. G., & Uauy, C. (2013). Genome analyses of the wheat yellow (stripe) rust pathogen Puccinia striiformis f. sp. tritici reveal polymorphic and haustorial expressed secreted proteins as candidate effectors. BMC genomics, 14, 270. https://doi.org/10.1186/1471-2164-14-270	20636	869	576	268
7	PST-87/7	PST-87/7	Puccinia striiformis f. sp. tritici	UK	2003	GCA_000342625.1	Dr. Diane GO Saunders and Dr. Cristobal Uauy	Cantu et al., 2013	Cantu, D., Segovia, V., MacLean, D., Bayles, R., Chen, X., Kamoun, S., Dubcovsky, J., Saunders, D. G., & Uauy, C. (2013). Genome analyses of the wheat yellow (stripe) rust pathogen Puccinia striiformis f. sp. tritici reveal polymorphic and haustorial expressed secreted proteins as candidate effectors. BMC genomics, 14, 270. https://doi.org/10.1186/1471-2164-14-270	20396	725	475	223
8	CYR32	CYR32	Puccinia striiformis f. sp. tritici	China	1991	GCA_000474995.1	Nandety et al., 2022	Zheng et al., 2013; Nandety et al., 2022	Zheng, W., Huang, L., Huang, J., Wang, X., Chen, X., Zhao, J., Guo, J., Zhuang, H., Qiu, C., Liu, J., Liu, H., Huang, X., Pei, G., Zhan, G., Tang, C., Cheng, Y., Liu, M., Zhang, J., Zhao, Z., Zhang, S., … Kang, Z. (2013). High genome heterozygosity and endemic genetic recombination in the wheat stripe rust fungus. Nature communications, 4, 2673. https://doi.org/10.1038/ncomms3673; Nandety, R. S.,…	20482	1528	910	527
9	PST-78	PST-78	Puccinia striiformis f. sp. tritici	US	2000	GCA_001191645.1	NCBI	Cuomo et al., 2017	Cuomo, C. A., Bakkeren, G., Khalil, H. B., Panwar, V., Joly, D., Linning, R., Sakthikumar, S., Song, X., Adiconis, X., Fan, L., Goldberg, J. M., Levin, J. Z., Young, S., Zeng, Q., Anikster, Y., Bruce, M., Wang, M., Yin, C., McCallum, B., Szabo, L. J., … Fellers, J. P. (2017). Comparative Analysis Highlights Variable Genome Content of Wheat Rusts and Divergence of the Mating Loci. G3 (Bethesda, Md…	20502	1558	930	535
10	104E137A-_P	104E137A-	Puccinia striiformis f. sp. tritici	Australia	1982	GCA_002900275.1	NCBI	Schwessinger et al., 2018	Schwessinger, B., Sperschneider, J., Cuddy, W. S., Garnica, D. P., Miller, M. E., Taylor, J. M., Dodds, P. N., Figueroa, M., Park, R. F., & Rathjen, J. P. (2018). A Near-Complete Haplotype-Phased Genome of the Dikaryotic Wheat Stripe Rust Fungus Puccinia striiformis f. sp. tritici Reveals High Interhaplotype Diversity. mBio, 9(1), e02275-17. https://doi.org/10.1128/mBio.02275-17	15928	1621	1857	990
11	104E137A-_H	104E137A-	Puccinia striiformis f. sp. tritici	Australia	1982	GCA_002900275.1	NCBI	Schwessinger et al., 2018	Schwessinger, B., Sperschneider, J., Cuddy, W. S., Garnica, D. P., Miller, M. E., Taylor, J. M., Dodds, P. N., Figueroa, M., Park, R. F., & Rathjen, J. P. (2018). A Near-Complete Haplotype-Phased Genome of the Dikaryotic Wheat Stripe Rust Fungus Puccinia striiformis f. sp. tritici Reveals High Interhaplotype Diversity. mBio, 9(1), e02275-17. https://doi.org/10.1128/mBio.02275-17	14321	1623
12	93-210_v2018_H	93-210	Puccinia striiformis f. sp. tritici	US	1993	GCA_002920065.1	NCBI	Xia et al., 2018	Xia, C., Wang, M., Yin, C., Cornejo, O. E., Hulbert, S. H., & Chen, X. (2018). Genome Sequence Resources for the Wheat Stripe Rust Pathogen (Puccinia striiformis f. sp. tritici) and the Barley Stripe Rust Pathogen (Puccinia striiformis f. sp. hordei). Molecular plant-microbe interactions : MPMI, 31(11), 1117–1120. https://doi.org/10.1094/MPMI-04-18-0107-A	15090	1132	1276	654
13	93-210_v2022_H	93-210	Puccinia striiformis f. sp. tritici	US	1993	GCA_025169555.1	NCBI	Xia et al., 2022	Xia, C., Huang, L., Huang, J., Zhang, H., Huang, Y., Benhamed, M., Wang, M., Chen, X., Zhang, M., Liu, T., & Chen, W. (2022). Folding Features and Dynamics of 3D Genome Architecture in Plant Fungal Pathogens. Microbiology spectrum, 10(6), e0260822. https://doi.org/10.1128/spectrum.02608-22	17945	1451
14	93TX-2_H	93TX-2	Puccinia striiformis f. sp. hordei	US	1993	GCA_002920205.1	NCBI	Xia et al., 2018	Xia, C., Wang, M., Yin, C., Cornejo, O. E., Hulbert, S. H., & Chen, X. (2018). Genome Sequence Resources for the Wheat Stripe Rust Pathogen (Puccinia striiformis f. sp. tritici) and the Barley Stripe Rust Pathogen (Puccinia striiformis f. sp. hordei). Molecular plant-microbe interactions : MPMI, 31(11), 1117–1120. https://doi.org/10.1094/MPMI-04-18-0107-A	14629	1173	685	328
15	11-281_P	11-281	Puccinia striiformis	US	2011	GCA_004194325.1	GitHub uploaded by Li et al. in 2018	Li et al., 2019	Li, Y., Xia, C., Wang, M., Yin, C., & Chen, X. (2019). Genome Sequence Resource of a Puccinia striiformis Isolate Infecting Wheatgrass. Phytopathology, 109(9), 1509–1512. https://doi.org/10.1094/PHYTO-02-19-0054-A	16869	1268	1201	615
16	11-281_H	11-281	Puccinia striiformis	US	2011	GCA_004194325.1	GitHub uploaded by Li et al. in 2018	Li et al., 2019	Li, Y., Xia, C., Wang, M., Yin, C., & Chen, X. (2019). Genome Sequence Resource of a Puccinia striiformis Isolate Infecting Wheatgrass. Phytopathology, 109(9), 1509–1512. https://doi.org/10.1094/PHYTO-02-19-0054-A	12145	1028
17	Pst-DK0911_P	Pst-DK0911	Puccinia striiformis f. sp. tritici	Denmark	2011	GCA_011750755.1	Zenodo uploaded by Schwessinger et al. in 2019	Schwessinger et al., 2020	Schwessinger, B., Chen, Y. J., Tien, R., Vogt, J. K., Sperschneider, J., Nagar, R., McMullan, M., Sicheritz-Ponten, T., Sørensen, C. K., Hovmøller, M. S., Rathjen, J. P., & Justesen, A. F. (2020). Distinct Life Histories Impact Dikaryotic Genome Evolution in the Rust Fungus Puccinia striiformis Causing Stripe Rust in Wheat. Genome biology and evolution, 12(5), 597–617. https://doi.org/10.1093/gbe…	15070	1515	1243	715
18	Pst-DK0911_H	Pst-DK0911	Puccinia striiformis f. sp. tritici	Denmark	2011	GCA_011750625.1	Zenodo uploaded by Schwessinger et al. in 2019	Schwessinger et al., 2020	Schwessinger, B., Chen, Y. J., Tien, R., Vogt, J. K., Sperschneider, J., Nagar, R., McMullan, M., Sicheritz-Ponten, T., Sørensen, C. K., Hovmøller, M. S., Rathjen, J. P., & Justesen, A. F. (2020). Distinct Life Histories Impact Dikaryotic Genome Evolution in the Rust Fungus Puccinia striiformis Causing Stripe Rust in Wheat. Genome biology and evolution, 12(5), 597–617. https://doi.org/10.1093/gbe…	10870	986
19	134E16A+_H(A)	134E16A+17+33+	Puccinia striiformis f. sp. tritici	Australia	2017	GCA_021901695.1	NCBI	Schwessinger et al., 2022	Schwessinger, B., Jones, A., Albekaa, M., Hu, Y., Mackenzie, A., Tam, R., Nagar, R., Milgate, A., Rathjen, J. P., & Periyannan, S. (2022). A Chromosome Scale Assembly of an Australian Puccinia striiformis f. sp. tritici Isolate of the PstS1 Lineage. Molecular plant-microbe interactions : MPMI, 35(3), 293–296. https://doi.org/10.1094/MPMI-09-21-0236-A	18011	1793	1749	1019
20	134E16A+_H(B)	134E16A+17+33+	Puccinia striiformis f. sp. tritici	Australia	2017	GCA_021901655.1	NCBI	Schwessinger et al., 2022	Schwessinger, B., Jones, A., Albekaa, M., Hu, Y., Mackenzie, A., Tam, R., Nagar, R., Milgate, A., Rathjen, J. P., & Periyannan, S. (2022). A Chromosome Scale Assembly of an Australian Puccinia striiformis f. sp. tritici Isolate of the PstS1 Lineage. Molecular plant-microbe interactions : MPMI, 35(3), 293–296. https://doi.org/10.1094/MPMI-09-21-0236-A	16062	1584
21	CYR34_H	CYR34	Puccinia striiformis f. sp. tritici	China	2008	GCA_025169535.1	NCBI	Xia et al., 2022	Xia, C., Huang, L., Huang, J., Zhang, H., Huang, Y., Benhamed, M., Wang, M., Chen, X., Zhang, M., Liu, T., & Chen, W. (2022). Folding Features and Dynamics of 3D Genome Architecture in Plant Fungal Pathogens. Microbiology spectrum, 10(6), e0260822. https://doi.org/10.1128/spectrum.02608-22	17090	1369	794	428
Pst races or isolates are colored based on their region of first discovery: green for Australia, red for China, blue for Denmark and the UK, yellow for the US, and grey for Puccinia striiformis isolate 11-281 and Puccinia striiformis f. sp. hordei isolate 93TX-2.
