# Supplementary material for: Computational studies reveal structural characterization and novel families of Puccinia striiformis f. sp. tritici effectors
Source: PLoS Comput Biol. 2025 Mar 28;21(3):e1012503. doi: 10.1371/journal.pcbi.1012503 (PMC11952758; doi:10.1371/journal.pcbi.1012503)
Supplement: S4 Table — (XLSX) [file pcbi.1012503.s005.xlsx]

## Sheet: TabS4. 8102 effectos archive
Table S4. The metadata for 8,102 predicted effectors with well-fold from 14 Puccinia striiformis races or isolates
	Clusters (NoSP)		0	Effector protein sequence information							0	Motif Analysis (SP) (Motif(Position))					0	Subcellular localization prediction					0	Effector characterization						0	LocalColabFold (NoSP)		0	Structural annotations (NoSP) (Top10 hits, TM-Score of Foldseek >= 0.5)			0	Structure and Sequence homologous hits within identified effectors and putative Pst-Avr candidates					0
No.	Structure Cluster No.	Sequence Cluster No.	0	Protein ID	Protein set name	Puccinia striiformis race or isolate	Full length protein sequence	Protein sequence without signal peptide (mature sequence)	Sequence length	Sequence length without signal peptide	0	RxLR	YxSL[R/K]	[L/I]xAR	[Y/F/W]xC	G[I/F/Y][A/L/S/T]R	0	ApoplastP (NoSP) (Prediction,Probability)	EffectorP 3.0 (SP) (Prediction:Probability)	LOCALIZER (NoSP) (Chloroplast/Mitochondria,Probability|Position Nucleus,nuclear localization signal sequence)	WoLF PSORT (NoSP) (Prediction:Probability)	TargetP 2.0 (NoSP) (Prediction(cleavage site position)Probability)	0	Cysteine count (NoSP)	Cysteine ratio in mature sequence (%)	InterPro-database (SP) {annotation(position range)}	MEROPS (NoSP) (Peptidase Database)	CAZy (NoSP) (Carbohydrate-Active Enzymes Database)	KEGG (NoSP) (KO entry, description)	0	pLDDT	pTM	0	PDB Description {PDB chain, TM-Score}	CATH Description {CATH Code,TM-Score}	SCOP Description {SCOP Target,TM-Score}	0	Structure homologous hits of identified Pst-effector and Pgt-Avr (TM-Score of Foldseek & US-align >= 0.5)	Sequence homologous hits of identified Pst-effector (Query coverage & percent identity >= 50%)	Structure homologous hits of putative Pst-Avr candidates (Avr candidate(Associated Yr gene)) (TM-Score of Foldseek & US-align >= 0.5)	Sequence homologous hits of putative Pst-Avr candidates (Avr candidate(Associated Yr gene)) (Query coverage & percent identity >= 50%)	Structure homologous hits of structurally resolved effectors or avirulence factors of other plant pathogens (effector name_PDB code_chain ID) (TM-Score of Foldseek & US-align >= 0.5)	0
1	1	1	0	DK0911_14488	Pst-DK0911_P	Pst-DK0911	MVSFAYLVTLLSVLVALSRAEEASSAKPEEVEDKFFFGNRFSNFNNFNYFNSFNTGSYLYSNYFNFYRTWSNTYNNIFGFGCFPQNSLGLRYFVKANEGAQSVSRRAISLDADQLVRRADTESVTCIAAKGVAQEFSVKDCVAASRQLAEKKTSSATLSLVNDKEKISAASVSAHTLEKTTRQVLKSCTNSVSEKEANSNDKQTLKIDSKQVVMLISKAA	EEASSAKPEEVEDKFFFGNRFSNFNNFNYFNSFNTGSYLYSNYFNFYRTWSNTYNNIFGFGCFPQNSLGLRYFVKANEGAQSVSRRAISLDADQLVRRADTESVTCIAAKGVAQEFSVKDCVAASRQLAEKKTSSATLSLVNDKEKISAASVSAHTLEKTTRQVLKSCTNSVSEKEANSNDKQTLKIDSKQVVMLISKAA	220	200	0	NA	NA	NA	FxC(80-82)	NA	0	Non-apoplastic,0.55	Cytoplasmic: 0.875	NA	nucl:6,chlo:5,cyto:1,mito:1,plas:1	NA	0	4	0.02	NA	NA	NA	NA	0	68.5	0.682	0	Terminal nucleotidyltransferase 5C {6w3i_A,0.6225} | Terminal nucleotidyltransferase 5B {6jyj_B,0.5054}	N-terminal domain of MutM-like DNA repair proteins (3.20.190) {3.20.190.20,0.6748}|Methylated DNA-protein cysteine methyltransferase domain {3.30.160.70,0.5091}	Uncharacterized protein BC4932 {d2k5qa1,0.6238}|Hypothetical protein Ta0583 {d2fsja2,0.5767}|Mistletoe lectin I A-chain{d1m2ta_,0.5485}|Myosin S1 fragment, N-terminal domain {d2mysa1,0.5218}|Soluble calcium-activated nucleotidase SCAN-1{d1s1da_,0.5132}|Dihydroxypyridine hydroxylase DhpH {d2voua1,0.507}|ron-responsive element binding protein 1, C-terminal domain {d2b3ya1,0.5011}	0	Shr7(PSTG_14695)	NA	NA	NA	NA	0
2	1	1	0	DK0911_14497	Pst-DK0911_P	Pst-DK0911	MVSFAYLVTLLSVLVALSRAEEASSAKPEEVEDKFFFGNRFSNFNNFNYFNSFNTGNYLYSNYFNFYRTWSNTYNNIYGFGCFPQNSLSLRYFAKANEGAQSVSRRAISLDADQLVRRADTESVTCIAAKGVSHEFSVKDCVAASHQLAEKKTSSATVGQCTLSLVNDKEKIAAASVSAHTLEKTARQVLKSCTNSVSEKEANSNDKQNLKIDNNQVVMLVSKAA	EEASSAKPEEVEDKFFFGNRFSNFNNFNYFNSFNTGNYLYSNYFNFYRTWSNTYNNIYGFGCFPQNSLSLRYFAKANEGAQSVSRRAISLDADQLVRRADTESVTCIAAKGVSHEFSVKDCVAASHQLAEKKTSSATVGQCTLSLVNDKEKIAAASVSAHTLEKTARQVLKSCTNSVSEKEANSNDKQNLKIDNNQVVMLVSKAA	225	205	0	NA	NA	NA	FxC(80-82)	NA	0	Non-apoplastic,0.5	Cytoplasmic: 0.703 Apoplastic: 0.639	NA	chlo:8,nucl:5,cyto:1	NA	0	5	0.0243902	NA	NA	NA	NA	0	70.4	0.696	0	NA	Ricin (A Subunit), domain 2 {4.10.470.10,0.6007}|YVTN repeat-like/Quinoprotein amine dehydrogenase{2.130.10.10,0.5625}|N-terminal domain of TfIIb (6.20.50) {6.20.50.90,0.5061}	Mistletoe lectin I A-chain{d1m2ta_,0.6323}|Ribosome inactivating proteins (RIP){d3ktza_,0.6258}|Myosin S1 fragment, N-terminal domain {d2mysa1,0.5021}	0	Shr7(PSTG_14695)	NA	NA	NA	NA	0
3	1	1	0	DK0911_15389	Pst-DK0911_P	Pst-DK0911	MVSFAYLVTLLSVLVALSRAEEASSAKPEEVEDKFFFGNRFSNFNNFNYFNSFNTGNYLYSNYFNFYRTWSNTYNNIYGFGCFPQNSLSLRYFAKANEGAQSVSRRAISLDADQLVRRADTESVTCIAAKGVSHEFSVKDCVAASRQLAEKKTSSATVGQCTLSLVNDKEKIAAASVSAHTLEKTARQVLKSCTNSVSEKEANSNDKQTLKIDTNQVVMLVSKAA	EEASSAKPEEVEDKFFFGNRFSNFNNFNYFNSFNTGNYLYSNYFNFYRTWSNTYNNIYGFGCFPQNSLSLRYFAKANEGAQSVSRRAISLDADQLVRRADTESVTCIAAKGVSHEFSVKDCVAASRQLAEKKTSSATVGQCTLSLVNDKEKIAAASVSAHTLEKTARQVLKSCTNSVSEKEANSNDKQTLKIDTNQVVMLVSKAA	225	205	0	NA	NA	NA	FxC(80-82)	NA	0	Non-apoplastic,0.5	Cytoplasmic: 0.702 Apoplastic: 0.627	NA	chlo:8,nucl:5,cyto:1	NA	0	5	0.0243902	NA	NA	NA	NA	0	70.9	0.705	0	NA	NA	Mistletoe lectin I A-chain{d1m2ta_,0.6393}|Ribosome inactivating proteins (RIP){d3ktza_,0.546}|Myosin S1 fragment, N-terminal domain {d2mysa1,0.5233}	0	Shr7(PSTG_14695)	NA	NA	NA	NA	0
4	1	1	0	DK0911_16586	Pst-DK0911_P	Pst-DK0911	MVSFAYLFTLLSVLVALSRAEEASSAKPQEVEDKFFFGNGFNNYLNVGTGYNLFYSNSYFYNTWSTYSYNNIFAYGCFPYNSFGRYFIKASEGAQSVSRRAITLDADQLVRRADTESVTCTAAKGVSQDFSVKDCVAASHQLAEKKTSSATVGGCTLSLVNSKEKIAPGSISGHTLEKTTRQILKSCVKSVSEKEASTNDKGSLKIDQQQVVMLVSRAA	EEASSAKPQEVEDKFFFGNGFNNYLNVGTGYNLFYSNSYFYNTWSTYSYNNIFAYGCFPYNSFGRYFIKASEGAQSVSRRAITLDADQLVRRADTESVTCTAAKGVSQDFSVKDCVAASHQLAEKKTSSATVGGCTLSLVNSKEKIAPGSISGHTLEKTTRQILKSCVKSVSEKEASTNDKGSLKIDQQQVVMLVSRAA	219	199	0	NA	NA	NA	YxC(75-77)	NA	0	Non-apoplastic,0.51	Apoplastic: 0.772 Cytoplasmic: 0.589	NA	chlo:11,nucl:3	NA	0	5	0.0251256	NA	NA	NA	NA	0	74.8	0.724	0	NA	NA	Ribosome inactivating proteins (RIP){d3ktza_,0.6234}|Clostridium neurotoxins, catalytic domain{d2a97a_,0.5712}	0	Shr7(PSTG_14695)	NA	NA	NA	NA	0
5	1	1	0	DK0911_16597	Pst-DK0911_P	Pst-DK0911	MVSFAYLFTLLSVLVALSRAEEASSAKPQEVEDKFFFGNGFNNYLNVGTGYNLFYSNSYFYNTWSTYSYNNIFAYGCFPYNSFGRYFIKASEGAQSVSRRAITLDADQLVRRADTESVTCTAAKGVSQDFSVKDCVAASHQLAEKKTSSATVGGCTLSLVNSKEKIAPGSISGHTLEKTTRQILKSCVKSVSEKEASTNDKDSLKIDQQQVVMLISHAA	EEASSAKPQEVEDKFFFGNGFNNYLNVGTGYNLFYSNSYFYNTWSTYSYNNIFAYGCFPYNSFGRYFIKASEGAQSVSRRAITLDADQLVRRADTESVTCTAAKGVSQDFSVKDCVAASHQLAEKKTSSATVGGCTLSLVNSKEKIAPGSISGHTLEKTTRQILKSCVKSVSEKEASTNDKDSLKIDQQQVVMLISHAA	219	199	0	NA	NA	NA	YxC(75-77)	NA	0	Apoplastic,0.56	Apoplastic: 0.748 Cytoplasmic: 0.587	NA	chlo:9,nucl:5	NA	0	5	0.0251256	NA	NA	NA	NA	0	74.9	0.727	0	NA	Ricin (A Subunit), domain 2 {4.10.470.10,0.6147}	Mammalian thioredoxin reductase, N- and C-terminal domain {d1h6va1,0.7517}|Putative adenine deaminase EF0837{d2icsa1,0.7406}|Mechanosensitive channel protein MscS (YggB), middle domain {d2vv5a1,0.6798}|Ribosome inactivating proteins (RIP){d3ktza_,0.6326}|Mistletoe lectin I A-chain{d1m2ta_,0.6238}|Vaccinia DNA topoisomerase I, 9 kDa N-terminal fragment{d1vcca_,0.6141}|Hypothetical protein Ta0583 {…	0	Shr7(PSTG_14695)	NA	NA	NA	NA	0
6	1	1	0	DK0911_16645	Pst-DK0911_P	Pst-DK0911	MVSLTYLVTLLSVLVVLCRAEEASSGKPQEEDKFFFGNGFRNNLFFSSGYDLYTYNYSFYSTWSNYINGDIYGYACFPYYSFYRRYFVKASEGAQSVSRRAISLDADQLVRRADTEFATCTAAKGVSHEFSVKDCVAASHQLAEQKTSSATVGQCTLSLVNAKEKMAPASVSAHTLEKHARQILKSCVNSVTEKEATPDDQKSLKLDDQQVVMLLSKGT	EEASSGKPQEEDKFFFGNGFRNNLFFSSGYDLYTYNYSFYSTWSNYINGDIYGYACFPYYSFYRRYFVKASEGAQSVSRRAISLDADQLVRRADTEFATCTAAKGVSHEFSVKDCVAASHQLAEQKTSSATVGQCTLSLVNAKEKMAPASVSAHTLEKHARQILKSCVNSVTEKEATPDDQKSLKLDDQQVVMLLSKGT	219	199	0	NA	NA	NA	YxC(74-76)	NA	0	Non-apoplastic,0.82	Cytoplasmic: 0.721 Apoplastic: 0.652	NA	nucl:6,chlo:5,mito:2,cyto:1	NA	0	5	0.0251256	NA	NA	NA	NA	0	74.6	0.758	0	NA	YVTN repeat-like/Quinoprotein amine dehydrogenase{2.130.10.10,0.5798}	Hypothetical protein Ta0583 {d2fsja2,0.6582}	0	Shr7(PSTG_14695)	NA	NA	NA	NA	0
7	1	1	0	DK0911_16646	Pst-DK0911_P	Pst-DK0911	MVSVAYLVTLLSVLVALSRAEEASSAKPEEIEDKFFFVNRFSNFNNFNYFNNFNTGNYLYYNNFNFYRTWSNTYSNIFAFGCFPQNSLSLRYFVKANEEAQSVSRRAISLDADQLVRRADTESVTCIAAKGVSHEFSVKDCVAASRQLAEKKTSSATVGQCTLSLVNDKEKIAPASVSAHTLEKTARQVLKSCTNSVSEKEANANDKQTLNIDSKQVVMLISKAA	EEASSAKPEEIEDKFFFVNRFSNFNNFNYFNNFNTGNYLYYNNFNFYRTWSNTYSNIFAFGCFPQNSLSLRYFVKANEEAQSVSRRAISLDADQLVRRADTESVTCIAAKGVSHEFSVKDCVAASRQLAEKKTSSATVGQCTLSLVNDKEKIAPASVSAHTLEKTARQVLKSCTNSVSEKEANANDKQTLNIDSKQVVMLISKAA	225	205	0	NA	NA	NA	FxC(80-82)	NA	0	Non-apoplastic,0.82	Apoplastic: 0.69 Cytoplasmic: 0.679	NA	chlo:9,nucl:4,cyto:1	NA	0	5	0.0243902	NA	NA	NA	NA	0	72.8	0.718	0	NA	YVTN repeat-like/Quinoprotein amine dehydrogenase{2.130.10.10,0.5587}|NE0471 N-terminal domain-like (3.30.2020) {3.30.2020.30,0.5085}	Dihydrodipicolinate reductase-like, Hypothetical protein TM1419{d3cina2,0.7291}|Mechanosensitive channel protein MscS (YggB), middle domain {d2vv5a1,0.6874}|Ribosome inactivating proteins (RIP){d3ktza_,0.5581}|Dihydroxypyridine hydroxylase DhpH {d2voua1,0.5202}|Myosin S1 fragment, N-terminal domain {d2mysa1,0.5089}	0	Shr7(PSTG_14695)	NA	NA	NA	NA	0
8	1	1	0	DK0911_16655	Pst-DK0911_P	Pst-DK0911	MVSVAYLVTLLSVLVALSRAEEASSAKPEEIEDKFFFVNRFSNFNNFNYFNNFNTGNYLYYNNFNFYRTWSNTYSNIFAFGCFPQNSLSLRYFVKANEGAQSVSRRAISLDADQLVRRADTESVTCIAAKGVSHEFSVKDCVAASRQLAEKKTSSATVGQCTLSLVNDKEKIAAASVSAHTLEKTARQVLKSCTNSVSEKEANPNDKQTLKIDNKQVVMLISKAE	EEASSAKPEEIEDKFFFVNRFSNFNNFNYFNNFNTGNYLYYNNFNFYRTWSNTYSNIFAFGCFPQNSLSLRYFVKANEGAQSVSRRAISLDADQLVRRADTESVTCIAAKGVSHEFSVKDCVAASRQLAEKKTSSATVGQCTLSLVNDKEKIAAASVSAHTLEKTARQVLKSCTNSVSEKEANPNDKQTLKIDNKQVVMLISKAE	225	205	0	NA	NA	NA	FxC(80-82)	NA	0	Non-apoplastic,0.64	Cytoplasmic: 0.777 Apoplastic: 0.701	NA	chlo:9,nucl:4,cyto:1	NA	0	5	0.0243902	NA	NA	NA	NA	0	72.6	0.703	0	NA	Ricin (A Subunit), domain 2 {4.10.470.10,0.6158}|Protein tyrosine phosphatase superfamily{3.90.190.10,0.5045}	Mechanosensitive channel protein MscS (YggB), middle domain {d2vv5a1,0.6787}|Ribosome inactivating proteins (RIP){d3ktza_,0.6306}|Mistletoe lectin I A-chain{d1m2ta_,0.6274}|Pleckstrin-homology domain (PH domain), Tapp2{d1v5pa_,0.5094}	0	Shr7(PSTG_14695)	NA	NA	NA	NA	0
9	1	1	0	DK0911_16953	Pst-DK0911_P	Pst-DK0911	MVSFAYLFTLLSVLVALSRAEEASSAKPQDVEDKFFFGNGFNNYLNFGSGYNLFNYNYNFYSTWSNSYSYNNIFAYGCFPYNSVGRYFIKANEGAQSVSRRAISLDADQLVRRADTESVTCTAAKGVSQDFSVKDCVAASHQLAEKKTSSATVGQCTLSLVNSKEKIAPGSISGHTLEKTTRQILKSCVKSVSEKEASTNDKNSLKIDQQQVVMLISQAA	EEASSAKPQDVEDKFFFGNGFNNYLNFGSGYNLFNYNYNFYSTWSNSYSYNNIFAYGCFPYNSVGRYFIKANEGAQSVSRRAISLDADQLVRRADTESVTCTAAKGVSQDFSVKDCVAASHQLAEKKTSSATVGQCTLSLVNSKEKIAPGSISGHTLEKTTRQILKSCVKSVSEKEASTNDKNSLKIDQQQVVMLISQAA	220	200	0	NA	NA	NA	YxC(76-78)	NA	0	Apoplastic,0.7	Apoplastic: 0.86 Cytoplasmic: 0.62	NA	chlo:11,nucl:3	NA	0	5	0.025	NA	MER0106027,subfamily A1B unassigned peptidases	NA	NA	0	72.6	0.726	0	NA	Ricin (A Subunit), domain 2 {4.10.470.10,0.6429}|Potassium Channel Kv1.1; Chain A {3.30.710.10,0.5331}	Hypothetical protein Ta0583 {d2fsja2,0.6901}|Mechanosensitive channel protein MscS (YggB), middle domain {d2vv5a1,0.6749}|Ribosome inactivating proteins (RIP){d3ktza_,0.6698}|Vaccinia DNA topoisomerase I, 9 kDa N-terminal fragment{d1vcca_,0.5219}|Clostridium neurotoxins, catalytic domain{d2a97a_,0.5108}|Uracil PRTase, Upp {d1xtta1,0.5011}	0	Shr7(PSTG_14695)	NA	NA	NA	NA	0
10	1	1	0	DK0911_28633	Pst-DK0911_H	Pst-DK0911	MVSVAYLVTLLSVLVALSRAEEASSAKPEEIEDKFFFVNRFSNFNNFNYFNNFNTGNYLYYNNFNFYRTWSNTYSNIFAFGCFPQNSLSLRYFVKANEGAQSVSRRAISLDADQLVRRADTESVTCIAAKGVSHEFSVKDCVAASHQLAEKKTSSATVGQCTLSLVNDKEKIAAASVSAHTLEKTARQVLKSCTNSVSEKEANSNDKQNLKIDNNQVVMLVSKAA	EEASSAKPEEIEDKFFFVNRFSNFNNFNYFNNFNTGNYLYYNNFNFYRTWSNTYSNIFAFGCFPQNSLSLRYFVKANEGAQSVSRRAISLDADQLVRRADTESVTCIAAKGVSHEFSVKDCVAASHQLAEKKTSSATVGQCTLSLVNDKEKIAAASVSAHTLEKTARQVLKSCTNSVSEKEANSNDKQNLKIDNNQVVMLVSKAA	225	205	0	NA	NA	NA	FxC(80-82)	NA	0	Non-apoplastic,0.54	Apoplastic: 0.771 Cytoplasmic: 0.695	NA	chlo:9,nucl:4,cyto:1	NA	0	5	0.0243902	NA	NA	NA	NA	0	73.8	0.715	0	NA	Ricin (A Subunit), domain 2 {4.10.470.10,0.6115}	Dihydrodipicolinate reductase-like, Hypothetical protein TM1419{d3cina2,0.7021}|Mechanosensitive channel protein MscS (YggB), middle domain {d2vv5a1,0.6775}|Ribosome inactivating proteins (RIP){d3ktza_,0.6244}|Mistletoe lectin I A-chain{d1m2ta_,0.6171}	0	Shr7(PSTG_14695)	NA	NA	NA	NA	0
11	1	1	0	DK0911_30063	Pst-DK0911_H	Pst-DK0911	MVSFAYLFTLLSVLVALSRAEEASSAKPQEVEDKFFFGNGFNNYLNFGSGYNLLNYNSYFYNTWSTYNNIFAYGCFPRTSIYGRYFIKASEGAQSVSRRAISLDADQLVRRADTESVTCTAAKGVSQDFSVKDCVAASHQLAEKKTSSATVGGCTLSLVNSKEKIAPGSVSGHTLEKTTRQILKSCVKSVSEKEANTNDKDSLKIDQQQVVMLISKAE	EEASSAKPQEVEDKFFFGNGFNNYLNFGSGYNLLNYNSYFYNTWSTYNNIFAYGCFPRTSIYGRYFIKASEGAQSVSRRAISLDADQLVRRADTESVTCTAAKGVSQDFSVKDCVAASHQLAEKKTSSATVGGCTLSLVNSKEKIAPGSVSGHTLEKTTRQILKSCVKSVSEKEANTNDKDSLKIDQQQVVMLISKAE	218	198	0	NA	NA	NA	YxC(73-75)	NA	0	Non-apoplastic,0.52	Cytoplasmic: 0.73 Apoplastic: 0.671	NA	chlo:11,nucl:3	NA	0	5	0.0252525	NA	NA	NA	NA	0	75	0.755	0	NA	Glutaredoxin {3.40.30.10,0.6802}	Mib/herc2 domain, E3 ubiquitin-protein ligase hectd1{d3dkma_,0.6364}|Uncharacterized protein ECA1013 {d3bdua1,0.5886}|Thymus and activation-regulated chemokine, TRAC {d1nr4a_,0.5809}|Hypothetical protein NE0471 N-terminal domain {d2auwa2,0.5303}|Clostridium neurotoxins, catalytic domain{d2a97a_,0.529}|Heterochromatin protein 1, HP1{d1e0ba_,0.5229}|Eotaxin-3 {d1g2sa_,0.5004}|Uracil PRTase, Upp {d1…	0	Shr7(PSTG_14695)	NA	NA	NA	NA	0
12	1	1	0	DK0911_30125	Pst-DK0911_H	Pst-DK0911	MVSFTYLVTLSSVLVALSRAEEASSGKPQTVEDKFFFGNGFRNNLFFSSGYDLYNYNYSFYSTWSNYINGGIYGYACFPYYSFYRRYFVKANEGAQSVSRRAISLDADQLVRRADTEFVTCTAAKGVSHEFSVKDCVAASHQLAEQKTSSATVGQCTLSLVNAKEKIAAASVSAHTLEKNARQILTSCTNSVTEKEATPDDQKSLKLDNQQVVMILSKAS	EEASSGKPQTVEDKFFFGNGFRNNLFFSSGYDLYNYNYSFYSTWSNYINGGIYGYACFPYYSFYRRYFVKANEGAQSVSRRAISLDADQLVRRADTEFVTCTAAKGVSHEFSVKDCVAASHQLAEQKTSSATVGQCTLSLVNAKEKIAAASVSAHTLEKNARQILTSCTNSVTEKEATPDDQKSLKLDNQQVVMILSKAS	220	200	0	NA	NA	NA	YxC(75-77)	NA	0	Non-apoplastic,0.62	Apoplastic: 0.783 Cytoplasmic: 0.61	NA	chlo:8,nucl:3,mito:2,cyto:1	NA	0	5	0.025	Coils{Coil(160-180)}	NA	NA	NA	0	74.7	0.726	0	NA	YVTN repeat-like/Quinoprotein amine dehydrogenase{2.130.10.10,0.5267}	Mistletoe lectin I A-chain{d1m2ta_,0.6057}|Patatin{d1oxwa_,0.5463}	0	Shr7(PSTG_14695)	NA	NA	NA	NA	0
13	1	1	0	KAH9440142.1	134E16A+_H(B)	134E16A+17+33+	MVSFAYLFTLLSVLVALSRAEEASSAKPQDVEDKFFFGNGFNNYLNFGSGYNLFNYNYNFYSTWSNSYSYNNIFAYGCFPYNSVGRYFIKANEGAQSVSRRAISLDADQLVRRADTESVTCTAAKGVSQDFSVKDCVAASHQLAEKKTSSATVGQCTLSLVNSKEKIAPGSISGHTLEKTTRQILKSCVKSVSEKEASTNDKNSLKIDQQQVVMLISQAA	EEASSAKPQDVEDKFFFGNGFNNYLNFGSGYNLFNYNYNFYSTWSNSYSYNNIFAYGCFPYNSVGRYFIKANEGAQSVSRRAISLDADQLVRRADTESVTCTAAKGVSQDFSVKDCVAASHQLAEKKTSSATVGQCTLSLVNSKEKIAPGSISGHTLEKTTRQILKSCVKSVSEKEASTNDKNSLKIDQQQVVMLISQAA	220	200	0	NA	NA	NA	YxC(76-78)	NA	0	Apoplastic,0.7	Apoplastic: 0.86 Cytoplasmic: 0.62	NA	chlo:11,nucl:3	NA	0	5	0.025	NA	MER0106027,subfamily A1B unassigned peptidases	NA	NA	0	75.1	0.754	0	DNA helicase I {4l0j_A,0.5702}	Serine Threonine Protein Phosphatase 5, Tetratricopeptide repeat (1.25.40) {1.25.40.180,0.6871}|YVTN repeat-like/Quinoprotein amine dehydrogenase{2.130.10.10,0.5791}	Mechanosensitive channel protein MscS (YggB), middle domain {d2vv5a1,0.6724}|Ribosome inactivating proteins (RIP){d3ktza_,0.5701}|Vaccinia DNA topoisomerase I, 9 kDa N-terminal fragment{d1vcca_,0.5184}|Clostridium neurotoxins, catalytic domain{d2a97a_,0.5092}	0	Shr7(PSTG_14695)	NA	NA	NA	NA	0
14	1	1	0	KAH9451294.1	134E16A+_H(B)	134E16A+17+33+	MVSFAYLVTLLSVLVALSRAEEASSAKPEEVEDKFFFGNRFSNFNNFNYFNSFNTGSYLYSNYFNFYRTWSNTYNNIFGFGCFPQNSLGLRYFVKANEGAQSVSRRAISLDADQLVRRADTESVTCIAAKGVAQEFSVKDCVAASRQLAEKKTSSATVGQCTLSLVNDKEKISAASVSAHTLEKTTRQVLKSCTNSVSEKEANSNDKQTLKIDSKQVVMLISKAA	EEASSAKPEEVEDKFFFGNRFSNFNNFNYFNSFNTGSYLYSNYFNFYRTWSNTYNNIFGFGCFPQNSLGLRYFVKANEGAQSVSRRAISLDADQLVRRADTESVTCIAAKGVAQEFSVKDCVAASRQLAEKKTSSATVGQCTLSLVNDKEKISAASVSAHTLEKTTRQVLKSCTNSVSEKEANSNDKQTLKIDSKQVVMLISKAA	225	205	0	NA	NA	NA	FxC(80-82)	NA	0	Non-apoplastic,0.54	Cytoplasmic: 0.785 Apoplastic: 0.651	NA	chlo:8,nucl:5,cyto:1	NA	0	5	0.0243902	NA	NA	NA	NA	0	70.6	0.707	0	General secretion pathway protein C {7oio_A,0.6019}	SH3 type barrels. (2.30.30) {2.30.30.140,0.6386}|YVTN repeat-like/Quinoprotein amine dehydrogenase{2.130.10.10,0.6213}|NE0471 N-terminal domain-like (3.30.2020) {3.30.2020.30,0.5852}|SH3 Domains{2.30.30.40,0.5846}|Methylated DNA-protein cysteine methyltransferase domain {3.30.160.70,0.5779}|Nucleic acid-binding proteins {2.40.50.140,0.5609}|FAD/NAD(P)-binding domain{3.50.50.60,0.5341}	Hypothetical protein BC1024 {d1zswa2,0.8726}|Actin interacting protein 1{d1nr0a1,0.7642}|Uncharacterized protein BC4932 {d2k5qa1,0.7207}|Actin interacting protein 1{d1pgua1,0.7198}|Elongation factor P middle and C-terminal domains {d1ueba3,0.6786}|Thymus and activation-regulated chemokine, TRAC {d1nr4a_,0.6651}|Polo-box duplicated region, Serine/threonine-protein kinase plk C-terminal domain{d2og…	0	Shr7(PSTG_14695)	NA	NA	NA	NA	0
15	1	1	0	KAH9451300.1	134E16A+_H(B)	134E16A+17+33+	MVSFAYLVTLLSVLVALSRAEEASSAKPEEVEDKFFFGNRFSNFNNFNYFNSFNTGNYLYSNYFNFYRTWSNTYNNIYGFGCFPQNSLSLRYFAKANEGAQSVSRRAISLDADQLVRRADTESVTCIAAKGVSHEFSVKDCVAASHQLAEKKTSSATVGQCTLSLVNDKEKIAAASVSAHTLEKTARQVLKSCTNSVSEKEANSNDKQNLKIDNNQVVMLVSKAA	EEASSAKPEEVEDKFFFGNRFSNFNNFNYFNSFNTGNYLYSNYFNFYRTWSNTYNNIYGFGCFPQNSLSLRYFAKANEGAQSVSRRAISLDADQLVRRADTESVTCIAAKGVSHEFSVKDCVAASHQLAEKKTSSATVGQCTLSLVNDKEKIAAASVSAHTLEKTARQVLKSCTNSVSEKEANSNDKQNLKIDNNQVVMLVSKAA	225	205	0	NA	NA	NA	FxC(80-82)	NA	0	Non-apoplastic,0.5	Cytoplasmic: 0.703 Apoplastic: 0.639	NA	chlo:8,nucl:5,cyto:1	NA	0	5	0.0243902	NA	NA	NA	NA	0	73.2	0.709	0	NA	YVTN repeat-like/Quinoprotein amine dehydrogenase{2.130.10.10,0.5044}	Dihydrodipicolinate reductase-like, Hypothetical protein TM1419{d3cina2,0.7025}|Mechanosensitive channel protein MscS (YggB), middle domain {d2vv5a1,0.6832}|Hypothetical protein Ta0583 {d2fsja2,0.6558}|Ribosome inactivating proteins (RIP){d3ktza_,0.6218}|Mistletoe lectin I A-chain{d1m2ta_,0.6055}	0	Shr7(PSTG_14695)	NA	NA	NA	NA	0
16	1	1	0	KAH9451306.1	134E16A+_H(B)	134E16A+17+33+	MVSFAYLVTLLSVLVALSRAEEASSAKPEEVEDKFFFGNRFSNFNNFNYFNSFNTGNYLYSNYFNFYRTWSNTYNNIYGFGCFPQNSLSLRYFAKANEGAQSVSRRAISLDADQLVRRADTESVTCIAAKGVSHEFSVKDCVAASRQLAEKKTSSATVGQCTLSLVNDKEKIAAASVSAHTLEKTARQVLKSCTNSVSEKEANSNDKQTLKIDTNQVVMLVSKAA	EEASSAKPEEVEDKFFFGNRFSNFNNFNYFNSFNTGNYLYSNYFNFYRTWSNTYNNIYGFGCFPQNSLSLRYFAKANEGAQSVSRRAISLDADQLVRRADTESVTCIAAKGVSHEFSVKDCVAASRQLAEKKTSSATVGQCTLSLVNDKEKIAAASVSAHTLEKTARQVLKSCTNSVSEKEANSNDKQTLKIDTNQVVMLVSKAA	225	205	0	NA	NA	NA	FxC(80-82)	NA	0	Non-apoplastic,0.5	Cytoplasmic: 0.702 Apoplastic: 0.627	NA	chlo:8,nucl:5,cyto:1	NA	0	5	0.0243902	NA	NA	NA	NA	0	71.3	0.701	0	NA	NA	Ribosome inactivating proteins (RIP){d3ktza_,0.5712}|Src kinase-associated phosphoprotein SKAP55 (SCAP1) {d1u5da1,0.5143}|Clostridium neurotoxins, catalytic domain{d2a97a_,0.507}	0	Shr7(PSTG_14695)	NA	NA	NA	NA	0
17	1	1	0	KAH9451310.1	134E16A+_H(B)	134E16A+17+33+	MVSVAYLVTLLSVLVALSRAEEASSAKPEEVEDKFFFGNRFSNFNNFNYFNSFNTGSYLYSNYFNFYRTWSNTYNNIYGFGCFPQNSLSLRYFVKANEGAPSVSRRAISLDADQLVRRADTESVTCIAAKGVSHEFSVKDCVAASHQLAEKKTSSATVGQCTLSLVNDKEKIAPSSVSAHTLEKTARQVLKSCTNSVSEKEANANDKQTLKIDNNQVVMLISKAA	EEASSAKPEEVEDKFFFGNRFSNFNNFNYFNSFNTGSYLYSNYFNFYRTWSNTYNNIYGFGCFPQNSLSLRYFVKANEGAPSVSRRAISLDADQLVRRADTESVTCIAAKGVSHEFSVKDCVAASHQLAEKKTSSATVGQCTLSLVNDKEKIAPSSVSAHTLEKTARQVLKSCTNSVSEKEANANDKQTLKIDNNQVVMLISKAA	225	205	0	NA	NA	NA	FxC(80-82)	NA	0	Non-apoplastic,0.5	Apoplastic: 0.762 Cytoplasmic: 0.651	NA	chlo:6,nucl:6,cyto:1,mito:1	NA	0	5	0.0243902	NA	NA	NA	NA	0	73	0.715	0	NA	YVTN repeat-like/Quinoprotein amine dehydrogenase{2.130.10.10,0.5501}|SH3 type barrels. (2.30.30) {2.30.30.140,0.5457}|NE0471 N-terminal domain-like (3.30.2020) {3.30.2020.30,0.5345}	Hypothetical protein Ta0583 {d2fsja2,0.6447}|Mistletoe lectin I A-chain{d1m2ta_,0.605}|Myosin S1 fragment, N-terminal domain {d2mysa1,0.5272}|Src kinase-associated phosphoprotein SKAP55 (SCAP1) {d1u5da1,0.5089}	0	Shr7(PSTG_14695)	NA	NA	NA	NA	0
18	1	1	0	KAH9451311.1	134E16A+_H(B)	134E16A+17+33+	MVSFTYLVTLSSVLVALSRAEEASSGKPQTVEDKFFFGNGFRNNLFFSSGYDLYNYNYSFYSTWSNYINGGIYGYACFPYYSFYRRYFVKANEGAQSVSRRAISLDADQLVRRADTEFVTCTAAKGVSHEFSVKDCVAASHQLAEQKTSSATVGQCTLSLVNAKEKIAAASVSAHTLEKNARQILTSCTNSVTEKEATPDDQKSLKLDNQQVVMILSKAS	EEASSGKPQTVEDKFFFGNGFRNNLFFSSGYDLYNYNYSFYSTWSNYINGGIYGYACFPYYSFYRRYFVKANEGAQSVSRRAISLDADQLVRRADTEFVTCTAAKGVSHEFSVKDCVAASHQLAEQKTSSATVGQCTLSLVNAKEKIAAASVSAHTLEKNARQILTSCTNSVTEKEATPDDQKSLKLDNQQVVMILSKAS	220	200	0	NA	NA	NA	YxC(75-77)	NA	0	Non-apoplastic,0.62	Apoplastic: 0.783 Cytoplasmic: 0.61	NA	chlo:8,nucl:3,mito:2,cyto:1	NA	0	5	0.025	Coils{Coil(160-180)}	NA	NA	NA	0	74.7	0.726	0	NA	YVTN repeat-like/Quinoprotein amine dehydrogenase{2.130.10.10,0.5267}	Mistletoe lectin I A-chain{d1m2ta_,0.6057}|Patatin{d1oxwa_,0.5463}	0	Shr7(PSTG_14695)	NA	NA	NA	NA	0
19	1	1	0	KAH9461584.1	134E16A+_H(A)	134E16A+17+33+	MVSFAYLVTLLSVLVALSRAEEASSAKPEEVEDKFFFGNRFSNFNNFNYFNNFNTGNYLYYNNFNFYRTWSNTYNNIYGFGCFPQNSLGLRYFVKANEEAQSVSRRAISLDADQLVRRADTESVTCIAAKGVSHEFSVKDCVAASHQLAEKKTSSATVGQCTLSLVNDKEKIAAASVSAHTLEKTARQVLKSCTNSVSEKEANSNDKQNLKIDNNQVVMLVSKAA	EEASSAKPEEVEDKFFFGNRFSNFNNFNYFNNFNTGNYLYYNNFNFYRTWSNTYNNIYGFGCFPQNSLGLRYFVKANEEAQSVSRRAISLDADQLVRRADTESVTCIAAKGVSHEFSVKDCVAASHQLAEKKTSSATVGQCTLSLVNDKEKIAAASVSAHTLEKTARQVLKSCTNSVSEKEANSNDKQNLKIDNNQVVMLVSKAA	225	205	0	NA	NA	NA	FxC(80-82)	NA	0	Non-apoplastic,0.61	Cytoplasmic: 0.735 Apoplastic: 0.644	NA	chlo:9,nucl:4,cyto:1	NA	0	5	0.0243902	NA	NA	NA	NA	0	73.8	0.715	0	NA	Ricin (A Subunit), domain 2 {4.10.470.10,0.611}|Adenine nucleotide alpha hydrolases-like domains {2.30.30.280,0.511}	Mechanosensitive channel protein MscS (YggB), middle domain {d2vv5a1,0.6696}|Mistletoe lectin I A-chain{d1m2ta_,0.6434}|Ribosome inactivating proteins (RIP){d3ktza_,0.6248}|Myosin S1 fragment, N-terminal domain {d2mysa1,0.5188}	0	Shr7(PSTG_14695)	NA	NA	NA	NA	0
20	1	1	0	KAH9461598.1	134E16A+_H(A)	134E16A+17+33+	MVSVAYLVTLLSVLVALSRAEEASSAKPEEVEDKFFFGNRFSNFNNFNYFNNFNTGNYLYYNNFNFYRTWSNTYSNIFAFGCFPQNSLSLRYFVKANEEAQSVSRRAISLDADQLVRRADTESVTCIAAKGVSHEFSVKDCVAASRQLAEKKTSSATVGQCTLSLVNDKEKIAPASVSAHTLEKTARQVLKSCTNSVSEKEANANDKQTLNIDSKQVVMLISKAA	EEASSAKPEEVEDKFFFGNRFSNFNNFNYFNNFNTGNYLYYNNFNFYRTWSNTYSNIFAFGCFPQNSLSLRYFVKANEEAQSVSRRAISLDADQLVRRADTESVTCIAAKGVSHEFSVKDCVAASRQLAEKKTSSATVGQCTLSLVNDKEKIAPASVSAHTLEKTARQVLKSCTNSVSEKEANANDKQTLNIDSKQVVMLISKAA	225	205	0	NA	NA	NA	FxC(80-82)	NA	0	Non-apoplastic,0.75	Cytoplasmic: 0.686 Apoplastic: 0.669	NA	chlo:9,nucl:4,cyto:1	NA	0	5	0.0243902	NA	NA	NA	NA	0	72.7	0.708	0	NA	YVTN repeat-like/Quinoprotein amine dehydrogenase{2.130.10.10,0.5334}	Mistletoe lectin I A-chain{d1m2ta_,0.6019}|Ribosome inactivating proteins (RIP){d3ktza_,0.5576}|Clostridium neurotoxins, catalytic domain{d2a97a_,0.5153}	0	Shr7(PSTG_14695)	NA	NA	NA	NA	0
21	1	1	0	KAH9461599.1	134E16A+_H(A)	134E16A+17+33+	MVSLTYLVTLLSVLVVLCRAEEASSGKPQEVEDKFFFGNGFRNNLFFSSGYDLYTYNYSFYSTWSNYINGDIYGYACFPYYSFYRRYFVKASEGAQSVSRRAISLDADQLVRRADTEFATCTAAKGVSHEFSVKDCVAASHQLAEQKTSSATVGQCTLSLVNAKEKMAPASVSAHTLEKHARQILKSCVNSVTEKEATPDDQKSLKLDDQQVVMLLSKGT	EEASSGKPQEVEDKFFFGNGFRNNLFFSSGYDLYTYNYSFYSTWSNYINGDIYGYACFPYYSFYRRYFVKASEGAQSVSRRAISLDADQLVRRADTEFATCTAAKGVSHEFSVKDCVAASHQLAEQKTSSATVGQCTLSLVNAKEKMAPASVSAHTLEKHARQILKSCVNSVTEKEATPDDQKSLKLDDQQVVMLLSKGT	220	200	0	NA	NA	NA	YxC(75-77)	NA	0	Non-apoplastic,0.8	Cytoplasmic: 0.712 Apoplastic: 0.661	NA	chlo:8,nucl:4,cyto:1,mito:1	NA	0	5	0.025	NA	NA	NA	NA	0	75.6	0.762	0	NA	YVTN repeat-like/Quinoprotein amine dehydrogenase{2.130.10.10,0.5271}	Myosin S1 fragment, N-terminal domain {d1w7ja1,0.6122}	0	Shr7(PSTG_14695)	NA	NA	NA	NA	0
22	1	1	0	KAH9461651.1	134E16A+_H(A)	134E16A+17+33+	MVSFAYLFTLLSVLVALSRAEEASSAKPQEVEDKFFFGNGFNNYLNVGTGYNLFYSNSYFYNTWSTYSYNNIFAYGCFPYNSVGRYFIKASEGAQSVSRRAISLDADQLVRRADTESVTCTAAKGVSQDFSVKDCVAASHQLAEKKTSSATVGGCTLSLVNSKEKIAPGSISGHTLEKTTRQILKSCVKSVSEKEASTNDKDSLKIDQQQVVMLISHAA	EEASSAKPQEVEDKFFFGNGFNNYLNVGTGYNLFYSNSYFYNTWSTYSYNNIFAYGCFPYNSVGRYFIKASEGAQSVSRRAISLDADQLVRRADTESVTCTAAKGVSQDFSVKDCVAASHQLAEKKTSSATVGGCTLSLVNSKEKIAPGSISGHTLEKTTRQILKSCVKSVSEKEASTNDKDSLKIDQQQVVMLISHAA	219	199	0	NA	NA	NA	YxC(75-77)	NA	0	Non-apoplastic,0.5	Apoplastic: 0.748 Cytoplasmic: 0.58	NA	chlo:11,nucl:3	NA	0	5	0.0251256	NA	NA	NA	NA	0	75.2	0.725	0	NA	Ricin (A Subunit), domain 2 {4.10.470.10,0.6213}	Mammalian thioredoxin reductase, N- and C-terminal domain {d1h6va1,0.7553}|Mechanosensitive channel protein MscS (YggB), middle domain {d2vv5a1,0.6845}|Ribosome inactivating proteins (RIP){d3ktza_,0.6331}|Mistletoe lectin I A-chain{d1m2ta_,0.6243}|Vaccinia DNA topoisomerase I, 9 kDa N-terminal fragment{d1vcca_,0.6168}|Hypothetical protein Ta0583 {d2fsja2,0.6108}|Clostridium neurotoxins, catalytic…	0	Shr7(PSTG_14695)	NA	NA	NA	NA	0
23	1	1	0	KAH9461656.1	134E16A+_H(A)	134E16A+17+33+	MVSFAYLFTLLSVLVALSRAEEASSAKPQEVEDKFFFGNGFNNYLNVGTGYNLFYSNSYFYNTWSTYSYNNIFAYGCFPYNSFGRYFIKASEGAQSVSRRAITLDADQLVRRADTESVTCTAAKGVSQDFSVKDCVAASHQLAEKKTSSATVGGCTLSLVNSKEKIAPGSISGHTLEKTTRQILKSCVKSVSEKEASTNDKGSLKIDQQQVVMLVSRAA	EEASSAKPQEVEDKFFFGNGFNNYLNVGTGYNLFYSNSYFYNTWSTYSYNNIFAYGCFPYNSFGRYFIKASEGAQSVSRRAITLDADQLVRRADTESVTCTAAKGVSQDFSVKDCVAASHQLAEKKTSSATVGGCTLSLVNSKEKIAPGSISGHTLEKTTRQILKSCVKSVSEKEASTNDKGSLKIDQQQVVMLVSRAA	219	199	0	NA	NA	NA	YxC(75-77)	NA	0	Non-apoplastic,0.51	Apoplastic: 0.772 Cytoplasmic: 0.589	NA	chlo:11,nucl:3	NA	0	5	0.0251256	NA	NA	NA	NA	0	74.8	0.724	0	NA	N-terminal domain of TfIIb (6.20.50) {6.20.50.90,0.5059}	Ribosome inactivating proteins (RIP){d3ktza_,0.624}|Clostridium neurotoxins, catalytic domain{d2a97a_,0.5713}	0	Shr7(PSTG_14695)	NA	NA	NA	NA	0
24	1	1	0	KAH9461657.1	134E16A+_H(A)	134E16A+17+33+	MVSFAYLFTLLSVLVALSRAEEASSAKPQEVEDKFFFGNGFNNYLNVGTGYNLFYSNSYFYNTWSTYSYNNIFAYGCFPYNSFGRYFIKASEGAQSVSRRAITLDADQLVRRADTESVTCTAAKGVSQDFSVKDCVAASHQLAEKKTSSATVGGCTLSLVNSKEKIAPGSISGHTLEKTTRQILKSCVKSVSEKEASNNEKGSLKIDQQQVVMLVSRAA	EEASSAKPQEVEDKFFFGNGFNNYLNVGTGYNLFYSNSYFYNTWSTYSYNNIFAYGCFPYNSFGRYFIKASEGAQSVSRRAITLDADQLVRRADTESVTCTAAKGVSQDFSVKDCVAASHQLAEKKTSSATVGGCTLSLVNSKEKIAPGSISGHTLEKTTRQILKSCVKSVSEKEASNNEKGSLKIDQQQVVMLVSRAA	219	199	0	NA	NA	NA	YxC(75-77)	NA	0	Non-apoplastic,0.52	Apoplastic: 0.768 Cytoplasmic: 0.62	NA	chlo:11,nucl:3	NA	0	5	0.0251256	NA	NA	NA	NA	0	76.1	0.73	0	NA	NA	Clostridium neurotoxins, catalytic domain{d2a97a_,0.5813}	0	Shr7(PSTG_14695)	NA	NA	NA	NA	0
25	1	1	0	KAH9461685.1	134E16A+_H(A)	134E16A+17+33+	MVSFAYLFTLLSVLVALSRAEEASSAKPQEVEDKFFFGNGFNNYLNFGSGYNLLNYNSYFYNTWSTYVNIFAYGCFPRTSIYGRYFIKASEGAQSVSRRAISLDADQLVRRADTESVTCTAAKGVSQDFSVKDCVAASHQLAEKKTSSATVGGCTLSLVNSKEKIAPGSVSGHTLEKTTRQILKSCVKSVSEKEANTNDKDSLKIDQQQVVMLISKAE	EEASSAKPQEVEDKFFFGNGFNNYLNFGSGYNLLNYNSYFYNTWSTYVNIFAYGCFPRTSIYGRYFIKASEGAQSVSRRAISLDADQLVRRADTESVTCTAAKGVSQDFSVKDCVAASHQLAEKKTSSATVGGCTLSLVNSKEKIAPGSVSGHTLEKTTRQILKSCVKSVSEKEANTNDKDSLKIDQQQVVMLISKAE	218	198	0	NA	NA	NA	YxC(73-75)	NA	0	Non-apoplastic,0.55	Cytoplasmic: 0.715 Apoplastic: 0.686	NA	chlo:11,nucl:3	NA	0	5	0.0252525	NA	NA	NA	NA	0	76.2	0.764	0	De novo designed small beta-barrel protein 33_bp_sh3 {7uwz_A,0.5329}	RNA polymerase II/Efflux pump adaptor protein, barrel-sandwich hybrid domain {2.40.50.100,0.5113}|Nucleic acid-binding proteins {2.40.50.140,0.5014}	Mechanosensitive channel protein MscS (YggB), middle domain {d2vv5a1,0.7443}|Putative adenine deaminase EF0837{d2icsa1,0.6902}|Mammalian thioredoxin reductase, N- and C-terminal domain {d1h6va1,0.6776}|6-pyruvoyl tetrahydropterin synthase{d3lx3a_,0.6539}|Glutamyl-tRNA(Gln) amidotransferase subunit D, GatD {d1zq1a1,0.5835}|Hypothetical protein Ta0583 {d2fsja2,0.5613}|Clostridium neurotoxins, catal…	0	Shr7(PSTG_14695)	NA	NA	NA	NA	0
26	1	1	0	KAI7933561.1	CYR34_H	CYR34	MVSVAYLVTLLSVLVALSRAEEASSAKPEEIEDKFFFVNRFSNFNNFNYFNNFNTGNYLYYNNFNFYRTWSNTYSNIFAFGCFPQNSLSLRYFVKANEGAQSVSRRAISLDADQLVRRADTESVTCIAAKGVSHEFSVKDCVAASRQLAEKKTSSATVGQCTLSLVNDKEKIAAASVSAHTLEKTARQVLKSCTNSVSEKEANPNDKQTLKIDNKQVVMLISKAE	EEASSAKPEEIEDKFFFVNRFSNFNNFNYFNNFNTGNYLYYNNFNFYRTWSNTYSNIFAFGCFPQNSLSLRYFVKANEGAQSVSRRAISLDADQLVRRADTESVTCIAAKGVSHEFSVKDCVAASRQLAEKKTSSATVGQCTLSLVNDKEKIAAASVSAHTLEKTARQVLKSCTNSVSEKEANPNDKQTLKIDNKQVVMLISKAE	225	205	0	NA	NA	NA	FxC(80-82)	NA	0	Non-apoplastic,0.64	Cytoplasmic: 0.777 Apoplastic: 0.701	NA	chlo:9,nucl:4,cyto:1	NA	0	5	0.0243902	NA	NA	NA	NA	0	72.6	0.703	0	NA	Ricin (A Subunit), domain 2 {4.10.470.10,0.6164}|Protein tyrosine phosphatase superfamily{3.90.190.10,0.5047}	Mechanosensitive channel protein MscS (YggB), middle domain {d2vv5a1,0.6794}|Ribosome inactivating proteins (RIP){d3ktza_,0.63}|Mistletoe lectin I A-chain{d1m2ta_,0.6275}|Pleckstrin-homology domain (PH domain), Tapp2{d1v5pa_,0.5094}	0	Shr7(PSTG_14695)	NA	NA	NA	NA	0
27	1	1	0	KAI7933569.1	CYR34_H	CYR34	MVSVAYLVTLLSVLVALSRAEEASSAKPEEVEDKFFFGNRFSNFNNFNYFNNFNTGNYLYYNNFNFYRTWSNTYSNIFAFGCFPQNSLSLRYFVKANEEAQSVSRRAISLDADQLVRRADTESVTCIAAKGVSHEFSVKDCVAASRQLAEKKTSSATVGQCTLSLVNDKEKIAPASVSAHTLEKTARQVLKSCTNSVSEKEANANDKQTLNIDSKQVVMLISKAA	EEASSAKPEEVEDKFFFGNRFSNFNNFNYFNNFNTGNYLYYNNFNFYRTWSNTYSNIFAFGCFPQNSLSLRYFVKANEEAQSVSRRAISLDADQLVRRADTESVTCIAAKGVSHEFSVKDCVAASRQLAEKKTSSATVGQCTLSLVNDKEKIAPASVSAHTLEKTARQVLKSCTNSVSEKEANANDKQTLNIDSKQVVMLISKAA	225	205	0	NA	NA	NA	FxC(80-82)	NA	0	Non-apoplastic,0.75	Cytoplasmic: 0.686 Apoplastic: 0.669	NA	chlo:9,nucl:4,cyto:1	NA	0	5	0.0243902	NA	NA	NA	NA	0	72.8	0.708	0	NA	YVTN repeat-like/Quinoprotein amine dehydrogenase{2.130.10.10,0.534}	Mistletoe lectin I A-chain{d1m2ta_,0.6024}|Glutamyl-tRNA(Gln) amidotransferase subunit D, GatD {d1zq1a1,0.589}|Ribosome inactivating proteins (RIP){d3ktza_,0.5564}|Clostridium neurotoxins, catalytic domain{d2a97a_,0.5145}	0	Shr7(PSTG_14695)	NA	NA	NA	NA	0
28	1	1	0	KAI7950406.1	CYR34_H	CYR34	MVSFAYLVTLLSVLVALSRAEEASSAKPEEVEDKFFFGNRFSNFNNFNYFNNFNTGNYLYYNNFNFYRTWSNTYNNIYGFGCFPQNSLGLRYFVKANEEAQSVSRRAISLDADQLVRRADTESVTCIAAKGVSHEFSVKDCVAASRQLAEKKTSSATVGQCTLSLVNDKEKIAAASVSAHTLEKTARQVLKSCTNSVSEKEANSNDKQNLKIDNNQVVMLVSKAA	EEASSAKPEEVEDKFFFGNRFSNFNNFNYFNNFNTGNYLYYNNFNFYRTWSNTYNNIYGFGCFPQNSLGLRYFVKANEEAQSVSRRAISLDADQLVRRADTESVTCIAAKGVSHEFSVKDCVAASRQLAEKKTSSATVGQCTLSLVNDKEKIAAASVSAHTLEKTARQVLKSCTNSVSEKEANSNDKQNLKIDNNQVVMLVSKAA	225	205	0	NA	NA	NA	FxC(80-82)	NA	0	Non-apoplastic,0.63	Cytoplasmic: 0.744 Apoplastic: 0.584	NA	chlo:9,nucl:4,cyto:1	NA	0	5	0.0243902	NA	NA	NA	NA	0	74	0.716	0	NA	Ricin (A Subunit), domain 2 {4.10.470.10,0.6148}|Adenine nucleotide alpha hydrolases-like domains {2.30.30.280,0.5104}	Mechanosensitive channel protein MscS (YggB), middle domain {d2vv5a1,0.6718}|Mistletoe lectin I A-chain{d1m2ta_,0.6474}|Ribosome inactivating proteins (RIP){d3ktza_,0.6264}|Myosin S1 fragment, N-terminal domain {d2mysa1,0.5205}|Src kinase-associated phosphoprotein SKAP55 (SCAP1) {d1u5da1,0.5121}	0	Shr7(PSTG_14695)	NA	NA	NA	NA	0
29	1	1	0	KAI7950411.1	CYR34_H	CYR34	MVSFAYLVTLLSVLVALSRAEEASSAKPEEVEDKFFFGNRFSNFNNFNYFNSFNTGNYLYSNYFNFYRTWSNTYNNIYGFGCFPQNSLSLRYFAKANEGAQSVSRRAISLDADQLVRRADTESVTCIAAKGVSHEFSVKDCVAASRQLAEKKTSSATVGQCTLSLVNDKEKIAAASVSAHTLEKTARQVLKSCTNSVSEKEANSNDKQTLKIDTNQVVMLVSKAA	EEASSAKPEEVEDKFFFGNRFSNFNNFNYFNSFNTGNYLYSNYFNFYRTWSNTYNNIYGFGCFPQNSLSLRYFAKANEGAQSVSRRAISLDADQLVRRADTESVTCIAAKGVSHEFSVKDCVAASRQLAEKKTSSATVGQCTLSLVNDKEKIAAASVSAHTLEKTARQVLKSCTNSVSEKEANSNDKQTLKIDTNQVVMLVSKAA	225	205	0	NA	NA	NA	FxC(80-82)	NA	0	Non-apoplastic,0.5	Cytoplasmic: 0.702 Apoplastic: 0.627	NA	chlo:8,nucl:5,cyto:1	NA	0	5	0.0243902	NA	NA	NA	NA	0	70.8	0.703	0	NA	NA	Mistletoe lectin I A-chain{d1m2ta_,0.6398}|Ribosome inactivating proteins (RIP){d3ktza_,0.6266}|Myosin S1 fragment, N-terminal domain {d2mysa1,0.523}	0	Shr7(PSTG_14695)	NA	NA	NA	NA	0
30	1	1	0	KAI7950420.1	CYR34_H	CYR34	MVSVAYLVTLLSVLVALSRAEEASSAKPEEVEDKFFFGNRFSNFNNFNYFNSFNTGSYLYSNYFNFYRTWSNTYNNIYGFGCFPQNSLSLRYFVKANEGAPSVSRRAISLDADQLVRRADTESVTCIAAKGVSHEFSVKDCVAASHQLAEKKTSSATVGQCTLSLVNDKEKIAPSSVSAHTLEKTARQVLKSCTNSVSEKEANANDKQTLKIDNNQVVMLISKAA	EEASSAKPEEVEDKFFFGNRFSNFNNFNYFNSFNTGSYLYSNYFNFYRTWSNTYNNIYGFGCFPQNSLSLRYFVKANEGAPSVSRRAISLDADQLVRRADTESVTCIAAKGVSHEFSVKDCVAASHQLAEKKTSSATVGQCTLSLVNDKEKIAPSSVSAHTLEKTARQVLKSCTNSVSEKEANANDKQTLKIDNNQVVMLISKAA	225	205	0	NA	NA	NA	FxC(80-82)	NA	0	Non-apoplastic,0.5	Apoplastic: 0.762 Cytoplasmic: 0.651	NA	chlo:6,nucl:6,cyto:1,mito:1	NA	0	5	0.0243902	NA	NA	NA	NA	0	71.3	0.711	0	NA	NE0471 N-terminal domain-like (3.30.2020) {3.30.2020.30,0.6102}|YVTN repeat-like/Quinoprotein amine dehydrogenase{2.130.10.10,0.5342}	Putidaredoxin reductase, N- and C-terminal domain{d1q1ra1,0.6227}|Myosin S1 fragment, N-terminal domain {d2mysa1,0.5407}|Aspartyl-tRNA synthetase (AspRS) {d1n9wa1,0.5004}	0	Shr7(PSTG_14695)	NA	NA	NA	NA	0
31	1	1	0	KAI7950501.1	CYR34_H	CYR34	MVSFAYLFTLLSVLVALSRAEEASSAKPQEVEDKFFFGNGFNNYLNFGSGYNLLNYNSYFYNTWSTYNNIFAYGCFPRTSIYGRYFIKASEGAQSVSRRAISLDADQLVRRADTESVTCTAAKGVSQDFSVKDCVAASHQLAEKKTSSATVGGCTLSLVNSKEKIAPGSVSGHTLEKTTRQILKSCVKSVSEKEANTNDKDSLKIDQQQVVMLISKAE	EEASSAKPQEVEDKFFFGNGFNNYLNFGSGYNLLNYNSYFYNTWSTYNNIFAYGCFPRTSIYGRYFIKASEGAQSVSRRAISLDADQLVRRADTESVTCTAAKGVSQDFSVKDCVAASHQLAEKKTSSATVGGCTLSLVNSKEKIAPGSVSGHTLEKTTRQILKSCVKSVSEKEANTNDKDSLKIDQQQVVMLISKAE	218	198	0	NA	NA	NA	YxC(73-75)	NA	0	Non-apoplastic,0.52	Cytoplasmic: 0.73 Apoplastic: 0.671	NA	chlo:11,nucl:3	NA	0	5	0.0252525	NA	NA	NA	NA	0	75.7	0.76	0	NA	YVTN repeat-like/Quinoprotein amine dehydrogenase{2.130.10.10,0.548}|SH3 type barrels. (2.30.30) {2.30.30.140,0.5264}|Methylated DNA-protein cysteine methyltransferase domain {3.30.160.70,0.5171}	Putative adenine deaminase EF0837{d2icsa1,0.7374}|Ribosome inactivating proteins (RIP){d3ktza_,0.7031}|Polyamine oxidase{d1b5qa1,0.6759}|Hypothetical protein EF2904 {d2az4a1,0.6651}|Mib/herc2 domain, E3 ubiquitin-protein ligase hectd1{d3dkma_,0.6384}|Uncharacterized protein BC4932 {d2k5qa1,0.6318}|Hypothetical protein Ta0583 {d2fsja2,0.6142}|Thymus and activation-regulated chemokine, TRAC {d1nr4a…	0	Shr7(PSTG_14695)	NA	NA	NA	NA	0
32	1	1	0	KAI9603427.1	PST-130_v2020_H	PST-130	MVSFAYLFTLLSVLVALSRAEEASSAKPQDVEDKFFFGNGFNNYLNFGSGYNLFNYNYNFYSTWSNSYSYNNIFAYGCFPYNSVGRYFIKANEGAQSVSRRAISLDADQLVRRADTESVTCTAAKGVSQDFSVKDCVAASHQLAEKRPPLLPLDNARYHSSGHTLEKTTRQILKSCVKSVSEKEASTNDKNSLKIDQQQVVMLISQAA	EEASSAKPQDVEDKFFFGNGFNNYLNFGSGYNLFNYNYNFYSTWSNSYSYNNIFAYGCFPYNSVGRYFIKANEGAQSVSRRAISLDADQLVRRADTESVTCTAAKGVSQDFSVKDCVAASHQLAEKRPPLLPLDNARYHSSGHTLEKTTRQILKSCVKSVSEKEASTNDKNSLKIDQQQVVMLISQAA	208	188	0	NA	NA	NA	YxC(76-78)	NA	0	Apoplastic,0.57	Apoplastic: 0.819 Cytoplasmic: 0.667	NA	nucl:7,chlo:5,cyto:1,mito:1	NA	0	4	0.0212766	NA	MER0106027,subfamily A1B unassigned peptidases	NA	NA	0	59.5	0.585	0	NA	NA	Putative adenine deaminase EF0837{d2icsa1,0.69}|Histidine kinase FixL heme domain{d1ew0a_,0.6591}|Retroviral protease (retropepsin){d3sqfa_,0.6531}|Ribosome inactivating proteins (RIP), Plant cytotoxins{d3px8x_,0.6252}|Transcription-repair coupling factor, RRCF, middle domain{d2eyqa1,0.6081}|Congerin II{d1is3a_,0.5829}|Allosteric chorismate mutase {d5csma_,0.5579}|Clostridium neurotoxins, catalyt…	0	Shr7(PSTG_14695)	NA	NA	NA	NA	0
33	1	1	0	KAI9615953.1	PST-130_v2020_P	PST-130	MVSFAYLVTLLSVLVALSRAEEASSAKPEEVEDKFFFGNRFSNFNNFNYFNNFNTGNYLYYNNFNFYRTWSNTYNNIYGFGCFPQNSLGLRYFVKANEEAQSVSRRAISLDADQLVRRADTESVTCIAAKGVSHEFSVKDCVAASHQLAEKKTSSATVGQCTLSLVNDKEKIAAASVSAHTLEKTARQVLKSCTNSVSEKEANSNDKQNLKIDNNQVVMLVSKAA	EEASSAKPEEVEDKFFFGNRFSNFNNFNYFNNFNTGNYLYYNNFNFYRTWSNTYNNIYGFGCFPQNSLGLRYFVKANEEAQSVSRRAISLDADQLVRRADTESVTCIAAKGVSHEFSVKDCVAASHQLAEKKTSSATVGQCTLSLVNDKEKIAAASVSAHTLEKTARQVLKSCTNSVSEKEANSNDKQNLKIDNNQVVMLVSKAA	225	205	0	NA	NA	NA	FxC(80-82)	NA	0	Non-apoplastic,0.61	Cytoplasmic: 0.735 Apoplastic: 0.644	NA	chlo:9,nucl:4,cyto:1	NA	0	5	0.0243902	NA	NA	NA	NA	0	73.8	0.716	0	NA	Ricin (A Subunit), domain 2 {4.10.470.10,0.6119}|Adenine nucleotide alpha hydrolases-like domains {2.30.30.280,0.5108}	Mechanosensitive channel protein MscS (YggB), middle domain {d2vv5a1,0.67}|Mistletoe lectin I A-chain{d1m2ta_,0.6439}|Ribosome inactivating proteins (RIP){d3ktza_,0.6258}|Myosin S1 fragment, N-terminal domain {d2mysa1,0.519}	0	Shr7(PSTG_14695)	NA	NA	NA	NA	0
34	1	1	0	KAI9615959.1	PST-130_v2020_P	PST-130	MVSVAYLVTLLSVLVALSRAEEASSAKPEEIEDKFFFVNRFSNFNNFNYFNNFNTGNYLYYNNFNFYRTWSNTYSNIFAFGCFPQNSLSLRYFVKANEGAQSVSRRAISLDADQLVRRADTESVTCIAAKGVSHEFSVKDCVAASRQLAEKKTSSATVGQCTLSLVNDKEKIAAASVSAHTLEKTARQVLKSCTNSVSEKEANPNDKQTLKIDNKQVVMLISKAE	EEASSAKPEEIEDKFFFVNRFSNFNNFNYFNNFNTGNYLYYNNFNFYRTWSNTYSNIFAFGCFPQNSLSLRYFVKANEGAQSVSRRAISLDADQLVRRADTESVTCIAAKGVSHEFSVKDCVAASRQLAEKKTSSATVGQCTLSLVNDKEKIAAASVSAHTLEKTARQVLKSCTNSVSEKEANPNDKQTLKIDNKQVVMLISKAE	225	205	0	NA	NA	NA	FxC(80-82)	NA	0	Non-apoplastic,0.64	Cytoplasmic: 0.777 Apoplastic: 0.701	NA	chlo:9,nucl:4,cyto:1	NA	0	5	0.0243902	NA	NA	NA	NA	0	72.6	0.703	0	NA	Ricin (A Subunit), domain 2 {4.10.470.10,0.6164}	Mechanosensitive channel protein MscS (YggB), middle domain {d2vv5a1,0.6796}|Hypothetical protein EF2904 {d2az4a1,0.6724}|Ribosome inactivating proteins (RIP){d3ktza_,0.6304}|Mistletoe lectin I A-chain{d1m2ta_,0.6214}|Pleckstrin-homology domain (PH domain), Tapp2{d1v5pa_,0.5101}	0	Shr7(PSTG_14695)	NA	NA	NA	NA	0
35	1	1	0	KAI9615964.1	PST-130_v2020_P	PST-130	MVSVAYLVTLLSVLVALSRAEEASSAKPEEVEDKFFFGNRFSNFNNFNYFNNFNTGNYLYYNNFNFYRTWSNTYSNIFAFGCFPQNSLSLRYFVKANEEAQSVSRRAISLDADQLVRRADTESVTCIAAKGVSHEFSVKDCVAASRQLAEKKTSSATVGQCTLSLVNDKEKIAPASVSAHTLEKTARQVLKSCTNSVSEKEANANDKQTLNIDSKQVVMLISKAA	EEASSAKPEEVEDKFFFGNRFSNFNNFNYFNNFNTGNYLYYNNFNFYRTWSNTYSNIFAFGCFPQNSLSLRYFVKANEEAQSVSRRAISLDADQLVRRADTESVTCIAAKGVSHEFSVKDCVAASRQLAEKKTSSATVGQCTLSLVNDKEKIAPASVSAHTLEKTARQVLKSCTNSVSEKEANANDKQTLNIDSKQVVMLISKAA	225	205	0	NA	NA	NA	FxC(80-82)	NA	0	Non-apoplastic,0.75	Cytoplasmic: 0.686 Apoplastic: 0.669	NA	chlo:9,nucl:4,cyto:1	NA	0	5	0.0243902	NA	NA	NA	NA	0	72.8	0.708	0	NA	Ricin (A Subunit), domain 2 {4.10.470.10,0.6143}|YVTN repeat-like/Quinoprotein amine dehydrogenase{2.130.10.10,0.5332}	Mistletoe lectin I A-chain{d1m2ta_,0.6014}|Ribosome inactivating proteins (RIP){d3ktza_,0.578}|Clostridium neurotoxins, catalytic domain{d2a97a_,0.515}	0	Shr7(PSTG_14695)	NA	NA	NA	NA	0
36	1	1	0	KAI9615965.1	PST-130_v2020_P	PST-130	MVSLTYLVTLLSVLVVLCRAEEASSGKPQEVEDKFFFGNGFRNNLFFSSGYDLYTYNYSFYSTWSNYINGDIYGYACFPYYSFYRRYFVKASEGAQSVSRRAISLDADQLVRRADTEFATCTAAKGVSHEFSVKDCVAASHQLAEQKTSSATVGQCTLSLVNAKEKMAPASVSAHTLEKHARQILKSCVNSVTEKEATPDDQKSLKLDDQQVVMLLSKGT	EEASSGKPQEVEDKFFFGNGFRNNLFFSSGYDLYTYNYSFYSTWSNYINGDIYGYACFPYYSFYRRYFVKASEGAQSVSRRAISLDADQLVRRADTEFATCTAAKGVSHEFSVKDCVAASHQLAEQKTSSATVGQCTLSLVNAKEKMAPASVSAHTLEKHARQILKSCVNSVTEKEATPDDQKSLKLDDQQVVMLLSKGT	220	200	0	NA	NA	NA	YxC(75-77)	NA	0	Non-apoplastic,0.8	Cytoplasmic: 0.712 Apoplastic: 0.661	NA	chlo:8,nucl:4,cyto:1,mito:1	NA	0	5	0.025	NA	NA	NA	NA	0	75.6	0.762	0	NA	YVTN repeat-like/Quinoprotein amine dehydrogenase{2.130.10.10,0.5273}	Myosin S1 fragment, N-terminal domain {d1w7ja1,0.6128}	0	Shr7(PSTG_14695)	NA	NA	NA	NA	0
37	1	1	0	KAI9616012.1	PST-130_v2020_P	PST-130	MVSFAYLFTLLSVLVALSRAEEASSAKPQEVEDKFFFGNGFNNYLNVGTGYNLFYSNSYFYNTWSTYSYNNIFAYGCFPYNSVGRYFIKASEGAQSVSRRAISLDADQLVRRADTESVTCTAAKGVSQDFSVKDCVAASHQLAEKKTSSATVGGCTLSLVNSKEKIAPGSISGHTLEKTTRQILKSCVKSVSEKEASTNDKDSLKIDQQQVVMLISHAA	EEASSAKPQEVEDKFFFGNGFNNYLNVGTGYNLFYSNSYFYNTWSTYSYNNIFAYGCFPYNSVGRYFIKASEGAQSVSRRAISLDADQLVRRADTESVTCTAAKGVSQDFSVKDCVAASHQLAEKKTSSATVGGCTLSLVNSKEKIAPGSISGHTLEKTTRQILKSCVKSVSEKEASTNDKDSLKIDQQQVVMLISHAA	219	199	0	NA	NA	NA	YxC(75-77)	NA	0	Non-apoplastic,0.5	Apoplastic: 0.748 Cytoplasmic: 0.58	NA	chlo:11,nucl:3	NA	0	5	0.0251256	NA	NA	NA	NA	0	75.2	0.725	0	NA	Ricin (A Subunit), domain 2 {4.10.470.10,0.622}	Mammalian thioredoxin reductase, N- and C-terminal domain {d1h6va1,0.7555}|Mechanosensitive channel protein MscS (YggB), middle domain {d2vv5a1,0.6848}|Ribosome inactivating proteins (RIP){d3ktza_,0.6334}|Mistletoe lectin I A-chain{d1m2ta_,0.6246}|Hypothetical protein Ta0583 {d2fsja2,0.6119}|Clostridium neurotoxins, catalytic domain{d2a97a_,0.563}|Uracil PRTase, Upp {d1xtta1,0.5012}	0	Shr7(PSTG_14695)	NA	NA	NA	NA	0
38	1	1	0	KAI9616017.1	PST-130_v2020_P	PST-130	MVSFAYLFTLLSVLVALSRAEEASSAKPQEVEDKFFFGNGFNNYLNVGTGYNLFYSNSYFYNTWSTYSYNNIFAYGCFPYNSFGRYFIKASEGAQSVSRRAITLDADQLVRRADTESVTCTAAKGVSQDFSVKDCVAASHQLAEKKTSSATVGGCTLSLVNSKEKIAPGSISGHTLEKTTRQILKSCVKSVSEKEASTNDKGSLKIDQQQVVMLVSRAA	EEASSAKPQEVEDKFFFGNGFNNYLNVGTGYNLFYSNSYFYNTWSTYSYNNIFAYGCFPYNSFGRYFIKASEGAQSVSRRAITLDADQLVRRADTESVTCTAAKGVSQDFSVKDCVAASHQLAEKKTSSATVGGCTLSLVNSKEKIAPGSISGHTLEKTTRQILKSCVKSVSEKEASTNDKGSLKIDQQQVVMLVSRAA	219	199	0	NA	NA	NA	YxC(75-77)	NA	0	Non-apoplastic,0.51	Apoplastic: 0.772 Cytoplasmic: 0.589	NA	chlo:11,nucl:3	NA	0	5	0.0251256	NA	NA	NA	NA	0	74.8	0.724	0	NA	NA	Clostridium neurotoxins, catalytic domain{d2a97a_,0.5713}	0	Shr7(PSTG_14695)	NA	NA	NA	NA	0
39	1	1	0	KAI9625738.1	PST-130_v2020_H	PST-130	MVSFAYLVTLLSVLVALSRAEEASSAKPEEVEDKFFFGNRFSNFNNFNYFNSFNTGNYLYSNYFNFYRTWSNTYNNIYGFGCFPQNSLSLRYFAKANEGAQSVSRRAISLDADQLVRRADTESVTCIAAKGVSHEFSVKDCVAASHQLAEKKTSSATVGQCTLSLVNDKEKIAAASVSAHTLEKTARQVLKSCTNSVSEKEANSNDKQNLKIDNNQVVMLVSKAA	EEASSAKPEEVEDKFFFGNRFSNFNNFNYFNSFNTGNYLYSNYFNFYRTWSNTYNNIYGFGCFPQNSLSLRYFAKANEGAQSVSRRAISLDADQLVRRADTESVTCIAAKGVSHEFSVKDCVAASHQLAEKKTSSATVGQCTLSLVNDKEKIAAASVSAHTLEKTARQVLKSCTNSVSEKEANSNDKQNLKIDNNQVVMLVSKAA	225	205	0	NA	NA	NA	FxC(80-82)	NA	0	Non-apoplastic,0.5	Cytoplasmic: 0.703 Apoplastic: 0.639	NA	chlo:8,nucl:5,cyto:1	NA	0	5	0.0243902	NA	NA	NA	NA	0	69.1	0.693	0	NA	Rossmann fold (3.40.50) {3.40.50.10960,0.5576}|SH3 type barrels. (2.30.30) {2.30.30.140,0.5396}	Hypothetical protein Ta0583 {d2fsja2,0.6563}|Congerin II{d1is3a_,0.5257}|Uracil PRTase, Upp {d1xtta1,0.5083}	0	Shr7(PSTG_14695)	NA	NA	NA	NA	0
40	1	1	0	KAI9625743.1	PST-130_v2020_H	PST-130	MVSFAYLVTLLSVLVALSRAEEASSAKPEEVEDKFFFGNRFSNFNNFNYFNSFNTGNYLYSNYFNFYRTWSNTYNNIYGFGCFPQNSLSLRYFAKANEGAQSVSRRAISLDADQLVRRADTESVTCIAAKGVSHEFSVKDCVAASRQLAEKKTSSATVGQCTLSLVNDKEKIAAASVSAHTLEKTARQVLKSCTNSVSEKEANSNDKQTLKIDTNQVVMLVSKAA	EEASSAKPEEVEDKFFFGNRFSNFNNFNYFNSFNTGNYLYSNYFNFYRTWSNTYNNIYGFGCFPQNSLSLRYFAKANEGAQSVSRRAISLDADQLVRRADTESVTCIAAKGVSHEFSVKDCVAASRQLAEKKTSSATVGQCTLSLVNDKEKIAAASVSAHTLEKTARQVLKSCTNSVSEKEANSNDKQTLKIDTNQVVMLVSKAA	225	205	0	NA	NA	NA	FxC(80-82)	NA	0	Non-apoplastic,0.5	Cytoplasmic: 0.702 Apoplastic: 0.627	NA	chlo:8,nucl:5,cyto:1	NA	0	5	0.0243902	NA	NA	NA	NA	0	70.4	0.701	0	NA	YVTN repeat-like/Quinoprotein amine dehydrogenase{2.130.10.10,0.5041}	Mechanosensitive channel protein MscS (YggB), middle domain {d2vv5a1,0.6809}|Mistletoe lectin I A-chain{d1m2ta_,0.6363}|Putidaredoxin reductase, N- and C-terminal domain{d1q1ra1,0.587}|Ribosome inactivating proteins (RIP){d3ktza_,0.5451}|Aspartyl-tRNA synthetase (AspRS) {d1n9wa1,0.5399}|Src kinase-associated phosphoprotein SKAP55 (SCAP1) {d1u5da1,0.5152}	0	Shr7(PSTG_14695)	NA	NA	NA	NA	0
41	1	1	0	KAI9625747.1	PST-130_v2020_H	PST-130	MVSVAYLVTLLSVLVALSRAEEASSAKPEEVEDKFFFGNRFSNFNNFNYFNSFNTGSYLYSNYFNFYRTWSNTYNNIYGFGCFPQNSLSLRYFVKANEGAPSVSRRAISLDADQLVRRADTESVTCIAAKGVSHEFSVKDCVAASHQLAEKKTSSATVGQCTLSLVNDKEKIAPSSVSAHTLEKTARQVLKSCTNSVSEKEANANDKQTLKIDNNQVVMLISKAA	EEASSAKPEEVEDKFFFGNRFSNFNNFNYFNSFNTGSYLYSNYFNFYRTWSNTYNNIYGFGCFPQNSLSLRYFVKANEGAPSVSRRAISLDADQLVRRADTESVTCIAAKGVSHEFSVKDCVAASHQLAEKKTSSATVGQCTLSLVNDKEKIAPSSVSAHTLEKTARQVLKSCTNSVSEKEANANDKQTLKIDNNQVVMLISKAA	225	205	0	NA	NA	NA	FxC(80-82)	NA	0	Non-apoplastic,0.5	Apoplastic: 0.762 Cytoplasmic: 0.651	NA	chlo:6,nucl:6,cyto:1,mito:1	NA	0	5	0.0243902	NA	NA	NA	NA	0	70.4	0.71	0	NA	YVTN repeat-like/Quinoprotein amine dehydrogenase{2.130.10.10,0.573}	UMP/CMP kinase{d1teva_,0.7053}|Bone morphogenetic protein-2 (BMP-2){d1rewa_,0.5478}	0	Shr7(PSTG_14695)	NA	NA	NA	NA	0
42	1	1	0	KAI9625748.1	PST-130_v2020_H	PST-130	MVSFTYLVTLSSVLVALSRAEEASSGKPQTVEDKFFFGNGFRNNLFFSSGYDLYNYNYSFYSTWSNYINGGIYGYACFPYYSFYRRYFVKANEGAQSVSRRAISLDADQLVRRADTEFVTCTAAKGVSHEFSVKDCVAASHQLAEQKTSSATVGQCTLSLVNAKEKIAAASVSAHTLEKNARQILTSCTNSVTEKEATPDDQKSLKLDNQQVVMILSKAS	EEASSGKPQTVEDKFFFGNGFRNNLFFSSGYDLYNYNYSFYSTWSNYINGGIYGYACFPYYSFYRRYFVKANEGAQSVSRRAISLDADQLVRRADTEFVTCTAAKGVSHEFSVKDCVAASHQLAEQKTSSATVGQCTLSLVNAKEKIAAASVSAHTLEKNARQILTSCTNSVTEKEATPDDQKSLKLDNQQVVMILSKAS	220	200	0	NA	NA	NA	YxC(75-77)	NA	0	Non-apoplastic,0.62	Apoplastic: 0.783 Cytoplasmic: 0.61	NA	chlo:8,nucl:3,mito:2,cyto:1	NA	0	5	0.025	Coils{Coil(160-180)}	NA	NA	NA	0	74.7	0.757	0	NA	YVTN repeat-like/Quinoprotein amine dehydrogenase{2.130.10.10,0.5848}|Nucleic acid-binding proteins {2.40.50.140,0.5738}|SH3 type barrels. (2.30.30) {2.30.30.140,0.5619}|NE0471 N-terminal domain-like (3.30.2020) {3.30.2020.30,0.5389}|Glutaredoxin {3.40.30.10,0.5043}	Adenylylsulfate reductase B subunit{d1jnrb_,0.7145}|Dihydroxypyridine hydroxylase DhpH {d2voua1,0.6144}|MCM1 transcriptional regulator {d1mnma_,0.6113}|Peptide deformylase{d1lm4a_,0.6098}|Ribosome inactivating proteins (RIP){d3ktza_,0.5916}|Hypothetical protein MW1090 {d1tsja_,0.5909}|Lamin-b receptor{d2diga1,0.5907}|Plant cytotoxins{d2zr1a_,0.5643}|Clostridium neurotoxins, catalytic domain{d2a97…	0	Shr7(PSTG_14695)	NA	NA	NA	NA	0
43	1	1	0	KAI9625794.1	PST-130_v2020_H	PST-130	MVSFAYLFTLLSVLVALSRAEEASSAKPQEVEDKFFFGNGFNNYLNVGTGYNLFYSNSYFYNTWSTYSYNNIFAYGCFPYNSFGRYFIKASEGAQSVSRRAITLDADQLVRRADTESVTCTAAKGVSQDFSVKDCVAASHQLAEKKTSSATVGGCTLSLVNSKEKIAPGSISGHTLEKTTRQILKSCVKSVSEKEASTNDKDSLKIDQQQVVMLISHAA	EEASSAKPQEVEDKFFFGNGFNNYLNVGTGYNLFYSNSYFYNTWSTYSYNNIFAYGCFPYNSFGRYFIKASEGAQSVSRRAITLDADQLVRRADTESVTCTAAKGVSQDFSVKDCVAASHQLAEKKTSSATVGGCTLSLVNSKEKIAPGSISGHTLEKTTRQILKSCVKSVSEKEASTNDKDSLKIDQQQVVMLISHAA	219	199	0	NA	NA	NA	YxC(75-77)	NA	0	Apoplastic,0.56	Apoplastic: 0.748 Cytoplasmic: 0.587	NA	chlo:9,nucl:5	NA	0	5	0.0251256	NA	NA	NA	NA	0	74.9	0.726	0	NA	Ricin (A Subunit), domain 2 {4.10.470.10,0.6156}	Putative adenine deaminase EF0837{d2icsa1,0.741}|Mechanosensitive channel protein MscS (YggB), middle domain {d2vv5a1,0.6805}|Ribosome inactivating proteins (RIP){d3ktza_,0.6319}|Mistletoe lectin I A-chain{d1m2ta_,0.6238}|Hypothetical protein Ta0583 {d2fsja2,0.5996}|Clostridium neurotoxins, catalytic domain{d2a97a_,0.5592}|Myosin S1 fragment, N-terminal domain {d2mysa1,0.5074}	0	PSTG_10917|Shr7(PSTG_14695)	NA	NA	NA	NA	0
44	1	1	0	KAI9625800.1	PST-130_v2020_H	PST-130	MVSFAYLFTLLSVLVALSRAEEASSAKPQEVEDKFFFGNGFNNYLNVGTGYNLFYSNSYFYNTWSTYSYNNIFAYGCFPYNSFGRYFIKASEGAQSVSRRAITLDADQLVRRADTESVTCTAAKGVSQDFSVKDCVAASHQLAEKKTSSATVGGCTLRFNVSLGLFSYHSSTLKRKLLQAAFRVILLKRLLVNLEVLCQIGKGSQQQRKGSLKIDQQQVVMLVSRAA	EEASSAKPQEVEDKFFFGNGFNNYLNVGTGYNLFYSNSYFYNTWSTYSYNNIFAYGCFPYNSFGRYFIKASEGAQSVSRRAITLDADQLVRRADTESVTCTAAKGVSQDFSVKDCVAASHQLAEKKTSSATVGGCTLRFNVSLGLFSYHSSTLKRKLLQAAFRVILLKRLLVNLEVLCQIGKGSQQQRKGSLKIDQQQVVMLVSRAA	227	207	0	NA	NA	NA	YxC(75-77)	NA	0	Non-apoplastic,0.56	Apoplastic: 0.594	Nucleus,KRKL	chlo:8,nucl:3,cyto:1,plas:1,extr:1	NA	0	5	0.0241546	NA	NA	NA	NA	0	56.8	0.582	0	De novo designed small beta-barrel protein 33_bp_sh3 {7uwz_A,0.545}	Nucleic acid-binding proteins {2.40.50.140,0.6066}	Mechanosensitive channel protein MscS (YggB), middle domain {d2vv5a1,0.7113}|C-terminal domain of ribosomal protein L2{d1rl2a1,0.6177}|Clostridium neurotoxins, catalytic domain{d2a97a_,0.5434}|Penicillin-binding protein 1a, PBP1a{d2oqoa1,0.5247}|Myosin S1 fragment, N-terminal domain {d2mysa1,0.524}|Dihydrolipoamide dehydrogenase, middle domain{d1lvla2,0.5104}	0	Shr7(PSTG_14695)	NA	NA	NA	NA	0
45	1	1	0	KNE88937.1	PST-78	PST-78	MVSFTYLVTLSSVLVALSRAEEASSGKPQEVEDKFFFGNGFRNNLFFSSGYDLYNYNYSFYSTWSNYINGGIYGYACFPYYSFYRRYFVKANEGAQSVSRRAISLDADQLVRRADTEFVTCTAAKGVSHEFSVKDCVAASHQLAEQKTSSATVGQCTLSLVNAKEKIAAASVSAHTLEKNARQILTSCTNSVTEKEATPDDQKSLKLDNQQVVMILSKAS	EEASSGKPQEVEDKFFFGNGFRNNLFFSSGYDLYNYNYSFYSTWSNYINGGIYGYACFPYYSFYRRYFVKANEGAQSVSRRAISLDADQLVRRADTEFVTCTAAKGVSHEFSVKDCVAASHQLAEQKTSSATVGQCTLSLVNAKEKIAAASVSAHTLEKNARQILTSCTNSVTEKEATPDDQKSLKLDNQQVVMILSKAS	220	200	0	NA	NA	NA	YxC(75-77)	NA	0	Non-apoplastic,0.7	Apoplastic: 0.754 Cytoplasmic: 0.644	NA	chlo:7,nucl:5,cyto:1,mito:1	NA	0	5	0.025	Coils{Coil(160-180)}	NA	NA	NA	0	73.4	0.718	0	mt-SAF3 {7pub_F3,0.5011}	YVTN repeat-like/Quinoprotein amine dehydrogenase{2.130.10.10,0.5293}	Mistletoe lectin I A-chain{d1m2ta_,0.6068}|Glutamyl-tRNA(Gln) amidotransferase subunit D, GatD {d1zq1a1,0.5944}|Patatin{d1oxwa_,0.5321}|Myosin S1 fragment, N-terminal domain {d2mysa1,0.5096}	0	PSTG_10917|Shr7(PSTG_14695)	NA	NA	NA	NA	0
46	1	1	0	KNE89782.1	PST-78	PST-78	MVSFAYLFTLLSVLVALSRAEEASSAKPQEVEDKFFFGNGFNNYLNFGSGYNLLNYNSYFYNTWSTYVNIFAYGCFPRTSIYGRYFIKASEGAQSVSRRAISLDADQLVRRADTESVTCTAAKGVSQDFSVKDCVAASHQLAEKKTSSATVGGCTLSLVNSKEKIAPGSVSGHTLEKTTRQILKSCVKSVSEKEANTNDKDSLKIDQQQVVMLISKAE	EEASSAKPQEVEDKFFFGNGFNNYLNFGSGYNLLNYNSYFYNTWSTYVNIFAYGCFPRTSIYGRYFIKASEGAQSVSRRAISLDADQLVRRADTESVTCTAAKGVSQDFSVKDCVAASHQLAEKKTSSATVGGCTLSLVNSKEKIAPGSVSGHTLEKTTRQILKSCVKSVSEKEANTNDKDSLKIDQQQVVMLISKAE	218	198	0	NA	NA	NA	YxC(73-75)	NA	0	Non-apoplastic,0.55	Cytoplasmic: 0.715 Apoplastic: 0.686	NA	chlo:11,nucl:3	NA	0	5	0.0252525	NA	NA	NA	NA	0	76.2	0.764	0	DNA helicase I {4l0j_A,0.747} | De novo designed small beta-barrel protein 33_bp_sh3 {7uwz_A,0.529}	POLO box domain {3.30.1120.30,0.6168}|Nucleic acid-binding proteins {2.40.50.140,0.5693}|FAS1 domain{2.30.180.10,0.542}|RNA polymerase II/Efflux pump adaptor protein, barrel-sandwich hybrid domain {2.40.50.100,0.5324}	Mechanosensitive channel protein MscS (YggB), middle domain {d2vv5a1,0.7775}|Adenosine kinase{d2absa1,0.7583}|Putative adenine deaminase EF0837{d2icsa1,0.7214}|6-pyruvoyl tetrahydropterin synthase{d3lx3a_,0.6642}|Flavoprotein BC4706{d2i0za1,0.518}|Clostridium neurotoxins, catalytic domain{d2a97a_,0.5171}	0	Shr7(PSTG_14695)	NA	NA	NA	NA	0
47	1	1	0	KNE90305.1	PST-78	PST-78	MVSVAYLVTLLSVLVALSRAEEASSAKPEEIEDKFFFVNRFSNFNNFNYFNNFNTGNYLYYNNFNFYRTWSNTYSNIFAFGCFPQNSLSLRYFVKANEGAQSVSRRAISLDADQLVRRADTESVTCIAAKGVSHEFSVKDCVAASRQLAEKKTSSATVGQCTLSLVNDKEKIAAASVSAHTLEKTARQVLKSCTNSVSEKEANPNDKQTLKIDNKQVVMLISKAE	EEASSAKPEEIEDKFFFVNRFSNFNNFNYFNNFNTGNYLYYNNFNFYRTWSNTYSNIFAFGCFPQNSLSLRYFVKANEGAQSVSRRAISLDADQLVRRADTESVTCIAAKGVSHEFSVKDCVAASRQLAEKKTSSATVGQCTLSLVNDKEKIAAASVSAHTLEKTARQVLKSCTNSVSEKEANPNDKQTLKIDNKQVVMLISKAE	225	205	0	NA	NA	NA	FxC(80-82)	NA	0	Non-apoplastic,0.64	Cytoplasmic: 0.777 Apoplastic: 0.701	NA	chlo:9,nucl:4,cyto:1	NA	0	5	0.0243902	NA	NA	NA	NA	0	72.5	0.702	0	NA	Ricin (A Subunit), domain 2 {4.10.470.10,0.6148}	Mechanosensitive channel protein MscS (YggB), middle domain {d2vv5a1,0.6784}|Hypothetical protein EF2904 {d2az4a1,0.6719}|Ribosome inactivating proteins (RIP){d3ktza_,0.6285}|Mistletoe lectin I A-chain{d1m2ta_,0.6198}	0	Shr7(PSTG_14695)	NA	NA	NA	NA	0
48	1	1	0	KNE90306.1	PST-78	PST-78	MVSVAYLVTLLSVLVALSRAEEASSAKPEEVEDKFFFGNRFSNFNNFNYFNSFNTGSYLYSNYFNFYRTWSNTYNNIYGFGCFPQNSLSLRYFVKANEGAPSVSRRAISLDADQLVRRADTESVTCIAAKGVSHEFSVKDCVAASHQLAEKKTSSATVGQCTLSLVNDKEKIAPSSVSAHTLEKTARQVLKSCTNSVSEKEANANDKQTLKIDNNQVVMLISKAA	EEASSAKPEEVEDKFFFGNRFSNFNNFNYFNSFNTGSYLYSNYFNFYRTWSNTYNNIYGFGCFPQNSLSLRYFVKANEGAPSVSRRAISLDADQLVRRADTESVTCIAAKGVSHEFSVKDCVAASHQLAEKKTSSATVGQCTLSLVNDKEKIAPSSVSAHTLEKTARQVLKSCTNSVSEKEANANDKQTLKIDNNQVVMLISKAA	225	205	0	NA	NA	NA	FxC(80-82)	NA	0	Non-apoplastic,0.5	Apoplastic: 0.762 Cytoplasmic: 0.651	NA	chlo:6,nucl:6,cyto:1,mito:1	NA	0	5	0.0243902	NA	NA	NA	NA	0	70.6	0.712	0	NA	NE0471 N-terminal domain-like (3.30.2020) {3.30.2020.30,0.6198}	UMP/CMP kinase{d1teva_,0.7048}	0	Shr7(PSTG_14695)	NA	NA	NA	NA	0
49	1	1	0	KNE90966.1	PST-78	PST-78	MVSFAYLFTLLSVLVALSRAEEASSAKPQEVEDKFFFGNGFNNYLNVGTGYNLFYSNSYFYNTWSTYSYNNIFAYGCFPYNSVGRYFIKASEGAQSVSRRAITLDADQLVRRADTESVTCTAAKGVSQDFSVKDCVAASHQLAEKKTSSATVGGCTLSLVNSKEKIAPGSISGHTLEKTTRQILKSCVKSVSEKEASTNDKDSLKIDQQQVVMLISHAA	EEASSAKPQEVEDKFFFGNGFNNYLNVGTGYNLFYSNSYFYNTWSTYSYNNIFAYGCFPYNSVGRYFIKASEGAQSVSRRAITLDADQLVRRADTESVTCTAAKGVSQDFSVKDCVAASHQLAEKKTSSATVGGCTLSLVNSKEKIAPGSISGHTLEKTTRQILKSCVKSVSEKEASTNDKDSLKIDQQQVVMLISHAA	219	199	0	NA	NA	NA	YxC(75-77)	NA	0	Non-apoplastic,0.51	Apoplastic: 0.756 Cytoplasmic: 0.582	NA	chlo:11,nucl:3	NA	0	5	0.0251256	NA	NA	NA	NA	0	74.8	0.724	0	NA	Ricin (A Subunit), domain 2 {4.10.470.10,0.6248}	Mammalian thioredoxin reductase, N- and C-terminal domain {d1h6va1,0.7552}|Putative adenine deaminase EF0837{d2icsa1,0.7463}|Mechanosensitive channel protein MscS (YggB), middle domain {d2vv5a1,0.6792}|Ribosome inactivating proteins (RIP){d3ktza_,0.6374}|Mistletoe lectin I A-chain{d1m2ta_,0.633}|Hypothetical protein Ta0583 {d2fsja2,0.6278}	0	Shr7(PSTG_14695)	NA	NA	NA	NA	0
50	1	1	0	KNE94008.1	PST-78	PST-78	MVSFAYLFTLLSVLVALSRAEEASSAKPQDVEDKFFFGNGFNNYLNFGSGYNLFNYNYNFYSTWSNSYSYNNIFAYGCFPYNSVGRYFIKANEGAQSVSRRAISLDADQLVRRADTESVTCTAAKGVSQDFSVKDCVAASHQLAEKKTSSATVGQCTLSLVNSKEKIAPGSISGHTLEKTTRQILKSCVKSVSEKEASTNDKNSLKIDQQQVVMLISQAA	EEASSAKPQDVEDKFFFGNGFNNYLNFGSGYNLFNYNYNFYSTWSNSYSYNNIFAYGCFPYNSVGRYFIKANEGAQSVSRRAISLDADQLVRRADTESVTCTAAKGVSQDFSVKDCVAASHQLAEKKTSSATVGQCTLSLVNSKEKIAPGSISGHTLEKTTRQILKSCVKSVSEKEASTNDKNSLKIDQQQVVMLISQAA	220	200	0	NA	NA	NA	YxC(76-78)	NA	0	Apoplastic,0.7	Apoplastic: 0.86 Cytoplasmic: 0.62	NA	chlo:11,nucl:3	NA	0	5	0.025	NA	MER0106027,subfamily A1B unassigned peptidases	NA	NA	0	72.6	0.727	0	NA	Potassium Channel Kv1.1; Chain A {3.30.710.10,0.5325}	Hypothetical protein Ta0583 {d2fsja2,0.689}|Mechanosensitive channel protein MscS (YggB), middle domain {d2vv5a1,0.6743}|Vaccinia DNA topoisomerase I, 9 kDa N-terminal fragment{d1vcca_,0.5213}|Clostridium neurotoxins, catalytic domain{d2a97a_,0.5115}|Uracil PRTase, Upp {d1xtta1,0.5008}	0	Shr7(PSTG_14695)	NA	NA	NA	NA	0
51	1	1	0	KNF03923.1	PST-78	PST-78	MVSFAYLVTLLSVLVALSRAEEASSAKPEEVEDKFFFGNRFSNFNNFNYFNSFNTGNYLYSNYFNFYRTWSNTYNNIYGFGCFPQNSLGLRYFVKANEGAQSVSRRAISLDADQLVRRADTESVTCIAAKGVSHEFSVKDCVAASHQLAEKKTSSATVGQCTLSLVNDKEKIAAASVSAHTLEKTARQVLKSCTNSVSEKEANSNDKQNLKIDNNQVVMLVSKAA	EEASSAKPEEVEDKFFFGNRFSNFNNFNYFNSFNTGNYLYSNYFNFYRTWSNTYNNIYGFGCFPQNSLGLRYFVKANEGAQSVSRRAISLDADQLVRRADTESVTCIAAKGVSHEFSVKDCVAASHQLAEKKTSSATVGQCTLSLVNDKEKIAAASVSAHTLEKTARQVLKSCTNSVSEKEANSNDKQNLKIDNNQVVMLVSKAA	225	205	0	NA	NA	NA	FxC(80-82)	NA	0	Non-apoplastic,0.51	Apoplastic: 0.701 Cytoplasmic: 0.698	NA	chlo:9,nucl:4,cyto:1	NA	0	5	0.0243902	NA	NA	NA	NA	0	72.2	0.705	0	NA	NA	Ribosome inactivating proteins (RIP){d3ktza_,0.6227}|Hypothetical protein EF2904 {d2az4a1,0.5467}|Myosin S1 fragment, N-terminal domain {d2mysa1,0.5329}	0	Shr7(PSTG_14695)	NA	NA	NA	NA	0
52	1	1	0	KNF03933.1	PST-78	PST-78	MVSFAYLVTLLSVLVALSRAEEASSAKPEEVEDKFFFGNRFSNFNNFNYFNSFNTGNYLYYNNFNFYRTWSNTYNNIYGFGCFPQNSLSLRYFAKANEGAQSVSRRAISLDADQLVRRADTESVTCIAAKGVAQEFSVKDCVAASRQLAEKKTSSATVGQCTLSLVNDKEKIAAASVSAHTLEKTTRQVLKSCTNSVSEKEANSNDKQTLKIDSKQVVMLISKAA	EEASSAKPEEVEDKFFFGNRFSNFNNFNYFNSFNTGNYLYYNNFNFYRTWSNTYNNIYGFGCFPQNSLSLRYFAKANEGAQSVSRRAISLDADQLVRRADTESVTCIAAKGVAQEFSVKDCVAASRQLAEKKTSSATVGQCTLSLVNDKEKIAAASVSAHTLEKTTRQVLKSCTNSVSEKEANSNDKQTLKIDSKQVVMLISKAA	225	205	0	NA	NA	NA	FxC(80-82)	NA	0	Non-apoplastic,0.5	Cytoplasmic: 0.801 Apoplastic: 0.555	NA	chlo:6,nucl:5,cyto:1,mito:1,plas:1	NA	0	5	0.0243902	NA	NA	NA	NA	0	71.6	0.697	0	NA	Ricin (A Subunit), domain 2 {4.10.470.10,0.6029}|YVTN repeat-like/Quinoprotein amine dehydrogenase{2.130.10.10,0.5683}	Dihydrodipicolinate reductase-like, Hypothetical protein TM1419{d3cina2,0.6991}|Mechanosensitive channel protein MscS (YggB), middle domain {d2vv5a1,0.6881}|Mistletoe lectin I A-chain{d1m2ta_,0.6304}|Ribosome inactivating proteins (RIP){d3ktza_,0.6228}	0	Shr7(PSTG_14695)	NA	NA	NA	NA	0
53	1	1	0	P_striiformis_PSTG_03010T0	CYR32	CYR32	MVSFAYLVTLLSVLVALSRAEEASSAKPEEVEDKFFFGNRFSNFNNFNYFNSFNTGNYLYSNYFNFYRTWSNTYNNIYGFGCFPQNSLGLRYFVKANEGAQSVSRRAISLDADQLVRRADTESVTCIAAKGVSHEFSVKDCVAASHQLAEKKTSSATVGQCTLSLVNDKEKIAAASVSAHTLEKTARQVLKSCTNSVSEKEANSNDKQNLKIDNNQVVMLVSKAA	EEASSAKPEEVEDKFFFGNRFSNFNNFNYFNSFNTGNYLYSNYFNFYRTWSNTYNNIYGFGCFPQNSLGLRYFVKANEGAQSVSRRAISLDADQLVRRADTESVTCIAAKGVSHEFSVKDCVAASHQLAEKKTSSATVGQCTLSLVNDKEKIAAASVSAHTLEKTARQVLKSCTNSVSEKEANSNDKQNLKIDNNQVVMLVSKAA	225	205	0	NA	NA	NA	FxC(80-82)	NA	0	Non-apoplastic,0.51	Apoplastic: 0.701 Cytoplasmic: 0.698	NA	chlo:9,nucl:4,cyto:1	NA	0	5	0.0243902	NA	NA	NA	NA	0	71.1	0.699	0	NA	Ricin (A Subunit), domain 2 {4.10.470.10,0.6061}|N-terminal domain of TfIIb (6.20.50) {6.20.50.90,0.5084}	Mistletoe lectin I A-chain{d1m2ta_,0.6023}|Ribosome inactivating proteins (RIP){d3ktza_,0.5704}	0	Shr7(PSTG_14695)	NA	NA	NA	NA	0
54	1	1	0	P_striiformis_PSTG_03020T0	CYR32	CYR32	MVSFAYLVTLLSVLVALSRAEEASSAKPEEVEDKFFFGNRFSNFNNFNYFNSFNTGNYLYYNNFNFYRTWSNTYNNIYGFGCFPQNSLSLRYFAKANEGAQSVSRRAISLDADQLVRRADTESVTCIAAKGVAQEFSVKDCVAASRQLAEKKTSSATVGQCTLSLVNDKEKIAAASVSAHTLEKTTRQVLKSCTNSVSEKEANSNDKQTLKIDSKQVVMLISKAA	EEASSAKPEEVEDKFFFGNRFSNFNNFNYFNSFNTGNYLYYNNFNFYRTWSNTYNNIYGFGCFPQNSLSLRYFAKANEGAQSVSRRAISLDADQLVRRADTESVTCIAAKGVAQEFSVKDCVAASRQLAEKKTSSATVGQCTLSLVNDKEKIAAASVSAHTLEKTTRQVLKSCTNSVSEKEANSNDKQTLKIDSKQVVMLISKAA	225	205	0	NA	NA	NA	FxC(80-82)	NA	0	Non-apoplastic,0.5	Cytoplasmic: 0.801 Apoplastic: 0.555	NA	chlo:6,nucl:5,cyto:1,mito:1,plas:1	NA	0	5	0.0243902	NA	NA	NA	NA	0	73.3	0.711	0	NA	Ricin (A Subunit), domain 2 {4.10.470.10,0.6145}	Dihydrodipicolinate reductase-like, Hypothetical protein TM1419{d3cina2,0.6973}|Mechanosensitive channel protein MscS (YggB), middle domain {d2vv5a1,0.6871}|Mistletoe lectin I A-chain{d1m2ta_,0.64}|Ribosome inactivating proteins (RIP){d3ktza_,0.6273}|Myosin S1 fragment, N-terminal domain {d2mysa1,0.5162}	0	Shr7(PSTG_14695)	NA	NA	NA	NA	0
55	1	1	0	P_striiformis_PSTG_12674T0	CYR32	CYR32	MVSFAYLFTLLSVLVALSRAEEASSAKPQDVEDKFFFGNGFNNYLNFGSGYNLFNYNYNFYSTWSNSYSYNNIFAYGCFPYNSVGRYFIKANEGAQSVSRRAISLDADQLVRRADTESVTCTAAKGVSQDFSVKDCVAASHQLAEKKTSSATVGQCTLSLVNSKEKIAPGSISGHTLEKTTRQILKSCVKSVSEKEASTNDKNSLKIDQQQVVMLISQAA	EEASSAKPQDVEDKFFFGNGFNNYLNFGSGYNLFNYNYNFYSTWSNSYSYNNIFAYGCFPYNSVGRYFIKANEGAQSVSRRAISLDADQLVRRADTESVTCTAAKGVSQDFSVKDCVAASHQLAEKKTSSATVGQCTLSLVNSKEKIAPGSISGHTLEKTTRQILKSCVKSVSEKEASTNDKNSLKIDQQQVVMLISQAA	220	200	0	NA	NA	NA	YxC(76-78)	NA	0	Apoplastic,0.7	Apoplastic: 0.86 Cytoplasmic: 0.62	NA	chlo:11,nucl:3	NA	0	5	0.025	NA	MER0106027,subfamily A1B unassigned peptidases	NA	NA	0	75.1	0.754	0	DNA helicase I {4l0j_A,0.5702}	Serine Threonine Protein Phosphatase 5, Tetratricopeptide repeat (1.25.40) {1.25.40.180,0.6871}|YVTN repeat-like/Quinoprotein amine dehydrogenase{2.130.10.10,0.5791}	Mechanosensitive channel protein MscS (YggB), middle domain {d2vv5a1,0.6724}|Ribosome inactivating proteins (RIP){d3ktza_,0.5701}|Vaccinia DNA topoisomerase I, 9 kDa N-terminal fragment{d1vcca_,0.5184}|Clostridium neurotoxins, catalytic domain{d2a97a_,0.5092}	0	Shr7(PSTG_14695)	NA	NA	NA	NA	0
56	1	1	0	P_striiformis_PSTG_15607T0	CYR32	CYR32	MVSFAYLFTLLSVLVALSRAEEASSAKPQEVEDKFFFGNGFNNYLNVGTGYNLFYSNSYFYNTWSTYSYNNIFAYGCFPYNSVGRYFIKASEGAQSVSRRAITLDADQLVRRADTESVTCTAAKGVSQDFSVKDCVAASHQLAEKKTSSATVGGCTLSLVNSKEKIAPGSISGHTLEKTTRQILKSCVKSVSEKEASTNDKDSLKIDQQQVVMLISHAA	EEASSAKPQEVEDKFFFGNGFNNYLNVGTGYNLFYSNSYFYNTWSTYSYNNIFAYGCFPYNSVGRYFIKASEGAQSVSRRAITLDADQLVRRADTESVTCTAAKGVSQDFSVKDCVAASHQLAEKKTSSATVGGCTLSLVNSKEKIAPGSISGHTLEKTTRQILKSCVKSVSEKEASTNDKDSLKIDQQQVVMLISHAA	219	199	0	NA	NA	NA	YxC(75-77)	NA	0	Non-apoplastic,0.51	Apoplastic: 0.756 Cytoplasmic: 0.582	NA	chlo:11,nucl:3	NA	0	5	0.0251256	NA	NA	NA	NA	0	75.3	0.726	0	NA	Ricin (A Subunit), domain 2 {4.10.470.10,0.6135}	Putative adenine deaminase EF0837{d2icsa1,0.7551}|Mechanosensitive channel protein MscS (YggB), middle domain {d2vv5a1,0.6818}|Hypothetical protein EF2904 {d2az4a1,0.6695}|Ribosome inactivating proteins (RIP){d3ktza_,0.627}|Mistletoe lectin I A-chain{d1m2ta_,0.6096}|Hypothetical protein Ta0583 {d2fsja2,0.6096}|Clostridium neurotoxins, catalytic domain{d2a97a_,0.5567}|Myosin S1 fragment, N-termina…	0	PSTG_10917|Shr7(PSTG_14695)	NA	NA	NA	NA	0
57	1	1	0	P_striiformis_PSTG_16260T0	CYR32	CYR32	MVSVAYLVTLLSVLVALSRAEEASSAKPEEIEDKFFFVNRFSNFNNFNYFNNFNTGNYLYYNNFNFYRTWSNTYSNIFAFGCFPQNSLSLRYFVKANEGAQSVSRRAISLDADQLVRRADTESVTCIAAKGVSHEFSVKDCVAASRQLAEKKTSSATVGQCTLSLVNDKEKIAAASVSAHTLEKTARQVLKSCTNSVSEKEANPNDKQTLKIDNKQVVMLISKAE	EEASSAKPEEIEDKFFFVNRFSNFNNFNYFNNFNTGNYLYYNNFNFYRTWSNTYSNIFAFGCFPQNSLSLRYFVKANEGAQSVSRRAISLDADQLVRRADTESVTCIAAKGVSHEFSVKDCVAASRQLAEKKTSSATVGQCTLSLVNDKEKIAAASVSAHTLEKTARQVLKSCTNSVSEKEANPNDKQTLKIDNKQVVMLISKAE	225	205	0	NA	NA	NA	FxC(80-82)	NA	0	Non-apoplastic,0.64	Cytoplasmic: 0.777 Apoplastic: 0.701	NA	chlo:9,nucl:4,cyto:1	NA	0	5	0.0243902	NA	NA	NA	NA	0	74.1	0.715	0	NA	Ricin (A Subunit), domain 2 {4.10.470.10,0.6206}	Mechanosensitive channel protein MscS (YggB), middle domain {d2vv5a1,0.6819}|Mistletoe lectin I A-chain{d1m2ta_,0.6361}|Ribosome inactivating proteins (RIP){d3ktza_,0.6341}	0	Shr7(PSTG_14695)	NA	NA	NA	NA	0
58	1	1	0	P_striiformis_PSTG_16261T0	CYR32	CYR32	MVSVAYLVTLLSVLVALSRAEEASSAKPEEVEDKFFFGNRFSNFNNFNYFNSFNTGSYLYSNYFNFYRTWSNTYNNIYGFGCFPQNSLSLRYFVKANEGAPSVSRRAISLDADQLVRRADTESVTCIAAKGVSHEFSVKDCVAASHQLAEKKTSSATVGQCTLSLVNDKEKIAPSSVSAHTLEKTARQVLKSCTNSVSEKEANANDKQTLKIDNNQVVMLISKAA	EEASSAKPEEVEDKFFFGNRFSNFNNFNYFNSFNTGSYLYSNYFNFYRTWSNTYNNIYGFGCFPQNSLSLRYFVKANEGAPSVSRRAISLDADQLVRRADTESVTCIAAKGVSHEFSVKDCVAASHQLAEKKTSSATVGQCTLSLVNDKEKIAPSSVSAHTLEKTARQVLKSCTNSVSEKEANANDKQTLKIDNNQVVMLISKAA	225	205	0	NA	NA	NA	FxC(80-82)	NA	0	Non-apoplastic,0.5	Apoplastic: 0.762 Cytoplasmic: 0.651	NA	chlo:6,nucl:6,cyto:1,mito:1	NA	0	5	0.0243902	NA	NA	NA	NA	0	73	0.715	0	NA	YVTN repeat-like/Quinoprotein amine dehydrogenase{2.130.10.10,0.5501}|SH3 type barrels. (2.30.30) {2.30.30.140,0.5457}|NE0471 N-terminal domain-like (3.30.2020) {3.30.2020.30,0.5345}	Hypothetical protein Ta0583 {d2fsja2,0.6447}|Mistletoe lectin I A-chain{d1m2ta_,0.605}|Myosin S1 fragment, N-terminal domain {d2mysa1,0.5272}|Src kinase-associated phosphoprotein SKAP55 (SCAP1) {d1u5da1,0.5089}	0	Shr7(PSTG_14695)	NA	NA	NA	NA	0
59	1	1	0	P_striiformis_PSTG_16742T0	CYR32	CYR32	MVSFAYLFTLLSVLVALSRAEEASSAKPQEVEDKFFFGNGFNNYLNFGSGYNLLNYNSYFYNTWSTYVNIFAYGCFPRTSIYGRYFIKASEGAQSVSRRAISLDADQLVRRADTESVTCTAAKGVSQDFSVKDCVAASHQLAEKKTSSATVGGCTLSLVNSKEKIAPGSVSGHTLEKTTRQILKSCVKSVSEKEANTNDKDSLKIDQQQVVMLISKAE	EEASSAKPQEVEDKFFFGNGFNNYLNFGSGYNLLNYNSYFYNTWSTYVNIFAYGCFPRTSIYGRYFIKASEGAQSVSRRAISLDADQLVRRADTESVTCTAAKGVSQDFSVKDCVAASHQLAEKKTSSATVGGCTLSLVNSKEKIAPGSVSGHTLEKTTRQILKSCVKSVSEKEANTNDKDSLKIDQQQVVMLISKAE	218	198	0	NA	NA	NA	YxC(73-75)	NA	0	Non-apoplastic,0.55	Cytoplasmic: 0.715 Apoplastic: 0.686	NA	chlo:11,nucl:3	NA	0	5	0.0252525	NA	NA	NA	NA	0	77.1	0.77	0	De novo designed small beta-barrel protein 33_bp_sh3 {7uwz_A,0.5331}	Ricin (A Subunit), domain 2 {4.10.470.10,0.6469}|Nucleic acid-binding proteins {2.40.50.140,0.6146}|RNA polymerase II/Efflux pump adaptor protein, barrel-sandwich hybrid domain {2.40.50.100,0.5101}	Mechanosensitive channel protein MscS (YggB), middle domain {d2vv5a1,0.7386}|Putative adenine deaminase EF0837{d2icsa1,0.6855}|Ribosome inactivating proteins (RIP){d3ktza_,0.6778}|Hypothetical protein EF2904 {d2az4a1,0.6613}|6-pyruvoyl tetrahydropterin synthase{d3lx3a_,0.652}|Mistletoe lectin I A-chain{d1m2ta_,0.6091}|Hypothetical protein Ta0583 {d2fsja2,0.5634}|Myosin S1 fragment, N-terminal dom…	0	Shr7(PSTG_14695)	NA	NA	NA	NA	0
60	1	1	0	P_striiformis_PSTG_17612T0	CYR32	CYR32	MVSFTYLVTLSSVLVALSRAEEASSGKPQEVEDKFFFGNGFRNNLFFSSGYDLYNYNYSFYSTWSNYINGGIYGYACFPYYSFYRRYFVKANEGAQSVSRRAISLDADQLVRRADTEFVTCTAAKGVSHEFSVKDCVAASHQLAEQKTSSATVGQCTLSLVNAKEKIAAASVSAHTLEKNARQILTSCTNSVTEKEATPDDQKSLKLDNQQVVMILSKAS	EEASSGKPQEVEDKFFFGNGFRNNLFFSSGYDLYNYNYSFYSTWSNYINGGIYGYACFPYYSFYRRYFVKANEGAQSVSRRAISLDADQLVRRADTEFVTCTAAKGVSHEFSVKDCVAASHQLAEQKTSSATVGQCTLSLVNAKEKIAAASVSAHTLEKNARQILTSCTNSVTEKEATPDDQKSLKLDNQQVVMILSKAS	220	200	0	NA	NA	NA	YxC(75-77)	NA	0	Non-apoplastic,0.7	Apoplastic: 0.754 Cytoplasmic: 0.644	NA	chlo:7,nucl:5,cyto:1,mito:1	NA	0	5	0.025	Coils{Coil(160-180)}	NA	NA	NA	0	75	0.733	0	Alpha-galactosyl-binding lectin{4nds_A,0.5011}	Vcp-like ATPase; Chain A, domain 2 (3.10.330) {3.10.330.70,0.5939}	Mistletoe lectin I A-chain{d1m2ta_,0.6031}|Hypothetical protein Ta0583 {d2fsja2,0.5961}	0	Shr7(PSTG_14695)	NA	NA	NA	NA	0
61	1	1	0	POV95655.1	93-210_v2018_H	93-210	MVSFAYLVTLLSVLVALSRAEEASSAKPEEVEDKFFFGNRFSNFNNFNYFNSFNTGNYLYSNYFNFYRTWSNTYNNIYGFGCFPQNSLSLRYFAKANEGAQSVSRRAISLDADQLVRRADTESVTCIAAKGVSHEFSVKDCVAASRQLAEKKTSSATVGQCTLSLVNDKEKIAAASVSAHTLEKTARQVLKSCTNSVSEKEANSNDKQTLKIDNNQVVMLVSKAA	EEASSAKPEEVEDKFFFGNRFSNFNNFNYFNSFNTGNYLYSNYFNFYRTWSNTYNNIYGFGCFPQNSLSLRYFAKANEGAQSVSRRAISLDADQLVRRADTESVTCIAAKGVSHEFSVKDCVAASRQLAEKKTSSATVGQCTLSLVNDKEKIAAASVSAHTLEKTARQVLKSCTNSVSEKEANSNDKQTLKIDNNQVVMLVSKAA	225	205	0	NA	NA	NA	FxC(80-82)	NA	0	Non-apoplastic,0.51	Cytoplasmic: 0.709 Apoplastic: 0.589	NA	chlo:8,nucl:5,cyto:1	NA	0	5	0.0243902	NA	NA	NA	NA	0	72.2	0.71	0	DNA helicase I {4l0j_A,0.7015}	YVTN repeat-like/Quinoprotein amine dehydrogenase{2.130.10.10,0.5641}|Adenine nucleotide alpha hydrolases-like domains {2.30.30.280,0.513}|N-terminal domain of TfIIb (6.20.50) {6.20.50.90,0.5106}	Hydroxynitrile lyase{d1ju2a1,0.7265}|Mechanosensitive channel protein MscS (YggB), middle domain {d2vv5a1,0.686}|Clostridium neurotoxins, catalytic domain{d2a97a_,0.5226}|Dihydroxypyridine hydroxylase DhpH {d2voua1,0.5095}|Fosfomycin resistance protein A (FosA) {d1nkia_,0.509}	0	Shr7(PSTG_14695)	NA	NA	NA	NA	0
62	1	1	0	POW03914.1	93-210_v2018_H	93-210	MVSVAYLVTLLSVLVALSRAEEASSAKPEEIEDKFFFVNRFSNFNNFNYFNNFNTGNYLYYNNFNFYRTWSNTYSNIFAFGCFPQNSLSLRYFVKANEGAQSVSRRAISLDADQLVRRADTESVTCIAAKGVSHEFSVKDCVAYVHLSATDYDNTLRIPPVGREKDVSATVGQCTLSLVNDKEKIAAASVSAHTLEKTARQVLKSCTNSVSEKEANPNDKQTLKIDNKQVVMLISKAE	EEASSAKPEEIEDKFFFVNRFSNFNNFNYFNNFNTGNYLYYNNFNFYRTWSNTYSNIFAFGCFPQNSLSLRYFVKANEGAQSVSRRAISLDADQLVRRADTESVTCIAAKGVSHEFSVKDCVAYVHLSATDYDNTLRIPPVGREKDVSATVGQCTLSLVNDKEKIAAASVSAHTLEKTARQVLKSCTNSVSEKEANPNDKQTLKIDNKQVVMLISKAE	238	218	0	NA	NA	NA	FxC(80-82)	NA	0	Non-apoplastic,0.59	Apoplastic: 0.748 Cytoplasmic: 0.68	NA	chlo:10,nucl:3,cyto:1	NA	0	5	0.0229358	NA	NA	NA	NA	0	65.4	0.674	0	NA	NA	Myo-inositol 1-phosphate synthase {d1p1ja1,0.6918}|Mechanosensitive channel protein MscS (YggB), middle domain {d2vv5a1,0.6778}|Mistletoe lectin I A-chain{d1m2ta_,0.6244}|Ribosome inactivating proteins (RIP){d3ktza_,0.59}	0	Shr7(PSTG_14695)	NA	NA	NA	NA	0
63	1	1	0	POW03929.1	93-210_v2018_H	93-210	MVSVAYLVTLLSVLVALSRAEEASSAKPEEVEDKFFFEQLEPSVLRQGQRGSAKRSRRAISLDADQLVRRADTESVTCIAAKGVSHEFSVKDCVAASRQLAEKKTSSATVGQCTLSLVNDKEKIAPASVSAHTLEKTARQVLKSCTNSVSEKEANANDKQTLNIDSKQVVMLISKRHECFRTDLAQM	EEASSAKPEEVEDKFFFEQLEPSVLRQGQRGSAKRSRRAISLDADQLVRRADTESVTCIAAKGVSHEFSVKDCVAASRQLAEKKTSSATVGQCTLSLVNDKEKIAPASVSAHTLEKTARQVLKSCTNSVSEKEANANDKQTLNIDSKQVVMLISKRHECFRTDLAQM	187	167	0	NA	NA	NA	NA	NA	0	Non-apoplastic,0.94	Cytoplasmic: 0.892	Mitochondria, 0.991|25-45 Nucleus,KRSR	chlo:11,nucl:2,cyto:1	NA	0	5	0.0299401	NA	NA	NA	NA	0	63.9	0.513	0	long chain fatty acid-CoA ligase {1ult_A,0.7446} | AMP-binding domain protein {6ijb_A,0.5686} | Alpha-galactosyl-binding lectin{4nds_A,0.559}	ANL, N-terminal domain {3.40.50.12780,0.7396}|Protein of unknown function YopT {3.10.20.330,0.6952}|Alpha/Beta hydrolase fold, catalytic domain {3.40.50.1820,0.5924}|Zinc/RING finger domain, C3HC4 (zinc finger){3.30.40.10,0.5796}|MOB kinase activator {1.20.140.30,0.5333}	Glutamyl-tRNA(Gln) amidotransferase subunit D, GatD {d1zq1a1,0.8395}|Phthalate dioxygenase reductase {d2piaa1,0.8034}|Long chain fatty acid-CoA ligase TT0168{d1v25a_,0.7598}|Methuselah ectodomain{d1fjra_,0.7432}|D-lactate dehydrogenase{d1f0xa1,0.7149}|Endonuclease VIII-like 1 (NEIL1){d1tdha3,0.696}|Uncharacterized protein YopT {d2dlba1,0.6952}|CRP-like transcriptional regulator TM1171, N-terminal…	0	Pst_9302|Shr7(PSTG_14695)	NA	NA	NA	NA	0
64	1	1	0	POW03930.1	93-210_v2018_H	93-210	MVSLTYLVTLLSVLVVLCRAEEASSGKPQEVEDKFFFGNGFRNNLFFSSGYDLYTYNYSFYSTWSNYINGDIYGYACFPYYSFYRRYFVKASEGAQSVSRRAISLDADQLVRRADTEFATCTAAKGVSHEFSVKDCVAASHQLAEQKTSSATVGQCTLSLVNAKEKMAPASVSAHTLEKHARQILKSCVNSVTEKEATPDDQKSLKLDDQQVVMLLSKGT	EEASSGKPQEVEDKFFFGNGFRNNLFFSSGYDLYTYNYSFYSTWSNYINGDIYGYACFPYYSFYRRYFVKASEGAQSVSRRAISLDADQLVRRADTEFATCTAAKGVSHEFSVKDCVAASHQLAEQKTSSATVGQCTLSLVNAKEKMAPASVSAHTLEKHARQILKSCVNSVTEKEATPDDQKSLKLDDQQVVMLLSKGT	220	200	0	NA	NA	NA	YxC(75-77)	NA	0	Non-apoplastic,0.8	Cytoplasmic: 0.712 Apoplastic: 0.661	NA	chlo:8,nucl:4,cyto:1,mito:1	NA	0	5	0.025	NA	NA	NA	NA	0	76.1	0.763	0	NA	Nucleic acid-binding proteins {2.40.50.140,0.5096}	Hypothetical protein NE0471 N-terminal domain {d2auwa2,0.5149}	0	Shr7(PSTG_14695)	NA	NA	NA	NA	0
65	1	1	0	POW07043.1	93-210_v2018_H	93-210	MVSFAYLFTLLSVLVALSRAEEASSAKPQEVEDKFFFGNGFNNYLNVGTGYNLFYSNSYFYNTWSTYSYNNIFAYGCFPYNSFGRYFIKASEGAQSVSRRAITLDADQLVRRADTESVTCTAAKGVSQDFSVKDCVAASHQLAEKKTSSATVGGCTLSLVNSKEKIAPGSISGHTLEKTTRQILKSCVKSVSEKEASTNDKDSLKIDQQQVVMLISHAA	EEASSAKPQEVEDKFFFGNGFNNYLNVGTGYNLFYSNSYFYNTWSTYSYNNIFAYGCFPYNSFGRYFIKASEGAQSVSRRAITLDADQLVRRADTESVTCTAAKGVSQDFSVKDCVAASHQLAEKKTSSATVGGCTLSLVNSKEKIAPGSISGHTLEKTTRQILKSCVKSVSEKEASTNDKDSLKIDQQQVVMLISHAA	219	199	0	NA	NA	NA	YxC(75-77)	NA	0	Apoplastic,0.56	Apoplastic: 0.748 Cytoplasmic: 0.587	NA	chlo:9,nucl:5	NA	0	5	0.0251256	NA	NA	NA	NA	0	75.1	0.728	0	NA	Ricin (A Subunit), domain 2 {4.10.470.10,0.6142}	Ribosome inactivating proteins (RIP){d3ktza_,0.6292}|Mistletoe lectin I A-chain{d1m2ta_,0.6211}|Vaccinia DNA topoisomerase I, 9 kDa N-terminal fragment{d1vcca_,0.6126}|Hypothetical protein Ta0583 {d2fsja2,0.5854}|Myosin S1 fragment, N-terminal domain {d2mysa1,0.5072}	0	Shr7(PSTG_14695)	NA	NA	NA	NA	0
66	1	1	0	POW14737.1	93-210_v2018_H	93-210	MVSFAYLVTLLSVLVALSRAEEASSAKPEEVEDKFFFGNRFSNFNNFNYFNSFNTGNISTQHFNFYRTWSNTYNNIYGFGCFPQNSLSLRYFVKANEGAQSVSRRAISLDADQLVVVPIPSRSLALPPRAFPMNSPASHQLAEKKTSSATVGQCTLSLVNDKEKIAAASVSAHTLEKTARQVLKSCTNSVSEKEANSNDKQNLKIDNNQVVMLVSKAA	EEASSAKPEEVEDKFFFGNRFSNFNNFNYFNSFNTGNISTQHFNFYRTWSNTYNNIYGFGCFPQNSLSLRYFVKANEGAQSVSRRAISLDADQLVVVPIPSRSLALPPRAFPMNSPASHQLAEKKTSSATVGQCTLSLVNDKEKIAAASVSAHTLEKTARQVLKSCTNSVSEKEANSNDKQNLKIDNNQVVMLVSKAA	218	198	0	NA	NA	NA	FxC(79-81)	NA	0	Non-apoplastic,0.55	Apoplastic: 0.753 Cytoplasmic: 0.511	Chloroplast,0.905|55-89	nucl:8,chlo:4,cyto:1,mito:1	NA	0	3	0.0151515	NA	NA	NA	NA	0	45.2	0.503	0	NA	NA	Oligoxyloglucan reducing end-specific cellobiohydrolase{d2ebsa1,0.7088}|Chondroitinase AC{d1cb8a2,0.5026}	0	Shr7(PSTG_14695)	NA	NA	NA	NA	0
67	1	1	0	POW14805.1	93-210_v2018_H	93-210	MVSFAYLVTLLSVLVALSRAEEASSAKPEEVEDKFFFGNRFSNFNNFNYFNSFNTGNYLYYNNFNFYRTWSNTYSNIYGFGCFPQNSLSLRYFAKANEGAQSVSRRAISLDADQLVRRADTESVTCIAAKGVAQEFSVKDCVAASRQLAEKKTSSATVGQCTLSLVNDKEKIAAASVSAHTLEKTTRQVLKSCTNSVSEKEANSNDKQTLKIDSKQVVMLISKAA	EEASSAKPEEVEDKFFFGNRFSNFNNFNYFNSFNTGNYLYYNNFNFYRTWSNTYSNIYGFGCFPQNSLSLRYFAKANEGAQSVSRRAISLDADQLVRRADTESVTCIAAKGVAQEFSVKDCVAASRQLAEKKTSSATVGQCTLSLVNDKEKIAAASVSAHTLEKTTRQVLKSCTNSVSEKEANSNDKQTLKIDSKQVVMLISKAA	225	205	0	NA	NA	NA	FxC(80-82)	NA	0	Non-apoplastic,0.5	Cytoplasmic: 0.794 Apoplastic: 0.53	NA	chlo:6,nucl:6,cyto:1,mito:1	NA	0	5	0.0243902	NA	NA	NA	NA	0	71.3	0.693	0	General secretion pathway protein C {7oio_A,0.529}	Ricin (A Subunit), domain 2 {4.10.470.10,0.6262}|N-terminal domain of TfIIb (6.20.50) {6.20.50.90,0.5157}	Mechanosensitive channel protein MscS (YggB), middle domain {d2vv5a1,0.6783}|Ribosome inactivating proteins (RIP){d3ktza_,0.6278}|Mistletoe lectin I A-chain{d1m2ta_,0.6139}|Myosin S1 fragment, N-terminal domain {d2mysa1,0.5142}	0	Shr7(PSTG_14695)	NA	NA	NA	NA	0
68	1	1	0	PS_11_281_scaffold_7029	11-281_H	11-281	MVSFAYLVTLLSVLVALSRAEEASSAKPEEVEDKFFFGNRFSNFNNFNYFNSFNTGNYLYSNYFNFYRTWSNTYNNIYGFGCFPQNSLSLRYFAKANEGAQSVSRRAISLDADQLVRRADTESVTCIAAKGVSHEFSVKDCVAASRQLAEKKTSSATVGQCTLSLVNDKEKIAAASVSAHTLEKTARQVLKSCTNSVSEKEANPNDKQTLKIDNKQVVMLISKAE	EEASSAKPEEVEDKFFFGNRFSNFNNFNYFNSFNTGNYLYSNYFNFYRTWSNTYNNIYGFGCFPQNSLSLRYFAKANEGAQSVSRRAISLDADQLVRRADTESVTCIAAKGVSHEFSVKDCVAASRQLAEKKTSSATVGQCTLSLVNDKEKIAAASVSAHTLEKTARQVLKSCTNSVSEKEANPNDKQTLKIDNKQVVMLISKAE	225	205	0	NA	NA	NA	FxC(80-82)	NA	0	Non-apoplastic,0.57	Cytoplasmic: 0.783 Apoplastic: 0.543	NA	chlo:7,nucl:5,cyto:1,plas:1	NA	0	5	0.0243902	NA	NA	NA	NA	0	71.6	0.71	0	NA	Aspartate Aminotransferase, domain 1{3.90.1150.10,0.668}	Mechanosensitive channel protein MscS (YggB), middle domain {d2vv5a1,0.6709}	0	Shr7(PSTG_14695)	NA	NA	NA	NA	0
69	1	1	0	PS_11_281_scaffold_8517	11-281_H	11-281	MVSFAYLFTLLSVLVALSRAEEASSAKPQEVEDKFFFGNGFNNYLNVGTGYNLFYSNSYFYNTWSTYSYNNIFAYGCFPYNSFGRYFIKASEGAQSVSRRAITLDADQLVRRADTESVTCTAAKGVSQDFSVKDCVAASHQLAEKKTSSATVGGCTLSLVNSKEKIAPGSISGHTLEKTTRQILKSCVKSVSEKEASTNDKGSLKIDQQQVVMLVSRAA	EEASSAKPQEVEDKFFFGNGFNNYLNVGTGYNLFYSNSYFYNTWSTYSYNNIFAYGCFPYNSFGRYFIKASEGAQSVSRRAITLDADQLVRRADTESVTCTAAKGVSQDFSVKDCVAASHQLAEKKTSSATVGGCTLSLVNSKEKIAPGSISGHTLEKTTRQILKSCVKSVSEKEASTNDKGSLKIDQQQVVMLVSRAA	219	199	0	NA	NA	NA	YxC(75-77)	NA	0	Non-apoplastic,0.51	Apoplastic: 0.772 Cytoplasmic: 0.589	NA	chlo:11,nucl:3	NA	0	5	0.0251256	NA	NA	NA	NA	0	74.7	0.724	0	NA	NA	Clostridium neurotoxins, catalytic domain{d2a97a_,0.5703}	0	Shr7(PSTG_14695)	NA	NA	NA	NA	0
70	1	1	0	PS_11_281_scaffold_8523	11-281_H	11-281	MVSFAYLFTLLSVLVALSRAEEASSAKPQEVEDKFFFGNGFNNYLNVGTGYNLFYSNSYFYNTWSTYSYNNIFAYGCFPYNSFGRYFIKASEGAQSVSRRAITLDADQLVRRADTESVTCTAAKGVSQDFSVKDCVAASHQLAEKKTSSATVGGCTLSLVNSKEKIAPGSISGHTLEKTTRQILKSCVKSVSEKEASTNDKDSLKIDQQQVVMLISQAA	EEASSAKPQEVEDKFFFGNGFNNYLNVGTGYNLFYSNSYFYNTWSTYSYNNIFAYGCFPYNSFGRYFIKASEGAQSVSRRAITLDADQLVRRADTESVTCTAAKGVSQDFSVKDCVAASHQLAEKKTSSATVGGCTLSLVNSKEKIAPGSISGHTLEKTTRQILKSCVKSVSEKEASTNDKDSLKIDQQQVVMLISQAA	219	199	0	NA	NA	NA	YxC(75-77)	NA	0	Non-apoplastic,0.51	Apoplastic: 0.759 Cytoplasmic: 0.593	NA	chlo:10,nucl:4	NA	0	5	0.0251256	NA	NA	NA	NA	0	73	0.725	0	NA	NA	Putative adenine deaminase EF0837{d2icsa1,0.7044}|Mechanosensitive channel protein MscS (YggB), middle domain {d2vv5a1,0.6953}|Mistletoe lectin I A-chain{d1m2ta_,0.5563}|Ribosome inactivating proteins (RIP){d3ktza_,0.5372}|Clostridium neurotoxins, catalytic domain{d2a97a_,0.5173}|Uracil PRTase, Upp {d1xtta1,0.5011}	0	Shr7(PSTG_14695)	NA	NA	NA	NA	0
71	1	1	0	PS_11_281_scaffold_9791	11-281_H	11-281	MVSFAYLFTLLSVLVALSRAEEASSAKPQEVEDKFFFGNGFNNYLNVGTGYNLFYSNSYFYNTWSTYSYNNIFAYGCFPYNSFGRYFIKASEGAQSVSRRAITLDADQLVRRADTESVTCTAAKGVSQDFSVKDCVAASHQLAEKKTSSATVGGCTLSLVNSKEKIAPGSISGHTLEKTTRQILKSCVKSVSEKEASNNEKGSLKIDQQQVVMLVSRAA	EEASSAKPQEVEDKFFFGNGFNNYLNVGTGYNLFYSNSYFYNTWSTYSYNNIFAYGCFPYNSFGRYFIKASEGAQSVSRRAITLDADQLVRRADTESVTCTAAKGVSQDFSVKDCVAASHQLAEKKTSSATVGGCTLSLVNSKEKIAPGSISGHTLEKTTRQILKSCVKSVSEKEASNNEKGSLKIDQQQVVMLVSRAA	219	199	0	NA	NA	NA	YxC(75-77)	NA	0	Non-apoplastic,0.52	Apoplastic: 0.768 Cytoplasmic: 0.62	NA	chlo:11,nucl:3	NA	0	5	0.0251256	NA	NA	NA	NA	0	76.1	0.73	0	NA	NA	Clostridium neurotoxins, catalytic domain{d2a97a_,0.5824}	0	PSTG_10917|Shr7(PSTG_14695)	NA	NA	NA	NA	0
72	1	1	0	PS_11-281_00012550	11-281_P	11-281	MVSVAYLVALLSVLVALSRAEEASSAKPEEIEDKFFFGNRFSNFNNFNYFNNFNTGNYLYYNNFNFYRTWSNTYSNIFAFGCFPQNSLSLRYFVKANEGAQSVSRRAISLDADQLVRRADTESVTCIAAKGVSHEFSVKDCVAASRQLAEKKTSSATVGQCTLSLVNDKEKIAAASVSAHTLEKTARQVLKSCTNSVSEKEANPNDKQTLKIDNKQVVMLISKAE	EEASSAKPEEIEDKFFFGNRFSNFNNFNYFNNFNTGNYLYYNNFNFYRTWSNTYSNIFAFGCFPQNSLSLRYFVKANEGAQSVSRRAISLDADQLVRRADTESVTCIAAKGVSHEFSVKDCVAASRQLAEKKTSSATVGQCTLSLVNDKEKIAAASVSAHTLEKTARQVLKSCTNSVSEKEANPNDKQTLKIDNKQVVMLISKAE	225	205	0	NA	NA	NA	FxC(80-82)	NA	0	Non-apoplastic,0.64	Cytoplasmic: 0.778 Apoplastic: 0.57	NA	chlo:6,nucl:6,cyto:1,plas:1	NA	0	5	0.0243902	NA	NA	NA	NA	0	73.1	0.712	0	NA	Ricin (A Subunit), domain 2 {4.10.470.10,0.6108}	Mechanosensitive channel protein MscS (YggB), middle domain {d2vv5a1,0.6749}|Ribosome inactivating proteins (RIP){d3ktza_,0.6216}|Mistletoe lectin I A-chain{d1m2ta_,0.6211}|Uracil PRTase, Upp {d1xtta1,0.5007}	0	Shr7(PSTG_14695)	NA	NA	NA	NA	0
73	1	1	0	PS_11-281_00012555	11-281_P	11-281	MVSFAYLVTLLSVLVALSRAEEASSAKPEEVEDKFFFGNRFSNFNNFNYFNSFNTGNYLYYNNFNFYRTWSNTYNNIYGFGCFPQNSLGLRYFVKANEGAQSVSRRAISLDADQLVRRADTESVTCIAAKGVSHEFSVKDCVAASHQLAEKKTSSATVGQCTLSLVNDKEKIAAASVSAHTLEKTARQVLKSCTNSVSEKEANSNDKQNLKIDNNQVVMLVSKAA	EEASSAKPEEVEDKFFFGNRFSNFNNFNYFNSFNTGNYLYYNNFNFYRTWSNTYNNIYGFGCFPQNSLGLRYFVKANEGAQSVSRRAISLDADQLVRRADTESVTCIAAKGVSHEFSVKDCVAASHQLAEKKTSSATVGQCTLSLVNDKEKIAAASVSAHTLEKTARQVLKSCTNSVSEKEANSNDKQNLKIDNNQVVMLVSKAA	225	205	0	NA	NA	NA	FxC(80-82)	NA	0	Non-apoplastic,0.54	Cytoplasmic: 0.707 Apoplastic: 0.689	NA	chlo:9,nucl:4,cyto:1	NA	0	5	0.0243902	NA	NA	NA	NA	0	74.1	0.717	0	NA	Ricin (A Subunit), domain 2 {4.10.470.10,0.6137}	Mechanosensitive channel protein MscS (YggB), middle domain {d2vv5a1,0.6743}|Ribosome inactivating proteins (RIP){d3ktza_,0.6256}|Mistletoe lectin I A-chain{d1m2ta_,0.6177}|Myosin S1 fragment, N-terminal domain {d2mysa1,0.5184}	0	Shr7(PSTG_14695)	NA	NA	NA	NA	0
74	1	1	0	PS_11-281_00012564	11-281_P	11-281	MVSFAYLVTLLSVLVALSRAEEASSAKPEEVEDKFFFGNRFSNFNNFNYFNSFNTGNYLYYNYFNFYRTWSNTYNNIYGFGCFPQNSLSLRYFVKANEGAQSVSRRAISLDADQLVRRADTESVTCIAAKGVAQEFSVKDCVAASRQLAEKKTSSATVGQCTLSLVNDKEKIAAASVSAHTLEKTTRQVLKSCTNSVSEKEANSNDKQTLKIDSKQVVMLISKAA	EEASSAKPEEVEDKFFFGNRFSNFNNFNYFNSFNTGNYLYYNYFNFYRTWSNTYNNIYGFGCFPQNSLSLRYFVKANEGAQSVSRRAISLDADQLVRRADTESVTCIAAKGVAQEFSVKDCVAASRQLAEKKTSSATVGQCTLSLVNDKEKIAAASVSAHTLEKTTRQVLKSCTNSVSEKEANSNDKQTLKIDSKQVVMLISKAA	225	205	0	NA	NA	NA	FxC(80-82)	NA	0	Non-apoplastic,0.5	Cytoplasmic: 0.796 Apoplastic: 0.726	NA	chlo:8,nucl:5,cyto:1	NA	0	5	0.0243902	NA	NA	NA	NA	0	70.6	0.709	0	NA	NA	Hypothetical protein Ta0583 {d2fsja2,0.6522}|Mistletoe lectin I A-chain{d1m2ta_,0.6041}|Heterochromatin protein 1, HP1{d1e0ba_,0.5751}|Congerin II{d1is3a_,0.5449}	0	Shr7(PSTG_14695)	NA	NA	NA	NA	0
75	1	1	0	Pst104E_13366	104E137A-_P	104E137A-	MVSFAYLVTLLSVLVALSRAEEASSAKPEEVEDKFFFGNRFSNFNNFNYFNSFNTGNYLYYNNFNFYRTWSNTYNNIYGFGCFPQNSLGLRYFVKANEEAQSVSRRAISLDADQLVRRADTESVTCIAAKGVSHEFSVKDCVAASRQLAEKKTSSATVGQCTLSLVNDKEKIAAASVSAHTLEKTARQVLKSCTNSVSEKEANSNDKQNLKIDNNQVVMLVSKAA	EEASSAKPEEVEDKFFFGNRFSNFNNFNYFNSFNTGNYLYYNNFNFYRTWSNTYNNIYGFGCFPQNSLGLRYFVKANEEAQSVSRRAISLDADQLVRRADTESVTCIAAKGVSHEFSVKDCVAASRQLAEKKTSSATVGQCTLSLVNDKEKIAAASVSAHTLEKTARQVLKSCTNSVSEKEANSNDKQNLKIDNNQVVMLVSKAA	225	205	0	NA	NA	NA	FxC(80-82)	NA	0	Non-apoplastic,0.62	Cytoplasmic: 0.738 Apoplastic: 0.563	NA	chlo:9,nucl:4,cyto:1	NA	0	5	0.0243902	NA	NA	NA	NA	0	74.1	0.716	0	NA	Ricin (A Subunit), domain 2 {4.10.470.10,0.6158}	Mechanosensitive channel protein MscS (YggB), middle domain {d2vv5a1,0.6711}|Mistletoe lectin I A-chain{d1m2ta_,0.6214}|Ribosome inactivating proteins (RIP){d3ktza_,0.5481}|Myosin S1 fragment, N-terminal domain {d2mysa1,0.519}	0	Shr7(PSTG_14695)	NA	NA	NA	NA	0
76	1	1	0	Pst104E_13371	104E137A-_P	104E137A-	MVSVAYLVTLLSVLVALSRAEEASSAKPEEIEDKFFFVNRFSNFNNFNYFNNFNTGNYLYYNNFNFYRTWSNTYSNIFAFGCFPQNSLSLRYFVKANEGAQSVSRRAISLDADQLVRRADTESVTCIAAKGVSHEFSVKDCVAASRQLAEKKTSSATVGQCTLSLVNDKEKIAAASVSAHTLEKTARQVLKSCTNSVSEKEANPNDKQTLKIDNKQVVMLISKAE	EEASSAKPEEIEDKFFFVNRFSNFNNFNYFNNFNTGNYLYYNNFNFYRTWSNTYSNIFAFGCFPQNSLSLRYFVKANEGAQSVSRRAISLDADQLVRRADTESVTCIAAKGVSHEFSVKDCVAASRQLAEKKTSSATVGQCTLSLVNDKEKIAAASVSAHTLEKTARQVLKSCTNSVSEKEANPNDKQTLKIDNKQVVMLISKAE	225	205	0	NA	NA	NA	FxC(80-82)	NA	0	Non-apoplastic,0.64	Cytoplasmic: 0.777 Apoplastic: 0.701	NA	chlo:9,nucl:4,cyto:1	NA	0	5	0.0243902	NA	NA	NA	NA	0	72.5	0.702	0	NA	Ricin (A Subunit), domain 2 {4.10.470.10,0.6149}	Mechanosensitive channel protein MscS (YggB), middle domain {d2vv5a1,0.678}|Hypothetical protein EF2904 {d2az4a1,0.6723}|Ribosome inactivating proteins (RIP){d3ktza_,0.6295}|Mistletoe lectin I A-chain{d1m2ta_,0.6198}	0	Shr7(PSTG_14695)	NA	NA	NA	NA	0
77	1	1	0	Pst104E_13379	104E137A-_P	104E137A-	MVSVAYLVTLLSVLVALSRAEEASSAKPEEVEDKFFFGNRFSNFNNFNYFNNFNTGNYLYYNNFNFYRTWSNTYSNIFAFGCFPQNSLSLRYFVKANEEAQSVSRRAISLDADQLVRRADTESVTCIAAKGVSHEFSVKDCVAASRQLAEKKTSSATVGQCTLSLVNDKEKIAPASVSAHTLEKTARQVLKSCTNSVSEKEANANDKQTLNIDSKQVVMLISKAA	EEASSAKPEEVEDKFFFGNRFSNFNNFNYFNNFNTGNYLYYNNFNFYRTWSNTYSNIFAFGCFPQNSLSLRYFVKANEEAQSVSRRAISLDADQLVRRADTESVTCIAAKGVSHEFSVKDCVAASRQLAEKKTSSATVGQCTLSLVNDKEKIAPASVSAHTLEKTARQVLKSCTNSVSEKEANANDKQTLNIDSKQVVMLISKAA	225	205	0	NA	NA	NA	FxC(80-82)	NA	0	Non-apoplastic,0.75	Cytoplasmic: 0.686 Apoplastic: 0.669	NA	chlo:9,nucl:4,cyto:1	NA	0	5	0.0243902	NA	NA	NA	NA	0	73.1	0.711	0	NA	YVTN repeat-like/Quinoprotein amine dehydrogenase{2.130.10.10,0.5326}	Mechanosensitive channel protein MscS (YggB), middle domain {d2vv5a1,0.6756}|Mistletoe lectin I A-chain{d1m2ta_,0.604}|Glutamyl-tRNA(Gln) amidotransferase subunit D, GatD {d1zq1a1,0.589}|Ribosome inactivating proteins (RIP){d3ktza_,0.5577}|Clostridium neurotoxins, catalytic domain{d2a97a_,0.5146}	0	Shr7(PSTG_14695)	NA	NA	NA	NA	0
78	1	1	0	Pst104E_13381	104E137A-_P	104E137A-	MVSLTYLVTLLSVLVVLCRAEEASSGKPQEVEDKFFFGNGFRNNLFFSSGYDLYTYNYSFYSTWSNYINGDIYGYACFPYYSFYRRYFVKASEGAQSVSRRAISLDADQLVRRADTEFATCTAAKGVSHEFSVKDCVAASHQLAEQKTSSATVGQCTLSLVNAKEKMAPASVSAHTLEKHARQILKSCVNSVTEKEATPDDQKSLKLDDQQVVMLLSKGT	EEASSGKPQEVEDKFFFGNGFRNNLFFSSGYDLYTYNYSFYSTWSNYINGDIYGYACFPYYSFYRRYFVKASEGAQSVSRRAISLDADQLVRRADTEFATCTAAKGVSHEFSVKDCVAASHQLAEQKTSSATVGQCTLSLVNAKEKMAPASVSAHTLEKHARQILKSCVNSVTEKEATPDDQKSLKLDDQQVVMLLSKGT	220	200	0	NA	NA	NA	YxC(75-77)	NA	0	Non-apoplastic,0.8	Cytoplasmic: 0.712 Apoplastic: 0.661	NA	chlo:8,nucl:4,cyto:1,mito:1	NA	0	5	0.025	NA	NA	NA	NA	0	75.6	0.762	0	NA	YVTN repeat-like/Quinoprotein amine dehydrogenase{2.130.10.10,0.5268}	Myosin S1 fragment, N-terminal domain {d1w7ja1,0.6129}|Spore coat polysaccharide biosynthesis protein C{d2fnua_,0.5488}	0	Shr7(PSTG_14695)	NA	NA	NA	NA	0
79	1	1	0	Pst104E_13423	104E137A-_P	104E137A-	MVSFAYLFTLLSVLVALSRAEEASSAKPQEVEDKFFFGNGFNNYLNVGTGYNLFYSNSYFYNTWSTYSYNNIFAYGCFPYNSFGRYFIKASEGAQSVSRRAITLDADQLVRRADTESVTCTAAKGVSQDFSVKDCVAASHQLAEKKTSSATVGGCTLSLVNSKEKIAPGSISGHTLEKTTRQILKSCVKSVSEKEASTNDKDSLKIDQQQVVMLISQAA	EEASSAKPQEVEDKFFFGNGFNNYLNVGTGYNLFYSNSYFYNTWSTYSYNNIFAYGCFPYNSFGRYFIKASEGAQSVSRRAITLDADQLVRRADTESVTCTAAKGVSQDFSVKDCVAASHQLAEKKTSSATVGGCTLSLVNSKEKIAPGSISGHTLEKTTRQILKSCVKSVSEKEASTNDKDSLKIDQQQVVMLISQAA	219	199	0	NA	NA	NA	YxC(75-77)	NA	0	Non-apoplastic,0.51	Apoplastic: 0.759 Cytoplasmic: 0.593	NA	chlo:10,nucl:4	NA	0	5	0.0251256	NA	NA	NA	NA	0	73.1	0.725	0	NA	NA	Putative adenine deaminase EF0837{d2icsa1,0.7057}|Mechanosensitive channel protein MscS (YggB), middle domain {d2vv5a1,0.6946}|Mistletoe lectin I A-chain{d1m2ta_,0.5562}|Ribosome inactivating proteins (RIP){d3ktza_,0.5371}|Clostridium neurotoxins, catalytic domain{d2a97a_,0.5161}|Uracil PRTase, Upp {d1xtta1,0.5004}	0	Shr7(PSTG_14695)	NA	NA	NA	NA	0
80	1	1	0	Pst104E_13426	104E137A-_P	104E137A-	MVSFAYLFTLLSVLVALSRAEEASSAKPQEVEDKFFFGNGFNNYLNVGTGYNLFYSNSYFYNTWSTYSYNNIFAYGCFPYNSFGRYFIKASEGAQSVSRRAITLDADHLVRRADTESVTCTAAKGVSQDFSVKDCVAASHQLAEKKTSSATVGGCTLSLVNSKEKIAPGSISGHTLEKTTRQILKSCVKSVSEKEASTNDKGSLKIDQQQVVMLVSRAA	EEASSAKPQEVEDKFFFGNGFNNYLNVGTGYNLFYSNSYFYNTWSTYSYNNIFAYGCFPYNSFGRYFIKASEGAQSVSRRAITLDADHLVRRADTESVTCTAAKGVSQDFSVKDCVAASHQLAEKKTSSATVGGCTLSLVNSKEKIAPGSISGHTLEKTTRQILKSCVKSVSEKEASTNDKGSLKIDQQQVVMLVSRAA	219	199	0	NA	NA	NA	YxC(75-77)	NA	0	Non-apoplastic,0.54	Apoplastic: 0.762 Cytoplasmic: 0.584	NA	chlo:10,nucl:4	NA	0	5	0.0251256	NA	NA	NA	NA	0	72.4	0.707	0	NA	Ricin (A Subunit), domain 2 {4.10.470.10,0.6226}	Mammalian thioredoxin reductase, N- and C-terminal domain {d1h6va1,0.7578}|Class I aldolase{d3oexa_,0.6735}|Ribosome inactivating proteins (RIP){d3ktza_,0.6349}|Mistletoe lectin I A-chain{d1m2ta_,0.6254}|Vaccinia DNA topoisomerase I, 9 kDa N-terminal fragment{d1vcca_,0.6205}|Hypothetical protein Ta0583 {d2fsja2,0.5939}|Clostridium neurotoxins, catalytic domain{d2a97a_,0.5594}|Myosin S1 fragment, …	0	Shr7(PSTG_14695)	NA	NA	NA	NA	0
81	1	1	0	Pst104E_13427	104E137A-_P	104E137A-	MVSFAYLFTLLSVLVALSRAEEASSAKPQEVEDKFFFGNGFNNYLNVGTGYNLFYSNSYFYNTWSTYSYNNIFAYGCFPYNSFGRYFIKASEGAQSVSRRAISLDADQLVRRADTESVTCTAAKGVSQDFSVKDCVAASHQLAEKKTSSATVGGCTLSLVNSKEKIAPGSISGHTLEKTTRQILKSCVKSVSEKEASNNEKGSLKIDQQQVVMLVSRAA	EEASSAKPQEVEDKFFFGNGFNNYLNVGTGYNLFYSNSYFYNTWSTYSYNNIFAYGCFPYNSFGRYFIKASEGAQSVSRRAISLDADQLVRRADTESVTCTAAKGVSQDFSVKDCVAASHQLAEKKTSSATVGGCTLSLVNSKEKIAPGSISGHTLEKTTRQILKSCVKSVSEKEASNNEKGSLKIDQQQVVMLVSRAA	219	199	0	NA	NA	NA	YxC(75-77)	NA	0	Non-apoplastic,0.51	Apoplastic: 0.759 Cytoplasmic: 0.617	NA	chlo:11,nucl:3	NA	0	5	0.0251256	NA	NA	NA	NA	0	75.4	0.729	0	NA	N-terminal domain of TfIIb (6.20.50) {6.20.50.90,0.5492}	Clostridium neurotoxins, catalytic domain{d2a97a_,0.5813}	0	Shr7(PSTG_14695)	NA	NA	NA	NA	0
82	1	1	0	Pst104E_13450	104E137A-_P	104E137A-	MVSFAYLFTLLSVLVALSRAEEASSAKPQEVEDKFFFGNGFNNYLNFGSGYNLLNYNSYFYNTWSTYVNIFAYGCFPRTSIYGRYFIKASEGAQSVSRRAISLDADQLVRRADTESVTCTAAKGVSQDFSVKDCVAASHQLAEKKTSSATVGGCTLSLVNSKEKIAPGSVSGHTLEKTTRQILKSCVKSVSEKEANTNDKDSLKIDQQQVVMLISKAE	EEASSAKPQEVEDKFFFGNGFNNYLNFGSGYNLLNYNSYFYNTWSTYVNIFAYGCFPRTSIYGRYFIKASEGAQSVSRRAISLDADQLVRRADTESVTCTAAKGVSQDFSVKDCVAASHQLAEKKTSSATVGGCTLSLVNSKEKIAPGSVSGHTLEKTTRQILKSCVKSVSEKEANTNDKDSLKIDQQQVVMLISKAE	218	198	0	NA	NA	NA	YxC(73-75)	NA	0	Non-apoplastic,0.55	Cytoplasmic: 0.715 Apoplastic: 0.686	NA	chlo:11,nucl:3	NA	0	5	0.0252525	NA	NA	NA	NA	0	76.2	0.764	0	De novo designed small beta-barrel protein 33_bp_sh3 {7uwz_A,0.5174}	POLO box domain {3.30.1120.30,0.6097}|RNA polymerase II/Efflux pump adaptor protein, barrel-sandwich hybrid domain {2.40.50.100,0.533}	Mechanosensitive channel protein MscS (YggB), middle domain {d2vv5a1,0.7787}|Adenosine kinase{d2absa1,0.7596}|Putative adenine deaminase EF0837{d2icsa1,0.7235}|6-pyruvoyl tetrahydropterin synthase{d3lx3a_,0.6645}|Flavoprotein BC4706{d2i0za1,0.5179}|Clostridium neurotoxins, catalytic domain{d2a97a_,0.5168}	0	Shr7(PSTG_14695)	NA	NA	NA	NA	0
83	1	1	0	Pst104E_13839	104E137A-_P	104E137A-	MVSFAYLVTLLSVLVALSRAEEASSAKPEEVEDKFFFGNRFSNFNNFNYFNSFNTGNYLYSNYFNFYRTWSNTYNNIYGFGCFPQNSLSLRYFAKANEGAQSVSRRAISLDADQLVRRADTESVTCIAAKGVSHEFSVKDCVAASRQLAEKKTSSATVGQCTLSLVNDKEKIAAASVSAHTLEKTARQVLKSCTNSVSEKEANSNDKQTLKIDTNQVVMLVSKAA	EEASSAKPEEVEDKFFFGNRFSNFNNFNYFNSFNTGNYLYSNYFNFYRTWSNTYNNIYGFGCFPQNSLSLRYFAKANEGAQSVSRRAISLDADQLVRRADTESVTCIAAKGVSHEFSVKDCVAASRQLAEKKTSSATVGQCTLSLVNDKEKIAAASVSAHTLEKTARQVLKSCTNSVSEKEANSNDKQTLKIDTNQVVMLVSKAA	225	205	0	NA	NA	NA	FxC(80-82)	NA	0	Non-apoplastic,0.5	Cytoplasmic: 0.702 Apoplastic: 0.627	NA	chlo:8,nucl:5,cyto:1	NA	0	5	0.0243902	NA	NA	NA	NA	0	70.5	0.7	0	NA	Ricin (A Subunit), domain 2 {4.10.470.10,0.6024}|N-terminal domain of TfIIb (6.20.50) {6.20.50.90,0.5073}	Mechanosensitive channel protein MscS (YggB), middle domain {d2vv5a1,0.6811}|Mistletoe lectin I A-chain{d1m2ta_,0.6374}|Ribosome inactivating proteins (RIP){d3ktza_,0.6252}|Myosin S1 fragment, N-terminal domain {d2mysa1,0.5216}	0	Shr7(PSTG_14695)	NA	NA	NA	NA	0
84	1	1	0	Pst104E_13845	104E137A-_P	104E137A-	MVSFAYLVTLLSVLVALSRAEEASSAKPEEVEDKFFFGNRFSNFNNFNYFNSFNTGNYLYSNYFNFYRTWSNTYNNIYGFGCFPQNSLSLRYFAKANEGAQSVSRRAISLDADQLVRRADTESVTCIAAKGVSHEFSVKDCVAASHQLAEKKTSSATVGQCTLSLVNDKEKIAAASVSAHTLEKTARQVLKSCTNSVSEKEANSNDKQNLKIDNNQVVMLVSKAA	EEASSAKPEEVEDKFFFGNRFSNFNNFNYFNSFNTGNYLYSNYFNFYRTWSNTYNNIYGFGCFPQNSLSLRYFAKANEGAQSVSRRAISLDADQLVRRADTESVTCIAAKGVSHEFSVKDCVAASHQLAEKKTSSATVGQCTLSLVNDKEKIAAASVSAHTLEKTARQVLKSCTNSVSEKEANSNDKQNLKIDNNQVVMLVSKAA	225	205	0	NA	NA	NA	FxC(80-82)	NA	0	Non-apoplastic,0.5	Cytoplasmic: 0.703 Apoplastic: 0.639	NA	chlo:8,nucl:5,cyto:1	NA	0	5	0.0243902	NA	NA	NA	NA	0	70.4	0.697	0	NA	Ricin (A Subunit), domain 2 {4.10.470.10,0.602}|Pleckstrin-homology domain (PH domain)/Phosphotyrosine-binding domain (PTB){2.30.29.30,0.5483}|YVTN repeat-like/Quinoprotein amine dehydrogenase{2.130.10.10,0.5482}|N-terminal domain of TfIIb (6.20.50) {6.20.50.90,0.5059}	Mistletoe lectin I A-chain{d1m2ta_,0.634}|Ribosome inactivating proteins (RIP){d3ktza_,0.5687}|Src kinase-associated phosphoprotein SKAP55 (SCAP1) {d1u5da1,0.5136}|Myosin S1 fragment, N-terminal domain {d2mysa1,0.5024}	0	Shr7(PSTG_14695)	NA	NA	NA	NA	0
85	1	1	0	Pst104E_15273	104E137A-_P	104E137A-	MVSFAYLFTLLSVLVALSRAEEASSAKPQDVEDKFFFGNGFNNYLNFGSGYNLFNYNYNFYSTWSNSYSYNNIFAYGCFPYNSVGRYFIKANEGAQSVSRRAISLDADQLVRRADTESVTCTAAKGVSQDFSVKDCVAASHQLAEKKTSSATVGQCTLSLVNSKEKIAPGSISGHTLEKTTRQILKSCVKSVSEKEASTNDKNSLKIDQQQVVMLISQAA	EEASSAKPQDVEDKFFFGNGFNNYLNFGSGYNLFNYNYNFYSTWSNSYSYNNIFAYGCFPYNSVGRYFIKANEGAQSVSRRAISLDADQLVRRADTESVTCTAAKGVSQDFSVKDCVAASHQLAEKKTSSATVGQCTLSLVNSKEKIAPGSISGHTLEKTTRQILKSCVKSVSEKEASTNDKNSLKIDQQQVVMLISQAA	220	200	0	NA	NA	NA	YxC(76-78)	NA	0	Apoplastic,0.7	Apoplastic: 0.86 Cytoplasmic: 0.62	NA	chlo:11,nucl:3	NA	0	5	0.025	NA	MER0106027,subfamily A1B unassigned peptidases	NA	NA	0	73.1	0.742	0	DNA helicase I {4l0j_A,0.7179} | mt-SAF3 {7pub_F3,0.5203}	YVTN repeat-like/Quinoprotein amine dehydrogenase{2.130.10.10,0.5674}|NE0471 N-terminal domain-like (3.30.2020) {3.30.2020.30,0.5401}|Adenine nucleotide alpha hydrolases-like domains {2.30.30.280,0.5107}	Dihydrodipicolinate reductase-like, Hypothetical protein TM1419{d3cina2,0.7214}|Mechanosensitive channel protein MscS (YggB), middle domain {d2vv5a1,0.704}|Ribosome inactivating proteins (RIP){d3ktza_,0.6382}|Thymus and activation-regulated chemokine, TRAC {d1nr4a_,0.6281}|Uracil-DNA glycosylase inhibitor protein{d1ugia_,0.5188}|Clostridium neurotoxins, catalytic domain{d2a97a_,0.5154}|Dihydroxyp…	0	Shr7(PSTG_14695)	NA	NA	NA	NA	0
86	1	1	0	Pst104E_15494	104E137A-_P	104E137A-	MVSFAYLVTLLSVLVALSRAEEASSAKPEEVEDKFFFGNRFSNFNNFNYFNSFNTGNYLYYNNFNFYRTWSNTYSNIYGFGCFPQNSLSLRYFAKANEGAQSVSRRAISLDADQLVRRADTESVTCIAAKGVAQEFSVKDCVAASRQLAEKKTSSATVGQCTLSLVNDKEKIAAASVSAHTLEKTTRQVLKSCTNSVSEKEANSNDKQTLKIDSKQVVMLISKAA	EEASSAKPEEVEDKFFFGNRFSNFNNFNYFNSFNTGNYLYYNNFNFYRTWSNTYSNIYGFGCFPQNSLSLRYFAKANEGAQSVSRRAISLDADQLVRRADTESVTCIAAKGVAQEFSVKDCVAASRQLAEKKTSSATVGQCTLSLVNDKEKIAAASVSAHTLEKTTRQVLKSCTNSVSEKEANSNDKQTLKIDSKQVVMLISKAA	225	205	0	NA	NA	NA	FxC(80-82)	NA	0	Non-apoplastic,0.5	Cytoplasmic: 0.794 Apoplastic: 0.53	NA	chlo:6,nucl:6,cyto:1,mito:1	NA	0	5	0.0243902	NA	NA	NA	NA	0	73	0.708	0	NA	Ricin (A Subunit), domain 2 {4.10.470.10,0.6283}	Dihydrodipicolinate reductase-like, Hypothetical protein TM1419{d3cina2,0.6955}|Mechanosensitive channel protein MscS (YggB), middle domain {d2vv5a1,0.6814}|Mistletoe lectin I A-chain{d1m2ta_,0.6281}|Hypothetical protein Ta0583 {d2fsja2,0.626}|Ribosome inactivating proteins (RIP){d3ktza_,0.5512}	0	Shr7(PSTG_14695)	NA	NA	NA	NA	0
87	1	1	0	Pst104E_15729	104E137A-_P	104E137A-	MVSFTYLVTLSSVLVALSRAEEASSGKPQTVEDKFFFGNGFRNNLFFSSGYDLYNYNYSFYSTWSNYINGGIYGYACFPYYSFYRRYFVKANEGAQSVSRRAISLDADQLVRRADTEFVTCTAAKGVSHEFSVKDCVAASHQLAEQKTSSATVGQCTLSLVNAKEKIAAASVSAHTLEKNARQILTSCTNSVTEKEATPDDQKSLKLDNQQVVMILSKAS	EEASSGKPQTVEDKFFFGNGFRNNLFFSSGYDLYNYNYSFYSTWSNYINGGIYGYACFPYYSFYRRYFVKANEGAQSVSRRAISLDADQLVRRADTEFVTCTAAKGVSHEFSVKDCVAASHQLAEQKTSSATVGQCTLSLVNAKEKIAAASVSAHTLEKNARQILTSCTNSVTEKEATPDDQKSLKLDNQQVVMILSKAS	220	200	0	NA	NA	NA	YxC(75-77)	NA	0	Non-apoplastic,0.62	Apoplastic: 0.783 Cytoplasmic: 0.61	NA	chlo:8,nucl:3,mito:2,cyto:1	NA	0	5	0.025	Coils{Coil(160-180)}	NA	NA	NA	0	74.7	0.757	0	NA	YVTN repeat-like/Quinoprotein amine dehydrogenase{2.130.10.10,0.5849}|Nucleic acid-binding proteins {2.40.50.140,0.5753}|SH3 type barrels. (2.30.30) {2.30.30.140,0.5629}|NE0471 N-terminal domain-like (3.30.2020) {3.30.2020.30,0.5385}|Glutaredoxin {3.40.30.10,0.5044}	Adenylylsulfate reductase B subunit{d1jnrb_,0.7146}|Dihydroxypyridine hydroxylase DhpH {d2voua1,0.6142}|MCM1 transcriptional regulator {d1mnma_,0.6117}|Peptide deformylase{d1lm4a_,0.6117}|Hypothetical protein MW1090 {d1tsja_,0.592}|Ribosome inactivating proteins (RIP){d3ktza_,0.5919}|Lamin-b receptor{d2diga1,0.5917}|Plant cytotoxins{d2zr1a_,0.5644}|Clostridium neurotoxins, catalytic domain{d2a97a…	0	Shr7(PSTG_14695)	NA	NA	NA	NA	0
88	1	1	0	Pst104E_15730	104E137A-_P	104E137A-	MVSVAYLVTLLSVLVALSRAEEASSAKPEEVEDKFFFGNRFSNFNNFNYFNSFNTGSYLYSNYFNFYRTWSNTYNNIYGFGCFPQNSLSLRYFVKANEGAPSVSRRAISLDADQLVRRADTESVTCIAAKGVSHEFSVKDCVAASHQLAEKKTSSATVGQCTLSLVNDKEKIAPSSVSAHTLEKTARQVLKSCTNSVSEKEANANDKQTLKIDNNQVVMLISKAA	EEASSAKPEEVEDKFFFGNRFSNFNNFNYFNSFNTGSYLYSNYFNFYRTWSNTYNNIYGFGCFPQNSLSLRYFVKANEGAPSVSRRAISLDADQLVRRADTESVTCIAAKGVSHEFSVKDCVAASHQLAEKKTSSATVGQCTLSLVNDKEKIAPSSVSAHTLEKTARQVLKSCTNSVSEKEANANDKQTLKIDNNQVVMLISKAA	225	205	0	NA	NA	NA	FxC(80-82)	NA	0	Non-apoplastic,0.5	Apoplastic: 0.762 Cytoplasmic: 0.651	NA	chlo:6,nucl:6,cyto:1,mito:1	NA	0	5	0.0243902	NA	NA	NA	NA	0	70.2	0.708	0	NA	NA	Bone morphogenetic protein-2 (BMP-2){d1rewa_,0.5407}	0	Shr7(PSTG_14695)	NA	NA	NA	NA	0
89	1	1	0	Pst104E_29080	104E137A-_H	104E137A-	MVSFAYLFTLLSVLVALSRAEEASSAKPQEVEDKFFFGNGFNNYLNVGTGYNLFYSNSYFYNTWSTYSYNNIFAYGCFPYNSFGRYFIKASEGAQSVSRRAITLDADQLVRRADTESVTCTAAKGVSQDFSVKDCVAASHQLAEKKTSSATVGGCTLSLVNSKEKIAPGSISGHTLEKTTRQILKSCVKSVSEKEASTNDKDSLKIDQQQVVMLISHAA	EEASSAKPQEVEDKFFFGNGFNNYLNVGTGYNLFYSNSYFYNTWSTYSYNNIFAYGCFPYNSFGRYFIKASEGAQSVSRRAITLDADQLVRRADTESVTCTAAKGVSQDFSVKDCVAASHQLAEKKTSSATVGGCTLSLVNSKEKIAPGSISGHTLEKTTRQILKSCVKSVSEKEASTNDKDSLKIDQQQVVMLISHAA	219	199	0	NA	NA	NA	YxC(75-77)	NA	0	Apoplastic,0.56	Apoplastic: 0.748 Cytoplasmic: 0.587	NA	chlo:9,nucl:5	NA	0	5	0.0251256	NA	NA	NA	NA	0	74.9	0.726	0	NA	Ricin (A Subunit), domain 2 {4.10.470.10,0.6157}	Mammalian thioredoxin reductase, N- and C-terminal domain {d1h6va1,0.7512}|Putative adenine deaminase EF0837{d2icsa1,0.741}|Mechanosensitive channel protein MscS (YggB), middle domain {d2vv5a1,0.6801}|Ribosome inactivating proteins (RIP){d3ktza_,0.6327}|Mistletoe lectin I A-chain{d1m2ta_,0.6237}|Vaccinia DNA topoisomerase I, 9 kDa N-terminal fragment{d1vcca_,0.6149}|Hypothetical protein Ta0583 {d…	0	PSTG_10917|Shr7(PSTG_14695)	NA	NA	NA	NA	0
90	1	1	0	Pst104E_29083	104E137A-_H	104E137A-	MVSFAYLFTLLSVLVALSRAEEASSAKPQEVEDKFFFGNGFNNYLNVGTGYNLFYSNSYFYNTWSTYSYNNIFAYGCFPYNSFGRYFIKASEGAQSVSRRAITLDADQLVRRADTESVTCTAAKGVSQDFSVKDCVAASHQLAEKKTSSATVGGCTLSLVNSKEKIAPGSISGHTLEKTTRQILKSCVKSVSEKEASTNDKGSLKIDQQQVVMLVSRAA	EEASSAKPQEVEDKFFFGNGFNNYLNVGTGYNLFYSNSYFYNTWSTYSYNNIFAYGCFPYNSFGRYFIKASEGAQSVSRRAITLDADQLVRRADTESVTCTAAKGVSQDFSVKDCVAASHQLAEKKTSSATVGGCTLSLVNSKEKIAPGSISGHTLEKTTRQILKSCVKSVSEKEASTNDKGSLKIDQQQVVMLVSRAA	219	199	0	NA	NA	NA	YxC(75-77)	NA	0	Non-apoplastic,0.51	Apoplastic: 0.772 Cytoplasmic: 0.589	NA	chlo:11,nucl:3	NA	0	5	0.0251256	NA	NA	NA	NA	0	74.6	0.722	0	NA	SLA1 homology domain 1{2.30.30.700,0.5483}	Ribosome inactivating proteins (RIP){d3ktza_,0.627}|Clostridium neurotoxins, catalytic domain{d2a97a_,0.5712}|Mistletoe lectin I A-chain{d1m2ta_,0.5642}|Myosin S1 fragment, N-terminal domain {d2mysa1,0.5104}	0	PSTG_10917|Shr7(PSTG_14695)	NA	NA	NA	NA	0
91	1	1	0	Pst104E_29110	104E137A-_H	104E137A-	MVSFAYLFTLLSVLVALSRAEEASSAKPQEVEDKFFFGNGFNNYLNFGSGYNLLNYNSYFYNTWSTYNNIFAYGCFPRTSIYGRYFIKASEGAQSVSRRAISLDADQLVRRADTESVTCTAAKGVSQDFSVKDCVAASHQLAEKKTSSATVGGCTLSLVNSKEKIAPGSVSGHTLEKTTRQILKSCVKSVSEKEANTNDKDSLKIDQQQVVMLISKAE	EEASSAKPQEVEDKFFFGNGFNNYLNFGSGYNLLNYNSYFYNTWSTYNNIFAYGCFPRTSIYGRYFIKASEGAQSVSRRAISLDADQLVRRADTESVTCTAAKGVSQDFSVKDCVAASHQLAEKKTSSATVGGCTLSLVNSKEKIAPGSVSGHTLEKTTRQILKSCVKSVSEKEANTNDKDSLKIDQQQVVMLISKAE	218	198	0	NA	NA	NA	YxC(73-75)	NA	0	Non-apoplastic,0.52	Cytoplasmic: 0.73 Apoplastic: 0.671	NA	chlo:11,nucl:3	NA	0	5	0.0252525	NA	NA	NA	NA	0	75.5	0.758	0	NA	YVTN repeat-like/Quinoprotein amine dehydrogenase{2.130.10.10,0.5482}|SH3 type barrels. (2.30.30) {2.30.30.140,0.5274}|Methylated DNA-protein cysteine methyltransferase domain {3.30.160.70,0.5169}	Putative adenine deaminase EF0837{d2icsa1,0.7376}|Ribosome inactivating proteins (RIP){d3ktza_,0.7033}|Polyamine oxidase{d1b5qa1,0.6767}|Hypothetical protein EF2904 {d2az4a1,0.6648}|Mib/herc2 domain, E3 ubiquitin-protein ligase hectd1{d3dkma_,0.6397}|Uncharacterized protein BC4932 {d2k5qa1,0.6317}|Hypothetical protein Ta0583 {d2fsja2,0.6108}|Thymus and activation-regulated chemokine, TRAC {d1nr4a…	0	Shr7(PSTG_14695)	NA	NA	NA	NA	0
92	1	1	0	PST130_P503542	PST-130_v2011	PST-130	MVSFAYLFTLLSVLVALSRAEEASSAKPQDVEDKFFFGNGFNNYLNFGSGYNLFNYNYNFYSTWSNSYSYNNIFAYGCFPYNSVGRYFIKANEGAQSVSRRAISLDADQLVRRADTESVTCTAAKGVSQDFSVKDCVAASHQLAEKKTSSATVGQCTLSLVNSKEKIAPGSISGHTLEKTTRQILKSCVKSVSEKEASTNDKNSLKIDQQQVVMLISQAA	EEASSAKPQDVEDKFFFGNGFNNYLNFGSGYNLFNYNYNFYSTWSNSYSYNNIFAYGCFPYNSVGRYFIKANEGAQSVSRRAISLDADQLVRRADTESVTCTAAKGVSQDFSVKDCVAASHQLAEKKTSSATVGQCTLSLVNSKEKIAPGSISGHTLEKTTRQILKSCVKSVSEKEASTNDKNSLKIDQQQVVMLISQAA	220	200	0	NA	NA	NA	YxC(76-78)	NA	0	Apoplastic,0.7	Apoplastic: 0.86 Cytoplasmic: 0.62	NA	chlo:11,nucl:3	NA	0	5	0.025	NA	MER0106027,subfamily A1B unassigned peptidases	NA	NA	0	72.6	0.727	0	NA	Potassium Channel Kv1.1; Chain A {3.30.710.10,0.5321}	Hypothetical protein Ta0583 {d2fsja2,0.6904}|Mechanosensitive channel protein MscS (YggB), middle domain {d2vv5a1,0.6755}|Vaccinia DNA topoisomerase I, 9 kDa N-terminal fragment{d1vcca_,0.5219}|Clostridium neurotoxins, catalytic domain{d2a97a_,0.5117}|Uracil PRTase, Upp {d1xtta1,0.5008}	0	Shr7(PSTG_14695)	NA	NA	NA	NA	0
93	1	1	0	PST21_13401	PST-21	PST-21	MVSLTYLVTLLSVLVVLCRAEEASSGKPQEVEDKFFFGNGFRNNLFFSSGYDLYTYNYSFYSTWSNYINGDIYGYACFPYYSFYRRYFVKASEGAQSVSRRAISLDADQLVRRADTEFATCTAAKGVSHEFSVKDCVAASHQLAEQKTSSATVGQCTLSLVNAKEKMAPASVSAHTLEKHARQILKSCVNSVTEKEATPDDQKSLKLDDQQVVMLLSKGT	EEASSGKPQEVEDKFFFGNGFRNNLFFSSGYDLYTYNYSFYSTWSNYINGDIYGYACFPYYSFYRRYFVKASEGAQSVSRRAISLDADQLVRRADTEFATCTAAKGVSHEFSVKDCVAASHQLAEQKTSSATVGQCTLSLVNAKEKMAPASVSAHTLEKHARQILKSCVNSVTEKEATPDDQKSLKLDDQQVVMLLSKGT	220	200	0	NA	NA	NA	YxC(75-77)	NA	0	Non-apoplastic,0.8	Cytoplasmic: 0.712 Apoplastic: 0.661	NA	chlo:8,nucl:4,cyto:1,mito:1	NA	0	5	0.025	NA	NA	NA	NA	0	75.6	0.762	0	NA	YVTN repeat-like/Quinoprotein amine dehydrogenase{2.130.10.10,0.5647}	Myosin S1 fragment, N-terminal domain {d1w7ja1,0.6124}|Spore coat polysaccharide biosynthesis protein C{d2fnua_,0.5486}	0	Shr7(PSTG_14695)	NA	NA	NA	NA	0
94	1	1	0	PST21_19448	PST-21	PST-21	MVSFTYLVTLSSVLVALSRAEEASSGKPQTVEDKFFFGNGFRNNLFFSSGYDLYNYNYSFYSTWSNYINGGIYGYACFPYYSFYRRYFVKANEGAQSVSRRAISLDADQLVRRADTEFVTCTAAKGVSHEFSVKDCVAASHQLAEQKTSSATVGQCTLSLVNAKEKIAAASVSAHTLEKNARQILTSCTNSVTEKEATPDDQKSLKLDNQQVVMILSKAS	EEASSGKPQTVEDKFFFGNGFRNNLFFSSGYDLYNYNYSFYSTWSNYINGGIYGYACFPYYSFYRRYFVKANEGAQSVSRRAISLDADQLVRRADTEFVTCTAAKGVSHEFSVKDCVAASHQLAEQKTSSATVGQCTLSLVNAKEKIAAASVSAHTLEKNARQILTSCTNSVTEKEATPDDQKSLKLDNQQVVMILSKAS	220	200	0	NA	NA	NA	YxC(75-77)	NA	0	Non-apoplastic,0.62	Apoplastic: 0.783 Cytoplasmic: 0.61	NA	chlo:8,nucl:3,mito:2,cyto:1	NA	0	5	0.025	Coils{Coil(140-160)}	NA	NA	NA	0	74.6	0.756	0	NA	POLO box domain {3.30.1120.30,0.5948}|YVTN repeat-like/Quinoprotein amine dehydrogenase{2.130.10.10,0.5847}|Nucleic acid-binding proteins {2.40.50.140,0.5752}|SH3 type barrels. (2.30.30) {2.30.30.140,0.5629}|NE0471 N-terminal domain-like (3.30.2020) {3.30.2020.30,0.5384}|Glutaredoxin {3.40.30.10,0.5311}	Adenylylsulfate reductase B subunit{d1jnrb_,0.7139}|Eotaxin-3 {d1g2sa_,0.6633}|Dihydroxypyridine hydroxylase DhpH {d2voua1,0.614}|Peptide deformylase{d1lm4a_,0.6122}|MCM1 transcriptional regulator {d1mnma_,0.6114}|Hypothetical protein MW1090 {d1tsja_,0.5923}|Ribosome inactivating proteins (RIP){d3ktza_,0.5921}|Lamin-b receptor{d2diga1,0.5916}|Plant cytotoxins{d2zr1a_,0.5645}|Clostridium neurotoxi…	0	Shr7(PSTG_14695)	NA	NA	NA	NA	0
95	1	1	0	PST43_15456	PST-43	PST-43	MVSLTYLVTLLSVLVVLCRAEEASSGKPQEVEDKFFFGNGFRNNLFFSSGYDLYTYNYSFYSTWSNYINGDIYGYACFPYYSFYRRYFVKASEGAQSVSRRAISLDADQLVRRADTEFATCTAAKGVSHEFSVKDCVAASHQLAEQKTSSATVGQCTLSLVNAKEKIAAASVSAHTLEKNARQILTSCTNSVTEKEATPDDQKSLKLDNQQVVMILSKAS	EEASSGKPQEVEDKFFFGNGFRNNLFFSSGYDLYTYNYSFYSTWSNYINGDIYGYACFPYYSFYRRYFVKASEGAQSVSRRAISLDADQLVRRADTEFATCTAAKGVSHEFSVKDCVAASHQLAEQKTSSATVGQCTLSLVNAKEKIAAASVSAHTLEKNARQILTSCTNSVTEKEATPDDQKSLKLDNQQVVMILSKAS	220	200	0	NA	NA	NA	YxC(75-77)	NA	0	Non-apoplastic,0.71	Apoplastic: 0.702 Cytoplasmic: 0.664	NA	nucl:6,chlo:5,mito:2,cyto:1	NA	0	5	0.025	Coils{Coil(160-180)}	NA	NA	NA	0	73.6	0.72	0	NA	NA	Hypothetical protein Ta0583 {d2fsja2,0.6647}|Uncharacterized protein BC4932 {d2k5qa1,0.601}	0	Shr7(PSTG_14695)	NA	NA	NA	NA	0
96	1	2	0	DK0911_13464	Pst-DK0911_P	Pst-DK0911	MSFYIYLLFCLVASVTVIQAQLLPSSISCDHSRGPAITRDDCKKALSSFDSESNVAFWTHKINFHSCGTCKITITKPSLPHSVHYAAVYGDALTAMHLGLTKCEGKPTNATIGNSEPISVLLEPGGGEKC	QLLPSSISCDHSRGPAITRDDCKKALSSFDSESNVAFWTHKINFHSCGTCKITITKPSLPHSVHYAAVYGDALTAMHLGLTKCEGKPTNATIGNSEPISVLLEPGGGEKC	130	110	0	NA	NA	NA	NA	NA	0	Apoplastic,0.78	Apoplastic: 0.787	Chloroplast,0.952|26-63	cyto:5,chlo:4,nucl:4,plas:1	NA	0	6	0.0545455	NA	NA	NA	NA	0	92.5	0.868	0	Hce2 domain-containing protein {8acx_D,0.6051} | Hce2 domain-containing protein {8acx_G,0.5962} | Hce2 domain-containing protein {8acx_E,0.5925} | Hce2 domain-containing protein {8acx_B,0.5441}	Thiol Ester Dehydrase; Chain A (3.10.129) {3.10.129.70,0.5448}|PDZ domain{2.30.42.10,0.5407}|Pleckstrin-homology domain (PH domain)/Phosphotyrosine-binding domain (PTB){2.30.29.30,0.5392}|Gnk2 domain, C-X8-C-X2-C motif{3.30.430.20,0.5367}	Virally encoded KP4 toxin{d1kpta_,0.5467}|D,D-carboxypeptidase DacA, N-terminal domain{d1xp4a2,0.5436}|Fatty acid binding protein-like{d2qo4a_,0.5399}|EPS8-like protein 1, EPS8L1{d2cy4a1,0.5006}	0	PSTG_10917|Pst_9302|Shr7(PSTG_14695)	PSTG_10917	NA	NA	Zt-KP4-1_PDB_8ACX_A	0
97	1	2	0	DK0911_14841	Pst-DK0911_P	Pst-DK0911	MLFYVYLISLIATITVIQAQTLPSATTCAKGSPISIKRNDCKQAFGQFAIESGVIFWSPHANSHSCGTCKITITKPSVPHSIHHAAVSLDVLTAFQQGIDACEGSPVNVTIGASTQPISVLLDNGGWETC	QTLPSATTCAKGSPISIKRNDCKQAFGQFAIESGVIFWSPHANSHSCGTCKITITKPSVPHSIHHAAVSLDVLTAFQQGIDACEGSPVNVTIGASTQPISVLLDNGGWETC	130	111	0	NA	NA	NA	NA	NA	0	Apoplastic,0.83	Apoplastic: 0.798	Chloroplast,0.982|3-30	mito:6,nucl:3.5,chlo:3,cyto_nucl:2.5,extr:1	NA	0	6	0.0540541	NA	NA	NA	NA	0	90.3	0.843	0	Hce2 domain-containing protein {8acx_D,0.6234} | Hce2 domain-containing protein {8acx_G,0.6126} | Hce2 domain-containing protein {8acx_C,0.603} | Mitochondrial morphogenesis protein SLD7{3x37_B,0.578} | Penicillin binding protein 4{5txi_A,0.5774} | Penicillin-binding protein 4 {6c3k_B,0.5773} | Penicillin-binding protein 4 {6dz8_B,0.5773} | Penicillin-binding protein 4 {5tw8_A,0.5749} | Penicilli…	Pleckstrin-homology domain (PH domain)/Phosphotyrosine-binding domain (PTB){2.30.29.30,0.6256}|CAP {3.40.33.10,0.5712}|DD-peptidase/beta-lactamase superfamily{3.40.710.10,0.5698}|YVTN repeat-like/Quinoprotein amine dehydrogenase{2.130.10.10,0.5602}|PAS domain{3.30.450.20,0.5602}|Thiol Ester Dehydrase; Chain A (3.10.129) {3.10.129.70,0.5421}|Rubella virus capsid protein{3.10.50.50,0.5212}	X11 {d1aqca_,0.578}|Insect allergen 5 (AG5){d1qnxa_,0.5712}|EPS8-like protein 1, EPS8L1{d2cy4a1,0.5627}|D,D-carboxypeptidase DacA, N-terminal domain{d1xp4a2,0.5451}|Pencillin binding protein 4 (PbpD), N-terminal domain{d1tvfa2,0.5374}|Thermosome, A-domain{d1gmla_,0.5357}|Rho guanine nucleotide exchange factor 12{d1txda2,0.5327}|Penicillin-binding protein 1b, transpeptidase domain{d2bg1a1,0.5197}|…	0	PSTG_10917|Pst_9302|Shr7(PSTG_14695)	PSTG_10917	NA	NA	Zt-KP4-1_PDB_8ACX_A	0
98	1	2	0	DK0911_14842	Pst-DK0911_P	Pst-DK0911	MLFYVYLASLFAALTVIQAETVPSAITCAPGQGSPILKDDCKKAFAKFFKESGIVYWSRGADSESCGTCKITLTKPSMRTNSVHRAGLDGDALTALNSGMDKCTGAPANVTIGITQPISVLLDNGVGDQQC	ETVPSAITCAPGQGSPILKDDCKKAFAKFFKESGIVYWSRGADSESCGTCKITLTKPSMRTNSVHRAGLDGDALTALNSGMDKCTGAPANVTIGITQPISVLLDNGVGDQQC	131	112	0	NA	NA	NA	NA	NA	0	Apoplastic,0.94	Apoplastic: 0.753	NA	chlo:12,mito:1,extr:1	NA	0	6	0.0535714	NA	NA	NA	NA	0	88.8	0.823	0	Hce2 domain-containing protein {8acx_B,0.5893} | Hce2 domain-containing protein {8acx_E,0.5892} | Hce2 domain-containing protein {8acx_C,0.5814} | Hce2 domain-containing protein {8acx_G,0.58} | Hce2 domain-containing protein {8acx_D,0.5579} | Hce2 domain-containing protein {8acx_A,0.5329}	PAS domain{3.30.450.20,0.5008}	Virally encoded KP4 toxin{d1kpta_,0.5191}|Insect allergen 5 (AG5){d1qnxa_,0.5076}	0	PSTG_10917|Pst_9302	PSTG_10917	NA	NA	Zt-KP4-1_PDB_8ACX_A	0
99	1	2	0	DK0911_14844	Pst-DK0911_P	Pst-DK0911	MLSYIYLISLVATLTGIQAQTLPTATTCAQPQGQGNSIAKDDCTKALSKFYVESGVVFWSRKVDSHACGTCKVTFTKPSVPNSVHLAGINGDAVTALRQGIETCGGAPVNVTIGDSNQPISVLLDYGAGEKC	QTLPTATTCAQPQGQGNSIAKDDCTKALSKFYVESGVVFWSRKVDSHACGTCKVTFTKPSVPNSVHLAGINGDAVTALRQGIETCGGAPVNVTIGDSNQPISVLLDYGAGEKC	132	113	0	NA	NA	NA	NA	NA	0	Apoplastic,0.97	Apoplastic: 0.86	NA	chlo:11,extr:2,nucl:1	NA	0	6	0.0530973	NA	NA	NA	NA	0	87.5	0.828	0	Hce2 domain-containing protein {8acx_D,0.6031} | Disabled homolog 1 {1oqn_B,0.5994} | Hce2 domain-containing protein {8acx_E,0.5886} | Fermitin family homolog 3,Fermitin family homolog 3,Fermitin family homolog 3{7c3m_B,0.5883} | Hce2 domain-containing protein {8acx_C,0.5781} | Hce2 domain-containing protein {8acx_H,0.5471} | Hce2 domain-containing protein {8acx_G,0.5424} | Neutrophil gelatinase-…	Pleckstrin-homology domain (PH domain)/Phosphotyrosine-binding domain (PTB){2.30.29.30,0.6009}|DD-peptidase/beta-lactamase superfamily{3.40.710.10,0.5916}|Calycin beta-barrel core domain{2.40.128.20,0.5326}|CAP {3.40.33.10,0.5003}	Fatty acid binding protein-like{d2rcqa_,0.5703}|D,D-carboxypeptidase DacA, N-terminal domain{d1xp4a2,0.5688}|Pencillin binding protein 4 (PbpD), N-terminal domain{d1tvfa2,0.5091}	0	PSTG_10917|Pst_9302	PSTG_10917	NA	NA	Zt-KP4-1_PDB_8ACX_A	0
100	1	2	0	KAH9443290.1	134E16A+_H(B)	134E16A+17+33+	MSFYIYLLFCLVASVTVIQAQLLPSSISCDHSRGPAITRDDCKKALSSFDSESNVAFWTHKINFHSCGTCKITITKPSLPHSVHYAAVYGDALTAMHLGLTKCEGKPTNATIGNSEPISVLLEPGGGEKC	QLLPSSISCDHSRGPAITRDDCKKALSSFDSESNVAFWTHKINFHSCGTCKITITKPSLPHSVHYAAVYGDALTAMHLGLTKCEGKPTNATIGNSEPISVLLEPGGGEKC	130	110	0	NA	NA	NA	NA	NA	0	Apoplastic,0.78	Apoplastic: 0.787	Chloroplast,0.952|26-63	cyto:5,chlo:4,nucl:4,plas:1	NA	0	6	0.0545455	NA	NA	NA	NA	0	92.6	0.868	0	Hce2 domain-containing protein {8acx_D,0.6044} | Hce2 domain-containing protein {8acx_G,0.5957} | Hce2 domain-containing protein {8acx_E,0.5923} | Hce2 domain-containing protein {8acx_B,0.5439}	Thiol Ester Dehydrase; Chain A (3.10.129) {3.10.129.70,0.5457}|PDZ domain{2.30.42.10,0.5413}|Pleckstrin-homology domain (PH domain)/Phosphotyrosine-binding domain (PTB){2.30.29.30,0.5391}|Gnk2 domain, C-X8-C-X2-C motif{3.30.430.20,0.5364}	Virally encoded KP4 toxin{d1kpta_,0.5466}|D,D-carboxypeptidase DacA, N-terminal domain{d1xp4a2,0.5426}|Fatty acid binding protein-like{d2qo4a_,0.5371}|Hypothetical protein LmjF10.1260 {d2b4wa1,0.5327}	0	PSTG_10917|Pst_9302|Shr7(PSTG_14695)	PSTG_10917	NA	NA	Zt-KP4-1_PDB_8ACX_A	0
101	1	2	0	KAH9445825.1	134E16A+_H(B)	134E16A+17+33+	MLFYVYLASLFAALTVIQAETVPSAITCAPGQGSPILKDDCKKAFAKFFKESGIVYWSRGADSESCGTCKITLTKPSMRTNSVHRAGLDGDALTALNSGMDKCTGAPANVTIGITQPISVLLDNGVGDQQC	ETVPSAITCAPGQGSPILKDDCKKAFAKFFKESGIVYWSRGADSESCGTCKITLTKPSMRTNSVHRAGLDGDALTALNSGMDKCTGAPANVTIGITQPISVLLDNGVGDQQC	131	112	0	NA	NA	NA	NA	NA	0	Apoplastic,0.94	Apoplastic: 0.753	NA	chlo:12,mito:1,extr:1	NA	0	6	0.0535714	NA	NA	NA	NA	0	88.8	0.823	0	Hce2 domain-containing protein {8acx_B,0.5893} | Hce2 domain-containing protein {8acx_E,0.5892} | Hce2 domain-containing protein {8acx_C,0.5812} | Hce2 domain-containing protein {8acx_G,0.58} | Hce2 domain-containing protein {8acx_D,0.5577} | Hce2 domain-containing protein {8acx_A,0.5328}	PAS domain{3.30.450.20,0.5017}	Virally encoded KP4 toxin{d1kpta_,0.5191}|Insect allergen 5 (AG5){d1qnxa_,0.5072}	0	PSTG_10917|Pst_9302	PSTG_10917	NA	NA	Zt-KP4-1_PDB_8ACX_A	0
102	1	2	0	KAH9445826.1	134E16A+_H(B)	134E16A+17+33+	MLFYVYLISLIATITVIQAQTLPSATTCAKGSPISIKRNDCKQAFGQFAIESGVIFWSPHANSHSCGTCKITITKPSVPHSIHHAAVSLDVLTAFQQGIDACEGSPVNVTIGASTQPISVLLDNGGWETC	QTLPSATTCAKGSPISIKRNDCKQAFGQFAIESGVIFWSPHANSHSCGTCKITITKPSVPHSIHHAAVSLDVLTAFQQGIDACEGSPVNVTIGASTQPISVLLDNGGWETC	130	111	0	NA	NA	NA	NA	NA	0	Apoplastic,0.83	Apoplastic: 0.798	Chloroplast,0.982|3-30	mito:6,nucl:3.5,chlo:3,cyto_nucl:2.5,extr:1	NA	0	6	0.0540541	NA	NA	NA	NA	0	90.3	0.842	0	Hce2 domain-containing protein {8acx_D,0.6235} | Hce2 domain-containing protein {8acx_G,0.6127} | Hce2 domain-containing protein {8acx_C,0.6031} | Mitochondrial morphogenesis protein SLD7{3x37_B,0.5787} | Penicillin binding protein 4{5txi_A,0.5779} | Penicillin-binding protein 4 {6c3k_B,0.5778} | Penicillin-binding protein 4 {6dz8_B,0.5777} | Penicillin-binding protein 4 {5tw8_A,0.5753} | Penicil…	Pleckstrin-homology domain (PH domain)/Phosphotyrosine-binding domain (PTB){2.30.29.30,0.626}|CAP {3.40.33.10,0.5716}|DD-peptidase/beta-lactamase superfamily{3.40.710.10,0.5702}|PAS domain{3.30.450.20,0.5604}|YVTN repeat-like/Quinoprotein amine dehydrogenase{2.130.10.10,0.5597}|Thiol Ester Dehydrase; Chain A (3.10.129) {3.10.129.70,0.5424}|Rubella virus capsid protein{3.10.50.50,0.5213}	X11 {d1aqca_,0.5777}|Insect allergen 5 (AG5){d1qnxa_,0.5716}|EPS8-like protein 1, EPS8L1{d2cy4a1,0.5632}|D,D-carboxypeptidase DacA, N-terminal domain{d1xp4a2,0.5453}|Pencillin binding protein 4 (PbpD), N-terminal domain{d1tvfa2,0.5375}|Thermosome, A-domain{d1gmla_,0.5358}|Rho guanine nucleotide exchange factor 12{d1txda2,0.5327}|Penicillin-binding protein 1b, transpeptidase domain{d2bg1a1,0.52}|B…	0	PSTG_10917|Pst_9302|Shr7(PSTG_14695)	PSTG_10917	NA	NA	Zt-KP4-1_PDB_8ACX_A	0
103	1	2	0	KAH9455324.1	134E16A+_H(A)	134E16A+17+33+	MLFYVYLASLFAALTVIQAETVPSAITCAPGQGSPILKDDCKKAFAKFFKESGIVYWSRGADSESCGTCKITLTKPSMRTNSVHRAG	ETVPSAITCAPGQGSPILKDDCKKAFAKFFKESGIVYWSRGADSESCGTCKITLTKPSMRTNSVHRAG	87	68	0	NA	NA	NA	NA	NA	0	Apoplastic,0.73	Apoplastic: 0.58	NA	chlo:8,nucl:3,cyto:1,mito:1,extr:1	NA	0	4	0.0588235	NA	NA	NA	NA	0	78.8	0.548	0	NA	NA	NA	0	NA	PSTG_10917	NA	NA	NA	0
104	1	2	0	KAH9455331.1	134E16A+_H(A)	134E16A+17+33+	MLSYIYLISLVATLTGIQAQTLPTATTCAQPQGQGNSIAKDDCTKALSKFYVESGVVFWSRKVDSHACGTCKVTFTKPSVPNSVHLAGINGDAVTALRQGIETCGGAVSETFPNFSSIASTNLMTCPIKFQPVNVTIGDSNQPISVLLDYGAGEKC	QTLPTATTCAQPQGQGNSIAKDDCTKALSKFYVESGVVFWSRKVDSHACGTCKVTFTKPSVPNSVHLAGINGDAVTALRQGIETCGGAVSETFPNFSSIASTNLMTCPIKFQPVNVTIGDSNQPISVLLDYGAGEKC	156	137	0	NA	NA	NA	NA	NA	0	Apoplastic,0.97	Apoplastic: 0.851	NA	chlo:8,extr:3,nucl:2,cyto:1	NA	0	7	0.0510949	NA	NA	NA	NA	0	76.4	0.73	0	Neutrophil gelatinase-associated lipocalin {6sua_C,0.5886} | Penicillin-binding protein DacB1 {4ppr_A,0.5853} | Fermitin family homolog 3{5l81_A,0.5356} | Beta-lactamase class A-like protein{4hes_C,0.5247} | Hce2 domain-containing protein {8acx_C,0.5046} | Hce2 domain-containing protein {8acx_G,0.5025}	outer membrane lipoprotein receptor (LolB), chain A (2.50.20) {2.50.20.30,0.6097}|Pleckstrin-homology domain (PH domain)/Phosphotyrosine-binding domain (PTB){2.30.29.30,0.5503}|DD-peptidase/beta-lactamase superfamily{3.40.710.10,0.5353}|Porin {2.40.160.10,0.5159}|Lipoprotein localisation LolA/LolB/LppX {2.50.20.10,0.5115}	X11 {d1aqca_,0.6424}|Extracellular secretion NTPase EpsE{d1p9ra_,0.6239}|Liver fatty acid binding protein {d1lfoa_,0.6018}|Hypothetical protein YwmB {d2fpna1,0.5816}|Fatty acid binding protein-like{d2qo4a_,0.5725}|L-aminoacid oxidase{d2iida1,0.5588}|Hypothetical protein CAC2185 {d2g6ta1,0.5537}|EPS8-like protein 1, EPS8L1{d2cy4a1,0.544}|Disabled homolog 1 (Dab1){d1ntva_,0.538}|Micromonospora sial…	0	PSTG_10917|Pst_9302	NA	NA	NA	NA	0
105	1	2	0	KAI7939168.1	93-210_v2022_H	93-210	MSFYIYLLFCLVASVTVIQAQLLPSSISCDHSRGPAITRDDCKKALSSFDSESNVAFWTHKINFHSCGTCKITITKPSLPHSVHYAAVYGDALTAMHLGLTKCEGKPTNATIGNSEPISVLLEPGGGEKC	QLLPSSISCDHSRGPAITRDDCKKALSSFDSESNVAFWTHKINFHSCGTCKITITKPSLPHSVHYAAVYGDALTAMHLGLTKCEGKPTNATIGNSEPISVLLEPGGGEKC	130	110	0	NA	NA	NA	NA	NA	0	Apoplastic,0.78	Apoplastic: 0.787	Chloroplast,0.952|26-63	cyto:5,chlo:4,nucl:4,plas:1	NA	0	6	0.0545455	NA	NA	NA	NA	0	92.7	0.869	0	Hce2 domain-containing protein {8acx_D,0.6051} | Hce2 domain-containing protein {8acx_G,0.596} | Hce2 domain-containing protein {8acx_E,0.5933} | Hce2 domain-containing protein {8acx_B,0.5441}	Thiol Ester Dehydrase; Chain A (3.10.129) {3.10.129.70,0.5427}|PDZ domain{2.30.42.10,0.5406}|Pleckstrin-homology domain (PH domain)/Phosphotyrosine-binding domain (PTB){2.30.29.30,0.5383}|Gnk2 domain, C-X8-C-X2-C motif{3.30.430.20,0.5367}	Virally encoded KP4 toxin{d1kpta_,0.5467}|D,D-carboxypeptidase DacA, N-terminal domain{d1xp4a2,0.5429}|Fatty acid binding protein-like{d2qo4a_,0.5378}	0	PSTG_10917|Pst_9302|Shr7(PSTG_14695)	PSTG_10917	NA	NA	Zt-KP4-1_PDB_8ACX_A	0
106	1	2	0	KAI7942289.1	93-210_v2022_H	93-210	MLFYVYLISLIATITVIQAQTLPSATTCAKGSPISIKRNDCKQAFGQFAIESGVIFWSPHANSHSCGTCKITITKPSVPHSIHHAAVSLDVLTAFQQGIDACEGSPVNVTIGASTQPISVLLDNGGWETC	QTLPSATTCAKGSPISIKRNDCKQAFGQFAIESGVIFWSPHANSHSCGTCKITITKPSVPHSIHHAAVSLDVLTAFQQGIDACEGSPVNVTIGASTQPISVLLDNGGWETC	130	111	0	NA	NA	NA	NA	NA	0	Apoplastic,0.83	Apoplastic: 0.798	Chloroplast,0.982|3-30	mito:6,nucl:3.5,chlo:3,cyto_nucl:2.5,extr:1	NA	0	6	0.0540541	NA	NA	NA	NA	0	90.3	0.843	0	Hce2 domain-containing protein {8acx_D,0.6233} | Hce2 domain-containing protein {8acx_G,0.6125} | Hce2 domain-containing protein {8acx_C,0.6029} | Mitochondrial morphogenesis protein SLD7{3x37_B,0.5785} | Penicillin binding protein 4{5txi_A,0.5777} | Penicillin-binding protein 4 {6c3k_B,0.5776} | Penicillin-binding protein 4 {6dz8_B,0.5775} | Penicillin-binding protein 4 {5tw8_A,0.5752} | Penicil…	Pleckstrin-homology domain (PH domain)/Phosphotyrosine-binding domain (PTB){2.30.29.30,0.6258}|CAP {3.40.33.10,0.5713}|DD-peptidase/beta-lactamase superfamily{3.40.710.10,0.5703}|PAS domain{3.30.450.20,0.5606}|YVTN repeat-like/Quinoprotein amine dehydrogenase{2.130.10.10,0.5597}|Thiol Ester Dehydrase; Chain A (3.10.129) {3.10.129.70,0.5422}|Rubella virus capsid protein{3.10.50.50,0.5223}	X11 {d1aqca_,0.5778}|Insect allergen 5 (AG5){d1qnxa_,0.5713}|EPS8-like protein 1, EPS8L1{d2cy4a1,0.5627}|D,D-carboxypeptidase DacA, N-terminal domain{d1xp4a2,0.5453}|Pencillin binding protein 4 (PbpD), N-terminal domain{d1tvfa2,0.538}|Thermosome, A-domain{d1gmla_,0.5355}|Rho guanine nucleotide exchange factor 12{d1txda2,0.533}|Penicillin-binding protein 1b, transpeptidase domain{d2bg1a1,0.5199}|B…	0	PSTG_10917|Pst_9302|Shr7(PSTG_14695)	PSTG_10917	NA	NA	Zt-KP4-1_PDB_8ACX_A	0
107	1	2	0	KAI7942290.1	93-210_v2022_H	93-210	MLFYVYLASLFAALTVIQAETVPSAITCAPGQGSPILKDDCKKAFAKFFKESGIVYWSRGADSESCGTCKITLTKPSMRTNSVHRAGLDGDALTALNSGMDKCTGAPANVTIGITQPISVLLDNGVGDQQC	ETVPSAITCAPGQGSPILKDDCKKAFAKFFKESGIVYWSRGADSESCGTCKITLTKPSMRTNSVHRAGLDGDALTALNSGMDKCTGAPANVTIGITQPISVLLDNGVGDQQC	131	112	0	NA	NA	NA	NA	NA	0	Apoplastic,0.94	Apoplastic: 0.753	NA	chlo:12,mito:1,extr:1	NA	0	6	0.0535714	NA	NA	NA	NA	0	88.8	0.823	0	Hce2 domain-containing protein {8acx_B,0.5894} | Hce2 domain-containing protein {8acx_E,0.5892} | Hce2 domain-containing protein {8acx_C,0.5812} | Hce2 domain-containing protein {8acx_G,0.58} | Hce2 domain-containing protein {8acx_D,0.5577}	PAS domain{3.30.450.20,0.5011}	Disabled homolog 1 (Dab1){d1ntva_,0.5303}|Pencillin binding protein 4 (PbpD), N-terminal domain{d1tvfa2,0.5224}|Virally encoded KP4 toxin{d1kpta_,0.522}|EPS8-like protein 1, EPS8L1{d2cy4a1,0.5186}	0	PSTG_10917|Pst_9302	PSTG_10917	NA	NA	Zt-KP4-1_PDB_8ACX_A	0
108	1	2	0	KAI7942292.1	93-210_v2022_H	93-210	MLSYIYLISLVATLTGIQAQTLPTATTCAQPQGQGNSIAKDDCTKALSKFYVESGVVFWSRKVDSHACGTCKVTFTKPSVPNSVHLAGINGDAVTALRQGIETCGGAPVNVTIGDSNQPISVLLDYGAGEKC	QTLPTATTCAQPQGQGNSIAKDDCTKALSKFYVESGVVFWSRKVDSHACGTCKVTFTKPSVPNSVHLAGINGDAVTALRQGIETCGGAPVNVTIGDSNQPISVLLDYGAGEKC	132	113	0	NA	NA	NA	NA	NA	0	Apoplastic,0.97	Apoplastic: 0.86	NA	chlo:11,extr:2,nucl:1	NA	0	6	0.0530973	NA	NA	NA	NA	0	87.4	0.827	0	Hce2 domain-containing protein {8acx_D,0.6044} | Hce2 domain-containing protein {8acx_E,0.596} | Fermitin family homolog 3,Fermitin family homolog 3,Fermitin family homolog 3{7c3m_B,0.5888} | Hce2 domain-containing protein {8acx_C,0.5855} | ATP-dependent DNA helicase DinG{6fwr_A,0.5697} | Hce2 domain-containing protein {8acx_G,0.55} | Hce2 domain-containing protein {8acx_B,0.5435} | Neutrophil ge…	DD-peptidase/beta-lactamase superfamily{3.40.710.10,0.5923}|Pleckstrin-homology domain (PH domain)/Phosphotyrosine-binding domain (PTB){2.30.29.30,0.5535}|Calycin beta-barrel core domain{2.40.128.20,0.5328}	EPS8-like protein 1, EPS8L1{d2cy4a1,0.5777}|Fatty acid binding protein-like{d2rcqa_,0.5708}|Pencillin binding protein 4 (PbpD), N-terminal domain{d1tvfa2,0.5095}	0	PSTG_10917|Pst_9302	PSTG_10917	NA	NA	Zt-KP4-1_PDB_8ACX_A	0
109	1	2	0	KAI7945720.1	CYR34_H	CYR34	MLSYIYLISLVATLTGIQAQTLPTATTCAQPQGQGNSIAKDDCTKALSKFYVESGVVFWSRKVDSHACGTCKVTFTKPSVPNSVHLAGINGDAVTALRQGIETCGGAPVNVTIGDSNQPISVLLDYGAGEKC	QTLPTATTCAQPQGQGNSIAKDDCTKALSKFYVESGVVFWSRKVDSHACGTCKVTFTKPSVPNSVHLAGINGDAVTALRQGIETCGGAPVNVTIGDSNQPISVLLDYGAGEKC	132	113	0	NA	NA	NA	NA	NA	0	Apoplastic,0.97	Apoplastic: 0.86	NA	chlo:11,extr:2,nucl:1	NA	0	6	0.0530973	NA	NA	NA	NA	0	87.5	0.828	0	Hce2 domain-containing protein {8acx_D,0.6029} | Disabled homolog 1 {1oqn_B,0.5993} | Hce2 domain-containing protein {8acx_E,0.5884} | Fermitin family homolog 3,Fermitin family homolog 3,Fermitin family homolog 3{7c3m_B,0.5882} | Hce2 domain-containing protein {8acx_C,0.5779} | Hce2 domain-containing protein {8acx_H,0.5468} | Hce2 domain-containing protein {8acx_G,0.5421} | Neutrophil gelatinase-…	Pleckstrin-homology domain (PH domain)/Phosphotyrosine-binding domain (PTB){2.30.29.30,0.6019}|DD-peptidase/beta-lactamase superfamily{3.40.710.10,0.5917}|Calycin beta-barrel core domain{2.40.128.20,0.5327}|CAP {3.40.33.10,0.5002}	Fatty acid binding protein-like{d2rcqa_,0.571}|D,D-carboxypeptidase DacA, N-terminal domain{d1xp4a2,0.5682}|Pencillin binding protein 4 (PbpD), N-terminal domain{d1tvfa2,0.5097}	0	PSTG_10917|Pst_9302	PSTG_10917	NA	NA	Zt-KP4-1_PDB_8ACX_A	0
110	1	2	0	KAI7945722.1	CYR34_H	CYR34	MLFYVYLASLFAALTVIQAETVPSAITCAPGQGSPILKDDCKKAFAKFFKESGIVYWSRGADSESCGTCKITLTKPSMRTNSVHRAGLDGDALTALNSGMDKCTGAPANVTIGITQPISVLLDNGVGDQQC	ETVPSAITCAPGQGSPILKDDCKKAFAKFFKESGIVYWSRGADSESCGTCKITLTKPSMRTNSVHRAGLDGDALTALNSGMDKCTGAPANVTIGITQPISVLLDNGVGDQQC	131	112	0	NA	NA	NA	NA	NA	0	Apoplastic,0.94	Apoplastic: 0.753	NA	chlo:12,mito:1,extr:1	NA	0	6	0.0535714	NA	NA	NA	NA	0	88.8	0.823	0	Hce2 domain-containing protein {8acx_B,0.5893} | Hce2 domain-containing protein {8acx_E,0.5891} | Hce2 domain-containing protein {8acx_C,0.5811} | Hce2 domain-containing protein {8acx_G,0.5799} | Hce2 domain-containing protein {8acx_D,0.5577}	PAS domain{3.30.450.20,0.5014}	Disabled homolog 1 (Dab1){d1ntva_,0.53}|Pencillin binding protein 4 (PbpD), N-terminal domain{d1tvfa2,0.5223}|Virally encoded KP4 toxin{d1kpta_,0.5219}|EPS8-like protein 1, EPS8L1{d2cy4a1,0.5188}	0	PSTG_10917|Pst_9302	PSTG_10917	NA	NA	Zt-KP4-1_PDB_8ACX_A	0
111	1	2	0	KAI7945723.1	CYR34_H	CYR34	MLFYVYLISLIATITVIQAQTLPSATTCAKGSPISIKRNDCKQAFGQFAIESGVIFWSPHANSHSCGTCKITITKPSVPHSIHHAAVSLDVLTAFQQGIDACEGSPVNVTIGASTQPISVLLDNGGWETC	QTLPSATTCAKGSPISIKRNDCKQAFGQFAIESGVIFWSPHANSHSCGTCKITITKPSVPHSIHHAAVSLDVLTAFQQGIDACEGSPVNVTIGASTQPISVLLDNGGWETC	130	111	0	NA	NA	NA	NA	NA	0	Apoplastic,0.83	Apoplastic: 0.798	Chloroplast,0.982|3-30	mito:6,nucl:3.5,chlo:3,cyto_nucl:2.5,extr:1	NA	0	6	0.0540541	NA	NA	NA	NA	0	90.3	0.843	0	Hce2 domain-containing protein {8acx_D,0.6234} | Hce2 domain-containing protein {8acx_G,0.6126} | Hce2 domain-containing protein {8acx_C,0.603} | Mitochondrial morphogenesis protein SLD7{3x37_B,0.578} | Penicillin binding protein 4{5txi_A,0.5774} | Penicillin-binding protein 4 {6c3k_B,0.5773} | Penicillin-binding protein 4 {6dz8_B,0.5773} | Penicillin-binding protein 4 {5tw8_A,0.5749} | Penicilli…	Pleckstrin-homology domain (PH domain)/Phosphotyrosine-binding domain (PTB){2.30.29.30,0.6256}|CAP {3.40.33.10,0.5712}|DD-peptidase/beta-lactamase superfamily{3.40.710.10,0.5698}|YVTN repeat-like/Quinoprotein amine dehydrogenase{2.130.10.10,0.5602}|PAS domain{3.30.450.20,0.5602}|Thiol Ester Dehydrase; Chain A (3.10.129) {3.10.129.70,0.5421}|Rubella virus capsid protein{3.10.50.50,0.5212}	X11 {d1aqca_,0.578}|Insect allergen 5 (AG5){d1qnxa_,0.5712}|EPS8-like protein 1, EPS8L1{d2cy4a1,0.5627}|D,D-carboxypeptidase DacA, N-terminal domain{d1xp4a2,0.5451}|Pencillin binding protein 4 (PbpD), N-terminal domain{d1tvfa2,0.5374}|Thermosome, A-domain{d1gmla_,0.5357}|Rho guanine nucleotide exchange factor 12{d1txda2,0.5327}|Penicillin-binding protein 1b, transpeptidase domain{d2bg1a1,0.5197}|…	0	PSTG_10917|Pst_9302|Shr7(PSTG_14695)	PSTG_10917	NA	NA	Zt-KP4-1_PDB_8ACX_A	0
112	1	2	0	KAI9605935.1	PST-130_v2020_P	PST-130	MLFYVYLASLFAALTVIQAETVPSAITCAPGQGSPILKDDCKKAFAKFFKESGIVYWSRGADSESCGTCKITLTKPSMRTNSVHRAGLDGDALTALNSGMDKCTGAPANVTIGITQPISVLLDNGVGDQQC	ETVPSAITCAPGQGSPILKDDCKKAFAKFFKESGIVYWSRGADSESCGTCKITLTKPSMRTNSVHRAGLDGDALTALNSGMDKCTGAPANVTIGITQPISVLLDNGVGDQQC	131	112	0	NA	NA	NA	NA	NA	0	Apoplastic,0.94	Apoplastic: 0.753	NA	chlo:12,mito:1,extr:1	NA	0	6	0.0535714	NA	NA	NA	NA	0	88.8	0.823	0	Hce2 domain-containing protein {8acx_B,0.5894} | Hce2 domain-containing protein {8acx_E,0.5892} | Hce2 domain-containing protein {8acx_C,0.5812} | Hce2 domain-containing protein {8acx_G,0.58} | Hce2 domain-containing protein {8acx_D,0.5577}	PAS domain{3.30.450.20,0.501}	Disabled homolog 1 (Dab1){d1ntva_,0.5302}|Pencillin binding protein 4 (PbpD), N-terminal domain{d1tvfa2,0.5226}|Virally encoded KP4 toxin{d1kpta_,0.5219}|EPS8-like protein 1, EPS8L1{d2cy4a1,0.5186}	0	PSTG_10917|Pst_9302	PSTG_10917	NA	NA	Zt-KP4-1_PDB_8ACX_A	0
113	1	2	0	KAI9605936.1	PST-130_v2020_P	PST-130	MLFYVYLISLIATITVIQAQTLPSATTCAKGSPISIKRNDCKQAFGQFAIESGVIFWSPHANSHSCGTCKITITKPSVPHSIHHAAVSLDVLTAFQQGIDACEGSPVNVTIGASTQPISVLLDNGGWETC	QTLPSATTCAKGSPISIKRNDCKQAFGQFAIESGVIFWSPHANSHSCGTCKITITKPSVPHSIHHAAVSLDVLTAFQQGIDACEGSPVNVTIGASTQPISVLLDNGGWETC	130	111	0	NA	NA	NA	NA	NA	0	Apoplastic,0.83	Apoplastic: 0.798	Chloroplast,0.982|3-30	mito:6,nucl:3.5,chlo:3,cyto_nucl:2.5,extr:1	NA	0	6	0.0540541	NA	NA	NA	NA	0	90.3	0.842	0	Hce2 domain-containing protein {8acx_D,0.6232} | Hce2 domain-containing protein {8acx_G,0.6124} | Hce2 domain-containing protein {8acx_C,0.6028} | Mitochondrial morphogenesis protein SLD7{3x37_B,0.5785} | Penicillin binding protein 4{5txi_A,0.5778} | Penicillin-binding protein 4 {6c3k_B,0.5777} | Penicillin-binding protein 4 {6dz8_B,0.5776} | Penicillin-binding protein 4 {5tw8_A,0.5752} | Penicil…	Pleckstrin-homology domain (PH domain)/Phosphotyrosine-binding domain (PTB){2.30.29.30,0.6259}|CAP {3.40.33.10,0.5713}|DD-peptidase/beta-lactamase superfamily{3.40.710.10,0.5703}|YVTN repeat-like/Quinoprotein amine dehydrogenase{2.130.10.10,0.5608}|PAS domain{3.30.450.20,0.5598}|Thiol Ester Dehydrase; Chain A (3.10.129) {3.10.129.70,0.5428}|Rubella virus capsid protein{3.10.50.50,0.5225}	X11 {d1aqca_,0.5769}|Insect allergen 5 (AG5){d1qnxa_,0.5713}|EPS8-like protein 1, EPS8L1{d2cy4a1,0.5631}|D,D-carboxypeptidase DacA, N-terminal domain{d1xp4a2,0.5455}|Pencillin binding protein 4 (PbpD), N-terminal domain{d1tvfa2,0.5385}|Thermosome, A-domain{d1gmla_,0.5365}|Rho guanine nucleotide exchange factor 12{d1txda2,0.5332}|Penicillin-binding protein 1b, transpeptidase domain{d2bg1a1,0.5201}…	0	PSTG_10917|Pst_9302|Shr7(PSTG_14695)	PSTG_10917	NA	NA	Zt-KP4-1_PDB_8ACX_A	0
114	1	2	0	KAI9612276.1	PST-130_v2020_H	PST-130	MLSYIYLISLVATLTGIQAQTLPTATTCAQPQGQGNSIAKDDCTKALSKFYVESGVVFWSRKVDSHACGTCKVTFTKPSVPNSVHLAGINGDAVTALRQGIETCGGAPVNVTIGDSNQPISVLLDYGAGEKC	QTLPTATTCAQPQGQGNSIAKDDCTKALSKFYVESGVVFWSRKVDSHACGTCKVTFTKPSVPNSVHLAGINGDAVTALRQGIETCGGAPVNVTIGDSNQPISVLLDYGAGEKC	132	113	0	NA	NA	NA	NA	NA	0	Apoplastic,0.97	Apoplastic: 0.86	NA	chlo:11,extr:2,nucl:1	NA	0	6	0.0530973	NA	NA	NA	NA	0	87.4	0.828	0	Hce2 domain-containing protein {8acx_D,0.6027} | Hce2 domain-containing protein {8acx_E,0.5882} | Fermitin family homolog 3,Fermitin family homolog 3,Fermitin family homolog 3{7c3m_B,0.588} | Hce2 domain-containing protein {8acx_C,0.5777} | ATP-dependent DNA helicase DinG{6fwr_A,0.5695} | Hce2 domain-containing protein {8acx_H,0.5466} | Hce2 domain-containing protein {8acx_G,0.542} | Neutrophil g…	Pleckstrin-homology domain (PH domain)/Phosphotyrosine-binding domain (PTB){2.30.29.30,0.6015}|DD-peptidase/beta-lactamase superfamily{3.40.710.10,0.5901}|Calycin beta-barrel core domain{2.40.128.20,0.5324}	Fatty acid binding protein-like{d2rcqa_,0.5741}|D,D-carboxypeptidase DacA, N-terminal domain{d1xp4a2,0.5675}|Penicillin-binding protein 1b, transpeptidase domain{d2bg1a1,0.5311}|Pencillin binding protein 4 (PbpD), N-terminal domain{d1tvfa2,0.5095}|eIF4e-like{d3m94a_,0.5009}	0	PSTG_10917|Pst_9302	PSTG_10917	NA	NA	Zt-KP4-1_PDB_8ACX_A	0
115	1	2	0	KAI9624007.1	PST-130_v2020_P	PST-130	MSFYIYLLFCLVASVTVIQAQLLPSSISCDHSRGPAITRDDCKKALSSFDSESNVAFWTHKINFHSCGTCKITITKPSLPHSVHYAAVYGDALTAMHLGLTKCEGKPTNATIGNSEPISVLLEPGGGEKC	QLLPSSISCDHSRGPAITRDDCKKALSSFDSESNVAFWTHKINFHSCGTCKITITKPSLPHSVHYAAVYGDALTAMHLGLTKCEGKPTNATIGNSEPISVLLEPGGGEKC	130	110	0	NA	NA	NA	NA	NA	0	Apoplastic,0.78	Apoplastic: 0.787	Chloroplast,0.952|26-63	cyto:5,chlo:4,nucl:4,plas:1	NA	0	6	0.0545455	NA	NA	NA	NA	0	92.5	0.868	0	Hce2 domain-containing protein {8acx_D,0.6055} | Hce2 domain-containing protein {8acx_G,0.5962} | Hce2 domain-containing protein {8acx_E,0.5925} | Hce2 domain-containing protein {8acx_B,0.5441}	Thiol Ester Dehydrase; Chain A (3.10.129) {3.10.129.70,0.5448}|PDZ domain{2.30.42.10,0.5409}|Pleckstrin-homology domain (PH domain)/Phosphotyrosine-binding domain (PTB){2.30.29.30,0.5394}|Gnk2 domain, C-X8-C-X2-C motif{3.30.430.20,0.5366}	Virally encoded KP4 toxin{d1kpta_,0.5469}|D,D-carboxypeptidase DacA, N-terminal domain{d1xp4a2,0.5432}|Fatty acid binding protein-like{d2qo4a_,0.5402}|EPS8-like protein 1, EPS8L1{d2cy4a1,0.5004}	0	PSTG_10917|Pst_9302|Shr7(PSTG_14695)	PSTG_10917	NA	NA	Zt-KP4-1_PDB_8ACX_A	0
116	1	2	0	KNE95698.1	PST-78	PST-78	MLFYVYLISLIATITVIQAQTLPSATTCAKGSPISIKRNDCKQAFGQFAIESGVIFWSPHANSHSCGTCKITITKPSVPHSIHHAAVSLDVLTAFQQGIDACEGSPVNVTIGASTQPISVLLDNGGWETC	QTLPSATTCAKGSPISIKRNDCKQAFGQFAIESGVIFWSPHANSHSCGTCKITITKPSVPHSIHHAAVSLDVLTAFQQGIDACEGSPVNVTIGASTQPISVLLDNGGWETC	130	111	0	NA	NA	NA	NA	NA	0	Apoplastic,0.83	Apoplastic: 0.798	Chloroplast,0.982|3-30	mito:6,nucl:3.5,chlo:3,cyto_nucl:2.5,extr:1	NA	0	6	0.0540541	NA	NA	NA	NA	0	90.3	0.843	0	Hce2 domain-containing protein {8acx_D,0.6233} | Hce2 domain-containing protein {8acx_G,0.6125} | Hce2 domain-containing protein {8acx_C,0.6029} | Mitochondrial morphogenesis protein SLD7{3x37_B,0.5783} | Penicillin binding protein 4{5txi_A,0.578} | Penicillin-binding protein 4 {6c3k_B,0.578} | Penicillin-binding protein 4 {6dz8_B,0.5779} | Penicillin-binding protein 4 {5tw8_A,0.5755} | Penicilli…	Pleckstrin-homology domain (PH domain)/Phosphotyrosine-binding domain (PTB){2.30.29.30,0.6265}|CAP {3.40.33.10,0.5713}|DD-peptidase/beta-lactamase superfamily{3.40.710.10,0.5702}|YVTN repeat-like/Quinoprotein amine dehydrogenase{2.130.10.10,0.5599}|PAS domain{3.30.450.20,0.5595}|Thiol Ester Dehydrase; Chain A (3.10.129) {3.10.129.70,0.5429}|Rubella virus capsid protein{3.10.50.50,0.5221}	X11 {d1aqca_,0.577}|Insect allergen 5 (AG5){d1qnxa_,0.5713}|EPS8-like protein 1, EPS8L1{d2cy4a1,0.5633}|D,D-carboxypeptidase DacA, N-terminal domain{d1xp4a2,0.5456}|Pencillin binding protein 4 (PbpD), N-terminal domain{d1tvfa2,0.5382}|Thermosome, A-domain{d1gmla_,0.5361}|Rho guanine nucleotide exchange factor 12{d1txda2,0.5328}|Penicillin-binding protein 1b, transpeptidase domain{d2bg1a1,0.5201}|…	0	PSTG_10917|Pst_9302|Shr7(PSTG_14695)	PSTG_10917	NA	NA	Zt-KP4-1_PDB_8ACX_A	0
117	1	2	0	KNE95699.1	PST-78	PST-78	MLFYVYLASLFAALTVIQAETVPSAITCAPGQGSPILKDDCKKAFAKFFKESGIVYWSRGADSESCGTCKITLTKPSMRTNSVHRAGLDGDALTALNSGMDKCTGAPANVTIGITQPISVLLDNGVGDQQC	ETVPSAITCAPGQGSPILKDDCKKAFAKFFKESGIVYWSRGADSESCGTCKITLTKPSMRTNSVHRAGLDGDALTALNSGMDKCTGAPANVTIGITQPISVLLDNGVGDQQC	131	112	0	NA	NA	NA	NA	NA	0	Apoplastic,0.94	Apoplastic: 0.753	NA	chlo:12,mito:1,extr:1	NA	0	6	0.0535714	NA	NA	NA	NA	0	88.8	0.823	0	Hce2 domain-containing protein {8acx_B,0.5894} | Hce2 domain-containing protein {8acx_E,0.5892} | Hce2 domain-containing protein {8acx_C,0.5814} | Hce2 domain-containing protein {8acx_G,0.5801} | Hce2 domain-containing protein {8acx_D,0.5578}	PAS domain{3.30.450.20,0.5012}	Disabled homolog 1 (Dab1){d1ntva_,0.5308}|Pencillin binding protein 4 (PbpD), N-terminal domain{d1tvfa2,0.5228}|Virally encoded KP4 toxin{d1kpta_,0.522}|EPS8-like protein 1, EPS8L1{d2cy4a1,0.5191}	0	PSTG_10917|Pst_9302	PSTG_10917	NA	NA	Zt-KP4-1_PDB_8ACX_A	0
118	1	2	0	KNE95701.1	PST-78	PST-78	MLSYIYLISLVATLTGIQAQTLPTATTCAQPQGQGNSIAKDDCTKALSKFYVESGVVFWSRKVDSHACGTCKVTFTKPSVPNSVHLAGINGDAVTALRQGIETCGGAPVNVTIGDSNQPISVLLDYGAGEKC	QTLPTATTCAQPQGQGNSIAKDDCTKALSKFYVESGVVFWSRKVDSHACGTCKVTFTKPSVPNSVHLAGINGDAVTALRQGIETCGGAPVNVTIGDSNQPISVLLDYGAGEKC	132	113	0	NA	NA	NA	NA	NA	0	Apoplastic,0.97	Apoplastic: 0.86	NA	chlo:11,extr:2,nucl:1	NA	0	6	0.0530973	NA	NA	NA	NA	0	87.4	0.828	0	Hce2 domain-containing protein {8acx_D,0.6107} | Hce2 domain-containing protein {8acx_E,0.5961} | Hce2 domain-containing protein {8acx_C,0.5855} | ATP-dependent DNA helicase DinG{6fwr_A,0.5689} | Fermitin family homolog 3,Fermitin family homolog 3,Fermitin family homolog 3{7c3m_B,0.5644} | Hce2 domain-containing protein {8acx_G,0.55} | Hce2 domain-containing protein {8acx_B,0.5434} | Penicillin-b…	DD-peptidase/beta-lactamase superfamily{3.40.710.10,0.5933}|Pleckstrin-homology domain (PH domain)/Phosphotyrosine-binding domain (PTB){2.30.29.30,0.552}|Calycin beta-barrel core domain{2.40.128.20,0.5325}	EPS8-like protein 1, EPS8L1{d2cy4a1,0.5772}|D,D-carboxypeptidase DacA, N-terminal domain{d1xp4a2,0.5702}|Fatty acid binding protein-like{d2rcqa_,0.5699}|Pencillin binding protein 4 (PbpD), N-terminal domain{d1tvfa2,0.5083}	0	PSTG_10917|Pst_9302	PSTG_10917	NA	NA	Zt-KP4-1_PDB_8ACX_A	0
119	1	2	0	KNF02274.1	PST-78	PST-78	MSFYIYLLFCLVASVTVIQAQLLPSSISCDHSRGPAITRDDCKKALSSFDSESNVAFWTHKINFHSCGTCKITITKPSLPHSVHYAAVYGDALTAMHLGLTKCEGKPTNATIGNSEPISVLLEPGGGEKC	QLLPSSISCDHSRGPAITRDDCKKALSSFDSESNVAFWTHKINFHSCGTCKITITKPSLPHSVHYAAVYGDALTAMHLGLTKCEGKPTNATIGNSEPISVLLEPGGGEKC	130	110	0	NA	NA	NA	NA	NA	0	Apoplastic,0.78	Apoplastic: 0.787	Chloroplast,0.952|26-63	cyto:5,chlo:4,nucl:4,plas:1	NA	0	6	0.0545455	NA	NA	NA	NA	0	92.7	0.869	0	Hce2 domain-containing protein {8acx_D,0.6055} | Hce2 domain-containing protein {8acx_G,0.5963} | Hce2 domain-containing protein {8acx_E,0.5936} | Hce2 domain-containing protein {8acx_B,0.5456}	Thiol Ester Dehydrase; Chain A (3.10.129) {3.10.129.70,0.5433}|PDZ domain{2.30.42.10,0.5407}|Pleckstrin-homology domain (PH domain)/Phosphotyrosine-binding domain (PTB){2.30.29.30,0.5384}|Gnk2 domain, C-X8-C-X2-C motif{3.30.430.20,0.5367}	Virally encoded KP4 toxin{d1kpta_,0.5456}|D,D-carboxypeptidase DacA, N-terminal domain{d1xp4a2,0.5429}|Fatty acid binding protein-like{d2qo4a_,0.5377}	0	PSTG_10917|Pst_9302|Shr7(PSTG_14695)	PSTG_10917	NA	NA	Zt-KP4-1_PDB_8ACX_A	0
120	1	2	0	P_striiformis_PSTG_04482T0	CYR32	CYR32	MSFYIYLLFCLVASVTVIQAQLLPSSISCDHSRGPAITRDDCKKALSSFDSESNVAFWTHKINFHSCGTCKITITKPSLPHSVHYAAVYGDALTAMHLGLTKCEGKPTNATIGNSEPISVLLEPGGGEKC	QLLPSSISCDHSRGPAITRDDCKKALSSFDSESNVAFWTHKINFHSCGTCKITITKPSLPHSVHYAAVYGDALTAMHLGLTKCEGKPTNATIGNSEPISVLLEPGGGEKC	130	110	0	NA	NA	NA	NA	NA	0	Apoplastic,0.78	Apoplastic: 0.787	Chloroplast,0.952|26-63	cyto:5,chlo:4,nucl:4,plas:1	NA	0	6	0.0545455	NA	NA	NA	NA	0	92.6	0.868	0	Hce2 domain-containing protein {8acx_D,0.6044} | Hce2 domain-containing protein {8acx_G,0.5957} | Hce2 domain-containing protein {8acx_E,0.5923} | Hce2 domain-containing protein {8acx_B,0.5439}	Thiol Ester Dehydrase; Chain A (3.10.129) {3.10.129.70,0.5457}|PDZ domain{2.30.42.10,0.5413}|Pleckstrin-homology domain (PH domain)/Phosphotyrosine-binding domain (PTB){2.30.29.30,0.5391}|Gnk2 domain, C-X8-C-X2-C motif{3.30.430.20,0.5364}	Virally encoded KP4 toxin{d1kpta_,0.5466}|D,D-carboxypeptidase DacA, N-terminal domain{d1xp4a2,0.5426}|Fatty acid binding protein-like{d2qo4a_,0.5371}|Hypothetical protein LmjF10.1260 {d2b4wa1,0.5327}	0	PSTG_10917|Pst_9302|Shr7(PSTG_14695)	PSTG_10917	NA	NA	Zt-KP4-1_PDB_8ACX_A	0
121	1	2	0	P_striiformis_PSTG_10917T0	CYR32	CYR32	MLFYVYLISLIATITVIQAQTLPSATTCAKGSPISIKRNDCKQAFGQFAIESGVIFWSPHANSHSCGTCKITITKPSVPHSIHHAAVSLDVLTAFQQGIDACEGSPVNVTIGASTQPISVLLDNGGWETC	QTLPSATTCAKGSPISIKRNDCKQAFGQFAIESGVIFWSPHANSHSCGTCKITITKPSVPHSIHHAAVSLDVLTAFQQGIDACEGSPVNVTIGASTQPISVLLDNGGWETC	130	111	0	NA	NA	NA	NA	NA	0	Apoplastic,0.83	Apoplastic: 0.798	Chloroplast,0.982|3-30	mito:6,nucl:3.5,chlo:3,cyto_nucl:2.5,extr:1	NA	0	6	0.0540541	NA	NA	NA	NA	0	90.3	0.842	0	Hce2 domain-containing protein {8acx_D,0.6235} | Hce2 domain-containing protein {8acx_G,0.6127} | Hce2 domain-containing protein {8acx_C,0.6031} | Mitochondrial morphogenesis protein SLD7{3x37_B,0.5787} | Penicillin binding protein 4{5txi_A,0.5779} | Penicillin-binding protein 4 {6c3k_B,0.5778} | Penicillin-binding protein 4 {6dz8_B,0.5777} | Penicillin-binding protein 4 {5tw8_A,0.5753} | Penicil…	Pleckstrin-homology domain (PH domain)/Phosphotyrosine-binding domain (PTB){2.30.29.30,0.626}|CAP {3.40.33.10,0.5716}|DD-peptidase/beta-lactamase superfamily{3.40.710.10,0.5702}|PAS domain{3.30.450.20,0.5604}|YVTN repeat-like/Quinoprotein amine dehydrogenase{2.130.10.10,0.5597}|Thiol Ester Dehydrase; Chain A (3.10.129) {3.10.129.70,0.5424}|Rubella virus capsid protein{3.10.50.50,0.5213}	X11 {d1aqca_,0.5777}|Insect allergen 5 (AG5){d1qnxa_,0.5716}|EPS8-like protein 1, EPS8L1{d2cy4a1,0.5632}|D,D-carboxypeptidase DacA, N-terminal domain{d1xp4a2,0.5453}|Pencillin binding protein 4 (PbpD), N-terminal domain{d1tvfa2,0.5375}|Thermosome, A-domain{d1gmla_,0.5358}|Rho guanine nucleotide exchange factor 12{d1txda2,0.5327}|Penicillin-binding protein 1b, transpeptidase domain{d2bg1a1,0.52}|B…	0	PSTG_10917|Pst_9302|Shr7(PSTG_14695)	PSTG_10917	NA	NA	Zt-KP4-1_PDB_8ACX_A	0
122	1	2	0	P_striiformis_PSTG_10918T0	CYR32	CYR32	MLFYVYLASLFAALTVIQAETVPSAITCAPGQGSPILKDDCKKAFAKFFKESGIVYWSRGADSESCGTCKITLTKPSMRTNSVHRAGLDGDALTALNSGMDKCTGAPANVTIGITQPISVLLDNGVGDQQC	ETVPSAITCAPGQGSPILKDDCKKAFAKFFKESGIVYWSRGADSESCGTCKITLTKPSMRTNSVHRAGLDGDALTALNSGMDKCTGAPANVTIGITQPISVLLDNGVGDQQC	131	112	0	NA	NA	NA	NA	NA	0	Apoplastic,0.94	Apoplastic: 0.753	NA	chlo:12,mito:1,extr:1	NA	0	6	0.0535714	NA	NA	NA	NA	0	88.8	0.823	0	Hce2 domain-containing protein {8acx_B,0.5893} | Hce2 domain-containing protein {8acx_E,0.5892} | Hce2 domain-containing protein {8acx_C,0.5812} | Hce2 domain-containing protein {8acx_G,0.58} | Hce2 domain-containing protein {8acx_D,0.5577} | Hce2 domain-containing protein {8acx_A,0.5328}	PAS domain{3.30.450.20,0.5017}	Virally encoded KP4 toxin{d1kpta_,0.5191}|Insect allergen 5 (AG5){d1qnxa_,0.5072}	0	PSTG_10917|Pst_9302	PSTG_10917	NA	NA	Zt-KP4-1_PDB_8ACX_A	0
123	1	2	0	P_striiformis_PSTG_10920T0	CYR32	CYR32	MLSYIYLISLVATLTGIQAQTLPTATTCAQPQGQGNSIAKDDCTKALSKFYVESGVVFWSRKVDSHACGTCKVTFTKPSVPNSVHLAGINGDAVTALRQGIETCGGAPVNVTIGDSNQPISVLLDYGAGEKC	QTLPTATTCAQPQGQGNSIAKDDCTKALSKFYVESGVVFWSRKVDSHACGTCKVTFTKPSVPNSVHLAGINGDAVTALRQGIETCGGAPVNVTIGDSNQPISVLLDYGAGEKC	132	113	0	NA	NA	NA	NA	NA	0	Apoplastic,0.97	Apoplastic: 0.86	NA	chlo:11,extr:2,nucl:1	NA	0	6	0.0530973	NA	NA	NA	NA	0	87.4	0.828	0	Hce2 domain-containing protein {8acx_D,0.6116} | Hce2 domain-containing protein {8acx_E,0.5968} | Hce2 domain-containing protein {8acx_C,0.5867} | Hce2 domain-containing protein {8acx_A,0.5569} | Fermitin family homolog 3,Fermitin family homolog 3,Fermitin family homolog 3{7c3m_B,0.5525} | Hce2 domain-containing protein {8acx_G,0.5509} | Hce2 domain-containing protein {8acx_B,0.5447} | Penicillin…	Pleckstrin-homology domain (PH domain)/Phosphotyrosine-binding domain (PTB){2.30.29.30,0.5514}|Calycin beta-barrel core domain{2.40.128.20,0.5318}|DD-peptidase/beta-lactamase superfamily{3.40.710.10,0.5306}|Arylamine N-acetyltransferase fold (3.30.2140) {3.30.2140.20,0.522}|Dynein light chain 2a, cytoplasmic {3.30.450.30,0.5106}	Fatty acid binding protein-like{d2rcqa_,0.5686}|Pencillin binding protein 4 (PbpD), N-terminal domain{d1tvfa2,0.5081}|Hypothetical protein PSPTO1487 {d2ot9a1,0.5026}	0	PSTG_10917|Pst_9302	PSTG_10917	NA	NA	Zt-KP4-1_PDB_8ACX_A	0
124	1	2	0	POW04647.1	93-210_v2018_H	93-210	MSSITLRFHSYQALTSFPLSCSHQTPTETTMLFYVYLISLIATITVIQAQTLPSATTCAKGSPISIKRNDCKQAFGQFAIESGVIFWSPHANSHSCGTCKITITKPSVPHSIHHAAVSLDVLTAFQQGIDACEGSPVNVTIGASTQPISTVPSAITCAPGQGSPILKDDCKKAFAKFFKESGIVYWSRGADSESCGTCKITLTKPSMRTNSVHRAGLDGDALTALNSGMDKCTGAPANVTIGITQPISVLLDNGVGDQQSTMLSYIYLISLVATLTGIQAQTLPTATTCAQPQGQGNSIAKDDCTKALSKFYVESGVVFWSRKVDSHACGTCKVTFTKPSVPNSVHLAGINGDAVTALRQGIETCGGAPVNVTIGDSNQPISVLLDYGAGEKC	QTLPSATTCAKGSPISIKRNDCKQAFGQFAIESGVIFWSPHANSHSCGTCKITITKPSVPHSIHHAAVSLDVLTAFQQGIDACEGSPVNVTIGASTQPISTVPSAITCAPGQGSPILKDDCKKAFAKFFKESGIVYWSRGADSESCGTCKITLTKPSMRTNSVHRAGLDGDALTALNSGMDKCTGAPANVTIGITQPISVLLDNGVGDQQSTMLSYIYLISLVATLTGIQAQTLPTATTCAQPQGQGNSIAKDDCTKALSKFYVESGVVFWSRKVDSHACGTCKVTFTKPSVPNSVHLAGINGDAVTALRQGIETCGGAPVNVTIGDSNQPISVLLDYGAGEKC	393	344	0	NA	NA	NA	NA	NA	0	Apoplastic,0.94	Apoplastic: 0.539	Chloroplast,0.982|3-30	mito:4.5,nucl:4,chlo_mito:4,chlo:2.5,cyto:1,extr:1,golg_plas:1	NA	0	16	0.0465116	NA	NA	NA	NA	0	70.8	0.399	0	Hce2 domain-containing protein {8acx_D,0.6315} | Hce2 domain-containing protein {8acx_E,0.6286} | Hce2 domain-containing protein {8acx_C,0.6085} | Hce2 domain-containing protein {8acx_G,0.5954} | Hce2 domain-containing protein {8acx_A,0.5595} | Hce2 domain-containing protein {8acx_B,0.5461} | Penicillin-binding protein 4 {6dz8_B,0.527}	DD-peptidase/beta-lactamase superfamily{3.40.710.10,0.5667}	D,D-carboxypeptidase DacA, N-terminal domain{d1xp4a2,0.545}|Virally encoded KP4 toxin{d1kpta_,0.5223}	0	PSTG_10917|Pst_9302	PSTG_10917	NA	NA	Zt-KP4-1_PDB_8ACX_A	0
125	1	2	0	PS_11_281_scaffold_7756	11-281_H	11-281	MLSYIYLISLVATLTGIQAQTLPTATTCAQPQGQGNSIAKDDCTKALSKFYVESGVVFWSRKVDSHACGTCKVTFTKPSVPNSVHLAGINGDAVTALRQGIETCGGAPVNVTIGDSNQPISVLLDYGAGEKC	QTLPTATTCAQPQGQGNSIAKDDCTKALSKFYVESGVVFWSRKVDSHACGTCKVTFTKPSVPNSVHLAGINGDAVTALRQGIETCGGAPVNVTIGDSNQPISVLLDYGAGEKC	132	113	0	NA	NA	NA	NA	NA	0	Apoplastic,0.97	Apoplastic: 0.86	NA	chlo:11,extr:2,nucl:1	NA	0	6	0.0530973	NA	NA	NA	NA	0	87.4	0.827	0	Hce2 domain-containing protein {8acx_D,0.604} | Hce2 domain-containing protein {8acx_E,0.5956} | Hce2 domain-containing protein {8acx_C,0.585} | Hce2 domain-containing protein {8acx_G,0.5495} | Penicillin binding protein 4{5txi_A,0.5445} | Penicillin-binding protein 4 {6dz8_B,0.5437} | Hce2 domain-containing protein {8acx_B,0.5429} | Penicillin-binding protein 4 {6c3k_B,0.5411} | Neutrophil gelat…	DD-peptidase/beta-lactamase superfamily{3.40.710.10,0.5939}|Pleckstrin-homology domain (PH domain)/Phosphotyrosine-binding domain (PTB){2.30.29.30,0.5549}|Calycin beta-barrel core domain{2.40.128.20,0.533}	Fatty acid binding protein-like{d2rcqa_,0.572}|Pencillin binding protein 4 (PbpD), N-terminal domain{d1tvfa2,0.5106}	0	PSTG_10917|Pst_9302	PSTG_10917	NA	NA	Zt-KP4-1_PDB_8ACX_A	0
126	1	2	0	PS_11_281_scaffold_7757	11-281_H	11-281	MLFYVYLASLFAALTVIQAETVPSAITCAPGQGSPILKDDCKKAFAKFFKESGIVYWSRGADSESCGTCKITLTKPSMRTNSVHRAGSLMTTLPANRLDGDALTALNSGMDKCTGAPANVTIGITQPISVLLDNGVGDQQC	ETVPSAITCAPGQGSPILKDDCKKAFAKFFKESGIVYWSRGADSESCGTCKITLTKPSMRTNSVHRAGSLMTTLPANRLDGDALTALNSGMDKCTGAPANVTIGITQPISVLLDNGVGDQQC	141	122	0	NA	NA	NA	NA	NA	0	Apoplastic,0.89	Apoplastic: 0.677	Chloroplast,0.942|50-71	chlo:12,nucl:1,mito:1	NA	0	6	0.0491803	NA	NA	NA	NA	0	73.2	0.69	0	PylC {4ffl_A,0.5726} | PylC {4ffm_A,0.5346} | Hce2 domain-containing protein {8acx_B,0.5245} | Hce2 domain-containing protein {8acx_E,0.5048} | Beta-lactamase {5e2e_B,0.5021} | Proliferating cell nuclear antigen{5t9d_B,0.5019}	Gnk2 domain, C-X8-C-X2-C motif{3.30.430.20,0.5631}|outer membrane lipoprotein receptor (LolB), chain A (2.50.20) {2.50.20.30,0.5426}|ATP-grasp fold, B domain{3.30.470.20,0.5346}|PAS domain{3.30.450.20,0.5081}|Thiol Ester Dehydrase; Chain A (3.10.129) {3.10.129.70,0.501}	Fatty acid binding protein-like{d2qo4a_,0.5489}|Fatty acid-binding protein {d1ftpa_,0.5426}|FHA domain containing protein At4G14490{d1uhta_,0.5291}	0	PSTG_10917|Pst_9302	PSTG_10917	NA	NA	NA	0
127	1	2	0	PS_11_281_scaffold_7826	11-281_H	11-281	MSFYIYLLFCLVASVTVIQAQLLPSSISCDHSRGPAITRDDCKKALSSFDSESNVAFWTHKINFHSCGTCKITITKPSLPHSVHYAAVYGDALTAMHLGLTKCEGKPTNATIGNSEPISVLLEPGGGEKC	QLLPSSISCDHSRGPAITRDDCKKALSSFDSESNVAFWTHKINFHSCGTCKITITKPSLPHSVHYAAVYGDALTAMHLGLTKCEGKPTNATIGNSEPISVLLEPGGGEKC	130	110	0	NA	NA	NA	NA	NA	0	Apoplastic,0.78	Apoplastic: 0.787	Chloroplast,0.952|26-63	cyto:5,chlo:4,nucl:4,plas:1	NA	0	6	0.0545455	NA	NA	NA	NA	0	92.6	0.868	0	Hce2 domain-containing protein {8acx_D,0.6046} | Hce2 domain-containing protein {8acx_G,0.597} | Hce2 domain-containing protein {8acx_E,0.5926} | Hce2 domain-containing protein {8acx_B,0.5453}	Thiol Ester Dehydrase; Chain A (3.10.129) {3.10.129.70,0.5446}|PDZ domain{2.30.42.10,0.5406}|Pleckstrin-homology domain (PH domain)/Phosphotyrosine-binding domain (PTB){2.30.29.30,0.539}|Gnk2 domain, C-X8-C-X2-C motif{3.30.430.20,0.5365}	Virally encoded KP4 toxin{d1kpta_,0.5468}|D,D-carboxypeptidase DacA, N-terminal domain{d1xp4a2,0.5433}|Fatty acid binding protein-like{d2qo4a_,0.5398}|EPS8-like protein 1, EPS8L1{d2cy4a1,0.5002}	0	PSTG_10917|Pst_9302|Shr7(PSTG_14695)	PSTG_10917	NA	NA	Zt-KP4-1_PDB_8ACX_A	0
128	1	2	0	PS_11-281_00002925	11-281_P	11-281	MLFYVYLASLFAALTVIQAETVPSAITCAPGQGSPILKDDCKKAFAKFFKESGIVYWSRGADSESCGTCKITLTKPSMRTNSVHRAGLDGDALTALNSGMDKCTGAPANVTIGITQPISVLLDNGVGDQQC	ETVPSAITCAPGQGSPILKDDCKKAFAKFFKESGIVYWSRGADSESCGTCKITLTKPSMRTNSVHRAGLDGDALTALNSGMDKCTGAPANVTIGITQPISVLLDNGVGDQQC	131	112	0	NA	NA	NA	NA	NA	0	Apoplastic,0.94	Apoplastic: 0.753	NA	chlo:12,mito:1,extr:1	NA	0	6	0.0535714	NA	NA	NA	NA	0	88.6	0.821	0	Hce2 domain-containing protein {8acx_B,0.5893} | Hce2 domain-containing protein {8acx_E,0.5891} | Hce2 domain-containing protein {8acx_C,0.5811} | Hce2 domain-containing protein {8acx_G,0.5799} | Hce2 domain-containing protein {8acx_D,0.5577} | Hce2 domain-containing protein {8acx_A,0.5327}	PAS domain{3.30.450.20,0.5024}	Virally encoded KP4 toxin{d1kpta_,0.5191}|Insect allergen 5 (AG5){d1qnxa_,0.5072}	0	PSTG_10917|Pst_9302	PSTG_10917	NA	NA	Zt-KP4-1_PDB_8ACX_A	0
129	1	2	0	PST0821_14055	PST-08/21	PST-08/21	MLSYIYLISLVATLTGIQAQTLPTATTCAQPQGQGNSIAKDDCTKALSKFYVESGVVFWSRKVDSHACGTCKVTFTKPSVPNSVHLAGPGTRSLKTTSPVNRINGDAVTALRQGIETCGGAPVNVTIGDSNQPISVLLDYGAGEKC	QTLPTATTCAQPQGQGNSIAKDDCTKALSKFYVESGVVFWSRKVDSHACGTCKVTFTKPSVPNSVHLAGPGTRSLKTTSPVNRINGDAVTALRQGIETCGGAPVNVTIGDSNQPISVLLDYGAGEKC	146	127	0	NA	NA	NA	NA	NA	0	Apoplastic,0.92	Apoplastic: 0.911	Chloroplast,0.997|56-77	chlo:11,nucl:2,extr:1	NA	0	6	0.0472441	NA	NA	NA	NA	0	71.2	0.638	0	Cellular retinol-binding protein {1kqx_A,0.572} | Retinol-binding protein 2 {7ud1_B,0.5682} | Fatty acid-binding protein, heart{5b29_A,0.5651} | Fermitin family homolog 3{5l81_A,0.5554} | Neutrophil gelatinase-associated lipocalin {5n47_A,0.5478} | Hce2 domain-containing protein {8acx_E,0.5429} | Hce2 domain-containing protein {8acx_C,0.5423} | Hce2 domain-containing protein {8acx_D,0.5322} | CEL…	outer membrane lipoprotein receptor (LolB), chain A (2.50.20) {2.50.20.30,0.6469}|START domain{3.30.530.20,0.6303}|CAP {3.40.33.10,0.6022}|Dynein light chain 2a, cytoplasmic {3.30.450.30,0.5927}|Metal Binding Protein, Guanine Nucleotide Exchange Factor; Chain A {2.170.150.10,0.5651}|Arylamine N-acetyltransferase fold (3.30.2140) {3.30.2140.20,0.5546}|Thiol Ester Dehydrase; Chain A (3.10.129) {3.1…	Activator of 90 kda heat shock protein ATPase homolog 1, AHSA1 {d1x53a1,0.6243}|Fatty acid binding protein-like{d2qo4a_,0.5876}|Bet v1-like{d3uida_,0.5683}|Adipocyte lipid-binding protein, ALBP{d3p6da_,0.5568}|Lipocalins, Retinol binding protein-like{d3s26a_,0.5295}|EPS8-like protein 1, EPS8L1{d2cy4a1,0.5234}|Lipocalins {d2xsta_,0.5092}|Rab escort protein 1{d1vg0a2,0.5075}|Penicillin-binding prot…	0	PSTG_10917|Pst_9302	PSTG_10917	NA	NA	NA	0
130	1	2	0	Pst104E_01895	104E137A-_P	104E137A-	MLSYIYLISLVATLTGIQAQTLPTATTCAQPQGQGNSIAKDDCTKALSKFYVESGVVFWSRKVDSHACGTCKVTFTKPSVPNSVHLAGINGDAVTALRQGIETCGGAPVNVTIGDSNQPISVLLDYGAGEKC	QTLPTATTCAQPQGQGNSIAKDDCTKALSKFYVESGVVFWSRKVDSHACGTCKVTFTKPSVPNSVHLAGINGDAVTALRQGIETCGGAPVNVTIGDSNQPISVLLDYGAGEKC	132	113	0	NA	NA	NA	NA	NA	0	Apoplastic,0.97	Apoplastic: 0.86	NA	chlo:11,extr:2,nucl:1	NA	0	6	0.0530973	NA	NA	NA	NA	0	87.5	0.828	0	Hce2 domain-containing protein {8acx_D,0.5965} | Hce2 domain-containing protein {8acx_E,0.5884} | Fermitin family homolog 3,Fermitin family homolog 3,Fermitin family homolog 3{7c3m_B,0.5872} | Hce2 domain-containing protein {8acx_C,0.5778} | ATP-dependent DNA helicase DinG{6fwr_A,0.5691} | Hce2 domain-containing protein {8acx_G,0.5421} | Neutrophil gelatinase-associated lipocalin {6sua_C,0.5378} …	Pleckstrin-homology domain (PH domain)/Phosphotyrosine-binding domain (PTB){2.30.29.30,0.6005}|DD-peptidase/beta-lactamase superfamily{3.40.710.10,0.589}|Calycin beta-barrel core domain{2.40.128.20,0.5325}	Fatty acid binding protein-like{d2rcqa_,0.5736}|D,D-carboxypeptidase DacA, N-terminal domain{d1xp4a2,0.5666}|Penicillin-binding protein 1b, transpeptidase domain{d2bg1a1,0.5315}|Pencillin binding protein 4 (PbpD), N-terminal domain{d1tvfa2,0.5094}|eIF4e-like{d3m94a_,0.5002}	0	PSTG_10917|Pst_9302	PSTG_10917	NA	NA	Zt-KP4-1_PDB_8ACX_A	0
131	1	2	0	Pst104E_01897	104E137A-_P	104E137A-	MLFYVYLASLFAALTVIQAETVPSAITCAPGQGSPILKDDCKKAFAKFFKESGIVYWSRGADSESCGTCKITLTKPSMRTNSVHRAGLDGDALTALNSGMDKCTGAPANVTIGITQPISVLLDNGVGDQQC	ETVPSAITCAPGQGSPILKDDCKKAFAKFFKESGIVYWSRGADSESCGTCKITLTKPSMRTNSVHRAGLDGDALTALNSGMDKCTGAPANVTIGITQPISVLLDNGVGDQQC	131	112	0	NA	NA	NA	NA	NA	0	Apoplastic,0.94	Apoplastic: 0.753	NA	chlo:12,mito:1,extr:1	NA	0	6	0.0535714	NA	NA	NA	NA	0	88.8	0.823	0	Hce2 domain-containing protein {8acx_B,0.5893} | Hce2 domain-containing protein {8acx_E,0.5891} | Hce2 domain-containing protein {8acx_C,0.5811} | Hce2 domain-containing protein {8acx_G,0.58} | Hce2 domain-containing protein {8acx_D,0.5576}	PAS domain{3.30.450.20,0.5017}	Disabled homolog 1 (Dab1){d1ntva_,0.5294}|Virally encoded KP4 toxin{d1kpta_,0.522}|Pencillin binding protein 4 (PbpD), N-terminal domain{d1tvfa2,0.522}|EPS8-like protein 1, EPS8L1{d2cy4a1,0.5186}	0	PSTG_10917|Pst_9302	PSTG_10917	NA	NA	Zt-KP4-1_PDB_8ACX_A	0
132	1	2	0	Pst104E_01898	104E137A-_P	104E137A-	MLFYVYLISLIATITVIQAQTLPSATTCAKGSPISIKRNDCKQAFGQFAIESGVIFWSPHANSHSCGTCKITITKPSVPHSIHHAAVSLDVLTAFQQGIDACEGSPVNVTIGASTQPISVLLDNGGWETC	QTLPSATTCAKGSPISIKRNDCKQAFGQFAIESGVIFWSPHANSHSCGTCKITITKPSVPHSIHHAAVSLDVLTAFQQGIDACEGSPVNVTIGASTQPISVLLDNGGWETC	130	111	0	NA	NA	NA	NA	NA	0	Apoplastic,0.83	Apoplastic: 0.798	Chloroplast,0.982|3-30	mito:6,nucl:3.5,chlo:3,cyto_nucl:2.5,extr:1	NA	0	6	0.0540541	NA	NA	NA	NA	0	90.2	0.842	0	Hce2 domain-containing protein {8acx_G,0.6125} | Hce2 domain-containing protein {8acx_C,0.6029} | Hce2 domain-containing protein {8acx_D,0.5999} | Mitochondrial morphogenesis protein SLD7{3x37_B,0.5785} | Penicillin binding protein 4{5txi_A,0.5785} | Penicillin-binding protein 4 {6c3k_B,0.5784} | Penicillin-binding protein 4 {6dz8_B,0.5783} | Penicillin-binding protein DacB1 {4ppr_A,0.5733} | Neu…	Pleckstrin-homology domain (PH domain)/Phosphotyrosine-binding domain (PTB){2.30.29.30,0.6264}|START domain{3.30.530.20,0.5891}|Beta-Lactamase (3.30.450) {3.30.450.70,0.5761}|Porin (2.40.160) {2.40.160.110,0.5723}|CAP {3.40.33.10,0.5714}|DD-peptidase/beta-lactamase superfamily{3.40.710.10,0.5706}|PAS domain{3.30.450.20,0.5599}|YVTN repeat-like/Quinoprotein amine dehydrogenase{2.130.10.10,0.5596}|…	X11 {d1aqca_,0.5767}|Insect allergen 5 (AG5){d1qnxa_,0.5714}|EPS8-like protein 1, EPS8L1{d2cy4a1,0.5635}|D,D-carboxypeptidase DacA, N-terminal domain{d1xp4a2,0.5458}|Pencillin binding protein 4 (PbpD), N-terminal domain{d1tvfa2,0.5386}|Thermosome, A-domain{d1gmla_,0.5362}|Rho guanine nucleotide exchange factor 12{d1txda2,0.5329}|Penicillin-binding protein 1b, transpeptidase domain{d2bg1a1,0.5205}…	0	PSTG_10917|Pst_9302|Shr7(PSTG_14695)	PSTG_10917	NA	NA	Zt-KP4-1_PDB_8ACX_A	0
133	1	2	0	Pst104E_11334	104E137A-_P	104E137A-	MSFYIYLLFCLVASVTVIQAQLLPSSISCDHSRGPAITRDDCKKALSSFDSESNVAFWTHKINFHSCGTCKITITKPSLPHSVHYAAVYGDALTAMHLGLTKCEGKPTNATIGNSEPISVLLEPGGGEKC	QLLPSSISCDHSRGPAITRDDCKKALSSFDSESNVAFWTHKINFHSCGTCKITITKPSLPHSVHYAAVYGDALTAMHLGLTKCEGKPTNATIGNSEPISVLLEPGGGEKC	130	110	0	NA	NA	NA	NA	NA	0	Apoplastic,0.78	Apoplastic: 0.787	Chloroplast,0.952|26-63	cyto:5,chlo:4,nucl:4,plas:1	NA	0	6	0.0545455	NA	NA	NA	NA	0	92.7	0.869	0	Hce2 domain-containing protein {8acx_D,0.6052} | Hce2 domain-containing protein {8acx_G,0.596} | Hce2 domain-containing protein {8acx_E,0.5934} | Hce2 domain-containing protein {8acx_C,0.5527} | Hce2 domain-containing protein {8acx_B,0.5442}	Gnk2 domain, C-X8-C-X2-C motif{3.30.430.20,0.5571}|Killer Toxin P4, subunit A {3.30.430.10,0.5413}|PDZ domain{2.30.42.10,0.5407}|Pleckstrin-homology domain (PH domain)/Phosphotyrosine-binding domain (PTB){2.30.29.30,0.5386}	Virally encoded KP4 toxin{d1kpta_,0.5455}|D,D-carboxypeptidase DacA, N-terminal domain{d1xp4a2,0.5425}|Fatty acid binding protein-like{d2qo4a_,0.5383}	0	PSTG_10917|Pst_9302|Shr7(PSTG_14695)	PSTG_10917	NA	NA	Zt-KP4-1_PDB_8ACX_A	0
134	1	2	0	PST130_P498983	PST-130_v2011	PST-130	MLFYVYLASLFAALTVIQAETVPSAITCAPGQGSPILKDDCKKAFAKFFKESGIVYWSRGADSESCGTCKITLTKPSMRTNSVHRAGLDGDALTALNSGMDKCTGAPANVTIGITQPISVLLDNGVGDQQSTMLSYIYLISLVATLTGIQAQTLPTATTCAQPQGQGNSIAKDDCTKALSKFYVESGVVFWSRKVDSHACGTCKVTFTKPSVPNSVHLAGPGTRSLKTTSPVNRINGDAVTALRQGIETCGGAPVNVTIGDSNQPISVLLDYGAGEKC	ETVPSAITCAPGQGSPILKDDCKKAFAKFFKESGIVYWSRGADSESCGTCKITLTKPSMRTNSVHRAGLDGDALTALNSGMDKCTGAPANVTIGITQPISVLLDNGVGDQQSTMLSYIYLISLVATLTGIQAQTLPTATTCAQPQGQGNSIAKDDCTKALSKFYVESGVVFWSRKVDSHACGTCKVTFTKPSVPNSVHLAGPGTRSLKTTSPVNRINGDAVTALRQGIETCGGAPVNVTIGDSNQPISVLLDYGAGEKC	278	259	0	NA	NA	NA	NA	NA	0	Apoplastic,0.96	Apoplastic: 0.589	NA	chlo:11,cyto:2,nucl:1	NA	0	11	0.042471	NA	NA	NA	NA	0	66.6	0.51	0	Hce2 domain-containing protein {8acx_C,0.5779} | Penicillin binding protein 4{5txi_A,0.572} | Hce2 domain-containing protein {8acx_E,0.5681} | Hce2 domain-containing protein {8acx_B,0.5679} | Hce2 domain-containing protein {8acx_G,0.563} | Hce2 domain-containing protein {8acx_D,0.5553} | Mitochondrial morphogenesis protein SLD7{3x37_B,0.535} | Protein inturned{7q3d_B,0.5285} | Lmo2812 protein{5zq…	DD-peptidase/beta-lactamase superfamily{3.40.710.10,0.5641}|Metal Binding Protein, Guanine Nucleotide Exchange Factor; Chain A {2.170.150.10,0.5286}|Longin domain{3.30.450.50,0.5126}	D,D-carboxypeptidase DacA, N-terminal domain{d1xp4a2,0.5301}|Roadblock/LC7 domain{d3l7ha_,0.5286}|Rho guanine nucleotide exchange factor 12{d1txda2,0.5214}|OMPA-like{d3qraa_,0.5062}	0	PSTG_10917|Pst_9302	PSTG_10917	NA	NA	Zt-KP4-1_PDB_8ACX_A	0
135	1	2	0	PST21_17583	PST-21	PST-21	MLFYVYLASLFAALTVIQAETVPSAITCAPGQGSPILKDDCKKAFAKFFKESGIVYWSRGADSESCGTCKITLTKPSMRTNSVHRAGLDGDALTALNSGMDKCTGAPANVTIGITQPISVLLDNGVGDQQSTMLSYIYLISLVATLTGIQAQTLPTATTCAQPQGQGNSIAKDDCTKALSKFYVESGVVFWSRKVDSHACGTCKVTFTKPSVPNSVHLAGPGTRSLKTTSPVNRINGDAVTALRQGIETCGGAPVNVTIGDSNQPISVLLDYGAGEKC	ETVPSAITCAPGQGSPILKDDCKKAFAKFFKESGIVYWSRGADSESCGTCKITLTKPSMRTNSVHRAGLDGDALTALNSGMDKCTGAPANVTIGITQPISVLLDNGVGDQQSTMLSYIYLISLVATLTGIQAQTLPTATTCAQPQGQGNSIAKDDCTKALSKFYVESGVVFWSRKVDSHACGTCKVTFTKPSVPNSVHLAGPGTRSLKTTSPVNRINGDAVTALRQGIETCGGAPVNVTIGDSNQPISVLLDYGAGEKC	278	259	0	NA	NA	NA	NA	NA	0	Apoplastic,0.96	Apoplastic: 0.589	Chloroplast,0.994|33-57	chlo:11,cyto:2,nucl:1	NA	0	11	0.042471	NA	NA	NA	NA	0	66.4	0.525	0	Hce2 domain-containing protein {8acx_B,0.5684} | Hce2 domain-containing protein {8acx_G,0.5637} | Penicillin binding protein 4{5txi_A,0.5589} | Hce2 domain-containing protein {8acx_C,0.5558} | Hce2 domain-containing protein {8acx_D,0.5558} | Penicillin-binding protein DacB1 {4ppr_A,0.5497} | Mitochondrial morphogenesis protein SLD7{3x37_B,0.5408} | Hce2 domain-containing protein {8acx_E,0.5393} |…	Pleckstrin-homology domain (PH domain)/Phosphotyrosine-binding domain (PTB){2.30.29.30,0.5832}|Ribonuclease Inhibitor{3.80.10.10,0.5719}|START domain{3.30.530.20,0.5657}|DD-peptidase/beta-lactamase superfamily{3.40.710.10,0.5535}|Calycin beta-barrel core domain{2.40.128.20,0.5128}|Thiol Ester Dehydrase; Chain A (3.10.129) {3.10.129.70,0.5072}	Rho guanine nucleotide exchange factor 12{d1txda2,0.5265}|Roadblock/LC7 domain{d3l7ha_,0.5241}|D,D-carboxypeptidase DacA, N-terminal domain{d1xp4a2,0.5195}|Hypothetical protein TTHA0849 {d2d4ra1,0.519}|Hypothetical protein LmjF10.1260 {d2b4wa1,0.5149}	0	PSTG_10917|Pst_9302	PSTG_10917	NA	NA	Zt-KP4-1_PDB_8ACX_A	0
136	1	2	0	PST43_05771	PST-43	PST-43	MLSYIYLISLVATLTGIQAQTLPTATTCAQPQGQGNSIAKDDCTKALSKFYVESGVVFWSRKVDSHACGTCKVTFTKPSVPNSVHLAGPGTRSLKTTSPVNRINGDAVTALRQGIETCGGAPVNVTIGDSNQPISVLLDYGAGEKC	QTLPTATTCAQPQGQGNSIAKDDCTKALSKFYVESGVVFWSRKVDSHACGTCKVTFTKPSVPNSVHLAGPGTRSLKTTSPVNRINGDAVTALRQGIETCGGAPVNVTIGDSNQPISVLLDYGAGEKC	146	127	0	NA	NA	NA	NA	NA	0	Apoplastic,0.92	Apoplastic: 0.911	Chloroplast,0.997|56-77	chlo:11,nucl:2,extr:1	NA	0	6	0.0472441	NA	NA	NA	NA	0	71.2	0.639	0	Cellular retinol-binding protein {1kqx_A,0.5713} | Retinol-binding protein 2 {7ud1_B,0.5673} | Fatty acid-binding protein, heart{5b29_A,0.5642} | Fermitin family homolog 3{5l81_A,0.5552} | Neutrophil gelatinase-associated lipocalin {5n47_A,0.5475} | Hce2 domain-containing protein {8acx_E,0.5425} | Hce2 domain-containing protein {8acx_C,0.542} | Hce2 domain-containing protein {8acx_D,0.5322} | CEL…	outer membrane lipoprotein receptor (LolB), chain A (2.50.20) {2.50.20.30,0.6459}|START domain{3.30.530.20,0.6299}|CAP {3.40.33.10,0.6015}|Dynein light chain 2a, cytoplasmic {3.30.450.30,0.5919}|Metal Binding Protein, Guanine Nucleotide Exchange Factor; Chain A {2.170.150.10,0.5652}|Arylamine N-acetyltransferase fold (3.30.2140) {3.30.2140.20,0.5545}|Thiol Ester Dehydrase; Chain A (3.10.129) {3.1…	Activator of 90 kda heat shock protein ATPase homolog 1, AHSA1 {d1x53a1,0.6238}|Fatty acid binding protein-like{d2qo4a_,0.5866}|Bet v1-like{d3uida_,0.5682}|Adipocyte lipid-binding protein, ALBP{d3p6da_,0.5558}|Lipocalins, Retinol binding protein-like{d3s26a_,0.5294}|EPS8-like protein 1, EPS8L1{d2cy4a1,0.5229}|Lipocalins {d2xsta_,0.5087}|Rab escort protein 1{d1vg0a2,0.5073}|Penicillin-binding prot…	0	PSTG_10917|Pst_9302	PSTG_10917	NA	NA	NA	0
137	1	2	0	PST43_20415	PST-43	PST-43	MLFYVYLASLFAALTVIQAETVPSAITCAPGQGSPILKDDCKKAFAKFFKESGIVYWSRGADSESCGTCKITLTKPSMRTNSVHRAGLDGDALTALNSGMDKCTGAPANVTIGITQPISVLLDNGVGDQQC	ETVPSAITCAPGQGSPILKDDCKKAFAKFFKESGIVYWSRGADSESCGTCKITLTKPSMRTNSVHRAGLDGDALTALNSGMDKCTGAPANVTIGITQPISVLLDNGVGDQQC	131	112	0	NA	NA	NA	NA	NA	0	Apoplastic,0.94	Apoplastic: 0.753	NA	chlo:12,mito:1,extr:1	NA	0	6	0.0535714	NA	NA	NA	NA	0	88.8	0.823	0	Hce2 domain-containing protein {8acx_B,0.5894} | Hce2 domain-containing protein {8acx_E,0.5892} | Hce2 domain-containing protein {8acx_C,0.5812} | Hce2 domain-containing protein {8acx_G,0.58} | Hce2 domain-containing protein {8acx_D,0.5578}	PAS domain{3.30.450.20,0.5014}	Disabled homolog 1 (Dab1){d1ntva_,0.5303}|Pencillin binding protein 4 (PbpD), N-terminal domain{d1tvfa2,0.5226}|Virally encoded KP4 toxin{d1kpta_,0.522}|EPS8-like protein 1, EPS8L1{d2cy4a1,0.5189}	0	PSTG_10917|Pst_9302	PSTG_10917	NA	NA	Zt-KP4-1_PDB_8ACX_A	0
138	1	2	0	PST877_09638	PST-87/7	PST-87/7	MLFYVYLASLFAALTVIQAETVPSAITCAPGQGSPILKDDCKKAFAKFFKESGIVYWSRGADSESCGTCK	ETVPSAITCAPGQGSPILKDDCKKAFAKFFKESGIVYWSRGADSESCGTCK	70	51	0	NA	NA	NA	NA	NA	0	Non-apoplastic,0.51	Apoplastic: 0.775 Cytoplasmic: 0.503	NA	chlo:9,nucl:2,extr:2,mito:1	SP(CS pos: 27-28)0.574	0	4	0.0784314	NA	NA	NA	NA	0	76.4	0.438	0	Alpha-2-macroglobulin {7von_A,0.5327}	NA	Recombinase XerD{d1a0pa1,0.7738}|Myosin Essential Chain {d1wdcb_,0.549}	0	NA	NA	NA	NA	NA	0
139	1	7	0	DK0911_04293	Pst-DK0911_P	Pst-DK0911	MLSSTHQMTLVLTGITWLARTTLAAVGCDATEFIDRNQCARAISQIVYEKPGNTLDRVSTRFAKLSGNCTILVGNPEKGAVTKQQIEAGFTSILDQCKANSGYVSLPNSLYLSVQDHRLGYDSGDIEPRTLTCGLNTNAPLTVDKDCHTAYNSIPVDKKSRLLGEDGQPTAVVEKTFKTCTVLIKTTDNSTLIGTKSEIGSVVSKTIKDCKGKSGLIGSPKGGAGINGLTAVRVRSSAFCGSHRDTEGKYQSCY	AVGCDATEFIDRNQCARAISQIVYEKPGNTLDRVSTRFAKLSGNCTILVGNPEKGAVTKQQIEAGFTSILDQCKANSGYVSLPNSLYLSVQDHRLGYDSGDIEPRTLTCGLNTNAPLTVDKDCHTAYNSIPVDKKSRLLGEDGQPTAVVEKTFKTCTVLIKTTDNSTLIGTKSEIGSVVSKTIKDCKGKSGLIGSPKGGAGINGLTAVRVRSSAFCGSHRDTEGKYQSCY	254	230	0	NA	NA	NA	NA	NA	0	Apoplastic,0.85	Apoplastic: 0.768	NA	nucl:5,chlo:4,cyto:2,extr:2,cysk:1	NA	0	10	0.0434783	NA	NA	NA	NA	0	94.8	0.884	0	Alpha-galactosyl-binding lectin{4nds_A,0.6047} | Hce2 domain-containing protein {8acx_B,0.5138}	Gnk2 domain, C-X8-C-X2-C motif{3.30.430.20,0.653}	NA	0	PSTG_10917|Pst_9302	NA	NA	PS_11-281_00010750(Yr27)|PS_11_281_scaffold_5776(Yr6)	Zt-KP4-1_PDB_8ACX_A	0
140	1	7	0	DK0911_14544	Pst-DK0911_P	Pst-DK0911	MLAPSHYLALVLTLLTGAWLARTTLAQVSCDPNELLDRNQCAEAISQILYDQPENTLDRLSTIFAKLAGNCTIIVSNPNKVEVSKQQIEDGYASIFNQCQPNSGQTPLFDGVYLQSQNHSSGHDTDYFPPQTLTCGLNTNAPLTVGEDCQDAFESIFVDNKDRMVDDNFQPTSSITKTRQTCTVLIYTTDNSPIVLKKSDISPVVLKTIEDCEGKSGVVSSTEGGSGYNGFTVVKVRSSKRCGSRSDSEGQVCY	QVSCDPNELLDRNQCAEAISQILYDQPENTLDRLSTIFAKLAGNCTIIVSNPNKVEVSKQQIEDGYASIFNQCQPNSGQTPLFDGVYLQSQNHSSGHDTDYFPPQTLTCGLNTNAPLTVGEDCQDAFESIFVDNKDRMVDDNFQPTSSITKTRQTCTVLIYTTDNSPIVLKKSDISPVVLKTIEDCEGKSGVVSSTEGGSGYNGFTVVKVRSSKRCGSRSDSEGQVCY	254	228	0	NA	NA	NA	NA	NA	0	Non-apoplastic,0.54	Apoplastic: 0.802	NA	chlo:7,extr:4,nucl:3	NA	0	10	0.0438596	NA	MER0715576,family C19 unassigned peptidases	NA	NA	0	95.6	0.894	0	Alpha-galactosyl-binding lectin{4nds_A,0.6136}	Gnk2 domain, C-X8-C-X2-C motif{3.30.430.20,0.6339}	NA	0	PSTG_10917|Pst_9302	NA	NA	PS_11-281_00010750(Yr27)|PS_11_281_scaffold_5776(Yr6)	Zt-KP4-1_PDB_8ACX_A	0
141	1	7	0	DK0911_14545	Pst-DK0911_P	Pst-DK0911	MLASSHRLALFVTLLTGTWLAHDSLAQVSCDPGELFDTKQCAQAIAQIVYDKPQNTLDRFSTIFAKLAGNCTIIVQNPQKRAITKQQIEAGYAKIFDQCQPNAGQAPVGDAYLLSQNHSSEHDTDFFPPRTLTCGLNLNAPLTAEKDCEDAFKSILVDRQGRLLGDKNKPAPTILKTLQTCTVLIYTTDHSPLIAKKSEIGSVVSKTIKQCKGKSGVVSMTKGGSGNNGLTVVKVRSSKRCGSRVDSEGQVCY	QVSCDPGELFDTKQCAQAIAQIVYDKPQNTLDRFSTIFAKLAGNCTIIVQNPQKRAITKQQIEAGYAKIFDQCQPNAGQAPVGDAYLLSQNHSSEHDTDFFPPRTLTCGLNLNAPLTAEKDCEDAFKSILVDRQGRLLGDKNKPAPTILKTLQTCTVLIYTTDHSPLIAKKSEIGSVVSKTIKQCKGKSGVVSMTKGGSGNNGLTVVKVRSSKRCGSRVDSEGQVCY	253	227	0	NA	NA	NA	NA	NA	0	Apoplastic,0.61	Cytoplasmic: 0.684 Apoplastic: 0.661	NA	chlo:5,cyto:3,nucl:2,extr:2,cysk:2	NA	0	10	0.0440529	NA	NA	NA	NA	0	94.3	0.891	0	Alpha-galactosyl-binding lectin{4nds_A,0.6223}	Gnk2 domain, C-X8-C-X2-C motif{3.30.430.20,0.6753}	NA	0	PSTG_10917|Pst_9302	NA	NA	PS_11-281_00010750(Yr27)|PS_11_281_scaffold_5776(Yr6)	Zt-KP4-1_PDB_8ACX_A	0
142	1	7	0	DK0911_14549	Pst-DK0911_P	Pst-DK0911	MLASPHHLVVVTLLTGAWLARTTLAQVTCDSREIIDKKQCAQAISQIVYDQPKNILDRVSTIFMKRSGNCTILVYNPDEALVTKKQIEAGFVSIFDKCQSREGTVALSDMANLQVNYYQSYRADYYFPPQNLTCRPNTNAPLTVEKDCQDVFESYLADGEGRLLNDDRHPSNYLTKSFKTCTIIFYTTDNSPVIAKKSELKPVITKIIKGCKGKSSVIAMKKGGGGNNGLTVVNVRSSKPCESPVNTDGQKCFSSKHSSFKTCTIIFYTTDNSPVIAKKSELKPVITKIIKGCKGKSSVIAMKKGGGGNNGLTVVNVRSSKPCESPVNTDGQKCH	QVTCDSREIIDKKQCAQAISQIVYDQPKNILDRVSTIFMKRSGNCTILVYNPDEALVTKKQIEAGFVSIFDKCQSREGTVALSDMANLQVNYYQSYRADYYFPPQNLTCRPNTNAPLTVEKDCQDVFESYLADGEGRLLNDDRHPSNYLTKSFKTCTIIFYTTDNSPVIAKKSELKPVITKIIKGCKGKSSVIAMKKGGGGNNGLTVVNVRSSKPCESPVNTDGQKCFSSKHSSFKTCTIIFYTTDNSPVIAKKSELKPVITKIIKGCKGKSSVIAMKKGGGGNNGLTVVNVRSSKPCESPVNTDGQKCH	335	310	0	NA	NA	NA	NA	NA	0	Apoplastic,0.56	Cytoplasmic: 0.695 Apoplastic: 0.568	NA	chlo:8,nucl:2,extr:2,cyto:1,cysk:1	NA	0	14	0.0451613	NA	NA	NA	NA	0	83.2	0.716	0	Hce2 domain-containing protein {8acx_G,0.624}	Gnk2 domain, C-X8-C-X2-C motif{3.30.430.20,0.6126}	Virally encoded KP4 toxin{d1kpta_,0.5305}	0	PSTG_10917|Pst_9302	NA	NA	PS_11-281_00010750(Yr27)|PS_11_281_scaffold_5776(Yr6)	Zt-KP4-1_PDB_8ACX_A	0
143	1	7	0	DK0911_14553	Pst-DK0911_P	Pst-DK0911	MLASPHHLVLVTLLTGAWLARITLAQVTCDSHEIVDKKQCAQAISQIVYDKPKNTLDRVSTIFMKRSDNCTILVYNPDEALVTKKQIEAGFAGLFDKCQSREGTVALSDMVDLQVNYYQSYRADYYFPPQNLTCGLNTNAPSTVEKDCQDVFESYLADGEGRLINDDHHPSNYMTKSFKTCTIIFYTTDESPLIAKKSELKPVITKMLKGCRGKSGVMAMKKGGSGNNGLTVVKVQSSKPCESPANTDGQKCR	QVTCDSHEIVDKKQCAQAISQIVYDKPKNTLDRVSTIFMKRSDNCTILVYNPDEALVTKKQIEAGFAGLFDKCQSREGTVALSDMVDLQVNYYQSYRADYYFPPQNLTCGLNTNAPSTVEKDCQDVFESYLADGEGRLINDDHHPSNYMTKSFKTCTIIFYTTDESPLIAKKSELKPVITKMLKGCRGKSGVMAMKKGGSGNNGLTVVKVQSSKPCESPANTDGQKCR	253	228	0	NA	NA	NA	NA	NA	0	Non-apoplastic,0.66	Cytoplasmic: 0.787	NA	chlo:11,nucl:1,cyto:1,extr:1	NA	0	10	0.0438596	NA	NA	NA	NA	0	94.7	0.885	0	Hce2 domain-containing protein {8acx_A,0.6064} | Hce2 domain-containing protein {8acx_G,0.5757} | Hce2 domain-containing protein {8acx_E,0.5735} | Hce2 domain-containing protein {8acx_C,0.5445} | Hce2 domain-containing protein {8acx_B,0.5245} | Hce2 domain-containing protein {8acx_D,0.5244}	Gnk2 domain, C-X8-C-X2-C motif{3.30.430.20,0.6453}	Virally encoded KP4 toxin{d1kpta_,0.5048}|Exosome complex exonuclease MTR3{d2nn6f1,0.5022}	0	PSTG_10917|Pst_9302	NA	NA	PS_11-281_00010750(Yr27)|PS_11_281_scaffold_5776(Yr6)	Zt-KP4-1_PDB_8ACX_A	0
144	1	7	0	DK0911_21225	Pst-DK0911_H	Pst-DK0911	MLSSTHQMTLVLTGITWLARTTLAAVGCDATEFIDRNQCARAISQIVYEKPGNTLDRVSTRFAKLSGNCTILVGNPEKGAVTKQQIEAGFTSILDQCKANSGYVSLPNSLYLSVQDHRLGYDSGDIEPRTLTCGLNTNAPLTVDKDCHTAYDSIPVDKKGRLLGEDGQPTAVVEKTFKTCTVLINTTDNSPLIGTKSEIGSVVSKTIKDCKGKSGLIASPKGGAGINGLTAVRVRSSAYCGDHRDTEGKYQSCY	AVGCDATEFIDRNQCARAISQIVYEKPGNTLDRVSTRFAKLSGNCTILVGNPEKGAVTKQQIEAGFTSILDQCKANSGYVSLPNSLYLSVQDHRLGYDSGDIEPRTLTCGLNTNAPLTVDKDCHTAYDSIPVDKKGRLLGEDGQPTAVVEKTFKTCTVLINTTDNSPLIGTKSEIGSVVSKTIKDCKGKSGLIASPKGGAGINGLTAVRVRSSAYCGDHRDTEGKYQSCY	254	230	0	NA	NA	NA	NA	NA	0	Apoplastic,0.75	Apoplastic: 0.816	NA	chlo:5,nucl:4,cyto:2,extr:2,cysk:1	NA	0	10	0.0434783	NA	NA	NA	NA	0	94.9	0.889	0	Hce2 domain-containing protein {8acx_B,0.5143}	Gnk2 domain, C-X8-C-X2-C motif{3.30.430.20,0.6798}	Two-domain LplA, C-terminal domain{d1x2ga1,0.6994}	0	PSTG_10917|Pst_9302	NA	NA	PS_11-281_00010750(Yr27)|PS_11_281_scaffold_5776(Yr6)	Zt-KP4-1_PDB_8ACX_A	0
145	1	7	0	KAH9440201.1	134E16A+_H(B)	134E16A+17+33+	MLAPSHYLALVLTLLTGAWLARTTLAQVSCDPNELLDRNQCAEAISQILYDQPENTLDRLSTIFAKLAGNCTIIVSNPNKVEVSKHQIEDGYASIFNQCQPNSGQTPLFDGVYLQSQNHSSGHDTDYFPPQTLTCGLNTNAPLTVGEDCQDAFESIFVDNKDRMVDDNFQPTSSITKTRQTCTVLIYTTDNSPIVLKKSDISPVVLKTIEDCEGKSGVVSSTEGGSGYNGFTVVKVRSSKRCGSRSDSEGQVCY	QVSCDPNELLDRNQCAEAISQILYDQPENTLDRLSTIFAKLAGNCTIIVSNPNKVEVSKHQIEDGYASIFNQCQPNSGQTPLFDGVYLQSQNHSSGHDTDYFPPQTLTCGLNTNAPLTVGEDCQDAFESIFVDNKDRMVDDNFQPTSSITKTRQTCTVLIYTTDNSPIVLKKSDISPVVLKTIEDCEGKSGVVSSTEGGSGYNGFTVVKVRSSKRCGSRSDSEGQVCY	254	228	0	NA	NA	NA	NA	NA	0	Non-apoplastic,0.55	Apoplastic: 0.795	NA	chlo:5,nucl:5,extr:4	NA	0	10	0.0438596	NA	MER0715576,family C19 unassigned peptidases	NA	NA	0	95.2	0.888	0	NA	Gnk2 domain, C-X8-C-X2-C motif{3.30.430.20,0.6332}	NA	0	PSTG_10917|Pst_9302	NA	NA	PS_11-281_00010750(Yr27)|PS_11_281_scaffold_5776(Yr6)	NA	0
146	1	7	0	KAH9440203.1	134E16A+_H(B)	134E16A+17+33+	MLASSHRLALFVTLLTGTWLAHDSLAQVSCDPGELFDTKQCAQAIAQIVYDKPQNTLDRFSTIFAKLAGNCTIIVQNPQKRAITKQQIEAGYAKIFDQCQPNAGQAPVGDAYLLSQNHSSEHDTDFFPPRSLTCGLNLNAPLTAEKDCEDAFKSILVDRQGRLLGDKNKPAPTILKTLQTCTVLIYTTDHSPLIAKKSEIGSVVSKTIKQCKGKSGVVSMTKGGSGNNGLTVVKVRSSKRCGSRVDSEGQVCY	QVSCDPGELFDTKQCAQAIAQIVYDKPQNTLDRFSTIFAKLAGNCTIIVQNPQKRAITKQQIEAGYAKIFDQCQPNAGQAPVGDAYLLSQNHSSEHDTDFFPPRSLTCGLNLNAPLTAEKDCEDAFKSILVDRQGRLLGDKNKPAPTILKTLQTCTVLIYTTDHSPLIAKKSEIGSVVSKTIKQCKGKSGVVSMTKGGSGNNGLTVVKVRSSKRCGSRVDSEGQVCY	253	227	0	NA	NA	NA	NA	NA	0	Apoplastic,0.59	Cytoplasmic: 0.688 Apoplastic: 0.631	NA	chlo:5,cyto:4,nucl:2,extr:2,cysk:1	NA	0	10	0.0440529	NA	NA	NA	NA	0	94.9	0.896	0	Alpha-galactosyl-binding lectin{4nds_A,0.6167}	Gnk2 domain, C-X8-C-X2-C motif{3.30.430.20,0.6686}	NA	0	PSTG_10917|Pst_9302	NA	NA	PS_11-281_00010750(Yr27)|PS_11_281_scaffold_5776(Yr6)	Zt-KP4-1_PDB_8ACX_A	0
147	1	7	0	KAH9440210.1	134E16A+_H(B)	134E16A+17+33+	MLASPHHLVLVALLTGAWLARITLAQVTCDSHEIVDKKQCAQAISQIVYDKPKNTLDRVSTIFMKRSGNCTILVDNPDEALVTKKQIEAGFDSLFDKCQSREGNVALSDMVDLQVNYYQSYRADYYFPPQNLTCGLNTNAPSTVEKDCQDVFESYLADGEGRLINDDHHPSNYMTKSFKTCTVCSDLVESSSLTLIETLNSWSFRHRLVRQIIFYTTDESPLIAKKSELKPVITKMLKGCKGKSGVMAMKKGGSGNNGLTVVKVQSSKPCESPANTDGQKCR	QVTCDSHEIVDKKQCAQAISQIVYDKPKNTLDRVSTIFMKRSGNCTILVDNPDEALVTKKQIEAGFDSLFDKCQSREGNVALSDMVDLQVNYYQSYRADYYFPPQNLTCGLNTNAPSTVEKDCQDVFESYLADGEGRLINDDHHPSNYMTKSFKTCTVCSDLVESSSLTLIETLNSWSFRHRLVRQIIFYTTDESPLIAKKSELKPVITKMLKGCKGKSGVMAMKKGGSGNNGLTVVKVQSSKPCESPANTDGQKCR	282	257	0	NA	NA	NA	NA	NA	0	Non-apoplastic,0.86	Cytoplasmic: 0.745	NA	chlo:6,nucl:6,cyto:1,extr:1	NA	0	11	0.0428016	NA	NA	NA	NA	0	82.6	0.786	0	NA	Gnk2 domain, C-X8-C-X2-C motif{3.30.430.20,0.6512}|Rhodopsin 7-helix transmembrane proteins{1.20.1070.10,0.5134}	PH domain-like{d3dxea_,0.5046}|Virally encoded KP4 toxin{d1kpta_,0.5029}	0	PSTG_10917|Pst_9302	NA	NA	NA	NA	0
148	1	7	0	KAH9446368.1	134E16A+_H(A)	134E16A+17+33+	MLAPSHYLALVLTLLTGAWLARTTLAQVSCDPNELLDRNQCAEAISQILYDQPENTLDRLSTIFAKLAGNCTIIVSNPNKVEVSKQQIEDGYASIFNQCQPNSGQTPLFDGVYLQSQNHSSGHDTDYFPPQTLTCGLNTNAPLTVGEDCQDAFESIFVDNKDRMVDGNFQPTSSITKTRQTCTVLIYTTDNSPIVLKKSDISPVVLKTIEDCEGKSGVVSSTEGGSGYNGFTVVKVRSSKRCGSRSDSEGQVCY	QVSCDPNELLDRNQCAEAISQILYDQPENTLDRLSTIFAKLAGNCTIIVSNPNKVEVSKQQIEDGYASIFNQCQPNSGQTPLFDGVYLQSQNHSSGHDTDYFPPQTLTCGLNTNAPLTVGEDCQDAFESIFVDNKDRMVDGNFQPTSSITKTRQTCTVLIYTTDNSPIVLKKSDISPVVLKTIEDCEGKSGVVSSTEGGSGYNGFTVVKVRSSKRCGSRSDSEGQVCY	254	228	0	NA	NA	NA	NA	NA	0	Non-apoplastic,0.53	Apoplastic: 0.813	NA	chlo:7,extr:4,nucl:3	NA	0	10	0.0438596	NA	MER0715576,family C19 unassigned peptidases	NA	NA	0	95.4	0.891	0	NA	Gnk2 domain, C-X8-C-X2-C motif{3.30.430.20,0.6341}	Cation-dependent mannose 6-phosphate receptor, extracytoplasmic domain{d2rl8a_,0.7752}	0	PSTG_10917|Pst_9302	NA	NA	PS_11-281_00010750(Yr27)|PS_11_281_scaffold_5776(Yr6)	Zt-KP4-1_PDB_8ACX_A	0
149	1	7	0	KAH9446369.1	134E16A+_H(A)	134E16A+17+33+	MLASSHRLALFVTLLTGTWLAHDSLAQVSCDPGELFDTKQCAQAIAQIVYDKPQNTLDRFSTIFAKLAGNCTIIVQNPQKRAITKQQIEAGYAKIFDQCQPNAGQAPVGDAYLLSQNHSSEHDTDFFPPRTLTCGLNLNAPLTAEKDCEDAFKSILVDRQGRLLGDKNKPAPTILKTLQTCTVLIYTTDHSPLIAKKSEIGSVVSKTIKQCKGKSGVVSMTKGGSGNNGLTVVKVRSSKRCGSRVDSEGQVCY	QVSCDPGELFDTKQCAQAIAQIVYDKPQNTLDRFSTIFAKLAGNCTIIVQNPQKRAITKQQIEAGYAKIFDQCQPNAGQAPVGDAYLLSQNHSSEHDTDFFPPRTLTCGLNLNAPLTAEKDCEDAFKSILVDRQGRLLGDKNKPAPTILKTLQTCTVLIYTTDHSPLIAKKSEIGSVVSKTIKQCKGKSGVVSMTKGGSGNNGLTVVKVRSSKRCGSRVDSEGQVCY	253	227	0	NA	NA	NA	NA	NA	0	Apoplastic,0.61	Cytoplasmic: 0.684 Apoplastic: 0.661	NA	chlo:5,cyto:3,nucl:2,extr:2,cysk:2	NA	0	10	0.0440529	NA	NA	NA	NA	0	94.2	0.891	0	Alpha-galactosyl-binding lectin{4nds_A,0.5904}	Gnk2 domain, C-X8-C-X2-C motif{3.30.430.20,0.6752}	NA	0	PSTG_10917|Pst_9302	NA	NA	PS_11-281_00010750(Yr27)|PS_11_281_scaffold_5776(Yr6)	Zt-KP4-1_PDB_8ACX_A	0
150	1	7	0	KAH9446371.1	134E16A+_H(A)	134E16A+17+33+	MLASPHHLVVVTLLTGAWLARTTLAQVTCDSREIIDKKQCAQAISQIVYDQPKNILDRVSTIFMKRSGNCTILVYHPDEALVTKKQIEAGFVSIFDKCQSREGTVALSDMANLQVNYYQSYRADYYFPPQNLTCGLNTNAPSTVEKDCQDVFESYLADGEGRLINDDHHPSNYMTKSFKTCTIIFYTTDESPLIAKKSELKPVITKMLKGCRGKSGVMAMKKGGSGNNGLTVVKVQSSKPCESPANTDGQKCR	QVTCDSREIIDKKQCAQAISQIVYDQPKNILDRVSTIFMKRSGNCTILVYHPDEALVTKKQIEAGFVSIFDKCQSREGTVALSDMANLQVNYYQSYRADYYFPPQNLTCGLNTNAPSTVEKDCQDVFESYLADGEGRLINDDHHPSNYMTKSFKTCTIIFYTTDESPLIAKKSELKPVITKMLKGCRGKSGVMAMKKGGSGNNGLTVVKVQSSKPCESPANTDGQKCR	253	228	0	NA	NA	NA	NA	NA	0	Non-apoplastic,0.64	Cytoplasmic: 0.793	NA	chlo:8,cyto:3,nucl:2,extr:1	NA	0	10	0.0438596	NA	NA	NA	NA	0	93.2	0.873	0	Hce2 domain-containing protein {8acx_E,0.5468} | Hce2 domain-containing protein {8acx_C,0.5331} | Hce2 domain-containing protein {8acx_G,0.5222}	Gnk2 domain, C-X8-C-X2-C motif{3.30.430.20,0.657}|Ribonuclease Inhibitor{3.80.10.10,0.5408}	Elongation factor Ts (EF-Ts), dimerisation domain, N-terminal domain{d1efub4,0.6195}|Nonstructural protein NS2 {d1utya_,0.5658}|Exosome complex exonuclease RRP46{d2nn6d1,0.5087}|Hypothetical protein AF0625 {d1yqea1,0.506}	0	PSTG_10917|Pst_9302	NA	NA	PS_11-281_00010750(Yr27)|PS_11_281_scaffold_5776(Yr6)	Zt-KP4-1_PDB_8ACX_A	0
151	1	7	0	KAH9466545.1	134E16A+_H(B)	134E16A+17+33+	MLSSTHQMTLVLTGITWLARTTLAAVGCDATEFIDRNQCARAISQIVYEKPGNTLDRVSTRFAKLSGNCTILVGNPEKGAVTKQQIEAGFTSILDQCKANSGYVSLPNSLYLSVQDHRLGYDSGDIEPRTLTCGLNTNAPLTVDKDCHTAYDSIPVDKKGRLLGEDGQPTAVVEKTFKTCTVLINTTDNSPLIGTKSEIGSVVSKTIKDCKGKSGLIASPKGGAGINGLTAVRVRSSAYCGDHRDTEGKYQSCY	AVGCDATEFIDRNQCARAISQIVYEKPGNTLDRVSTRFAKLSGNCTILVGNPEKGAVTKQQIEAGFTSILDQCKANSGYVSLPNSLYLSVQDHRLGYDSGDIEPRTLTCGLNTNAPLTVDKDCHTAYDSIPVDKKGRLLGEDGQPTAVVEKTFKTCTVLINTTDNSPLIGTKSEIGSVVSKTIKDCKGKSGLIASPKGGAGINGLTAVRVRSSAYCGDHRDTEGKYQSCY	254	230	0	NA	NA	NA	NA	NA	0	Apoplastic,0.75	Apoplastic: 0.816	NA	chlo:5,nucl:4,cyto:2,extr:2,cysk:1	NA	0	10	0.0434783	NA	NA	NA	NA	0	94.9	0.889	0	Hce2 domain-containing protein {8acx_B,0.5143}	Gnk2 domain, C-X8-C-X2-C motif{3.30.430.20,0.6798}	Two-domain LplA, C-terminal domain{d1x2ga1,0.6994}	0	PSTG_10917|Pst_9302	NA	NA	PS_11-281_00010750(Yr27)|PS_11_281_scaffold_5776(Yr6)	Zt-KP4-1_PDB_8ACX_A	0
152	1	7	0	KAH9473309.1	134E16A+_H(A)	134E16A+17+33+	MLSSTHQMTLVLTGITWLARTTLAAVGCDATEFIDRNQCARAISQIVYEQPGNTLDRVSTRFAKLSGNCTILVGNPEKGAVTKQQIEAGFTSILDQCKANSGYVSLPNSLYLSVQDHRLGYDSGDIEPRTLTCGLNTNAPLTVDKDCHTAYNSIPVDKKSRLLGEDGQPTAVVEKTFKTCTVLIKTTDNSTLIGTKSEIGSVVSKTIKDCKGKSGLIGSPKGGAGINGLTAVRVRSSAFCGSHRDTEGKYQSCY	AVGCDATEFIDRNQCARAISQIVYEQPGNTLDRVSTRFAKLSGNCTILVGNPEKGAVTKQQIEAGFTSILDQCKANSGYVSLPNSLYLSVQDHRLGYDSGDIEPRTLTCGLNTNAPLTVDKDCHTAYNSIPVDKKSRLLGEDGQPTAVVEKTFKTCTVLIKTTDNSTLIGTKSEIGSVVSKTIKDCKGKSGLIGSPKGGAGINGLTAVRVRSSAFCGSHRDTEGKYQSCY	254	230	0	NA	NA	NA	NA	NA	0	Apoplastic,0.84	Apoplastic: 0.803	NA	nucl:5,chlo:4,cyto:2,extr:2,cysk:1	NA	0	10	0.0434783	NA	NA	NA	NA	0	95	0.886	0	Alpha-galactosyl-binding lectin{4nds_A,0.6045} | Hce2 domain-containing protein {8acx_B,0.5119}	Gnk2 domain, C-X8-C-X2-C motif{3.30.430.20,0.6538}	NA	0	PSTG_10917|Pst_9302	NA	NA	PS_11-281_00010750(Yr27)|PS_11_281_scaffold_5776(Yr6)	Zt-KP4-1_PDB_8ACX_A	0
153	1	7	0	KAI7934751.1	CYR34_H	CYR34	MLAPSHYLALVLTLLTGAWLARTTLAQVSCDPNELLDRNQCAEAISQILYDQPENTLDRLSTIFAKLAGNCTIIVSNPNKVEVSKQQIEDGYASIFNQCQPNSGQTPLFDGVYLQSQNHSSGHDTDYFPPQTLTCGLNTNAPLTVGEDCQDAFESIFVDNKDRMVDDNFQPTSSITKTRQTCTVLIYTTDNSPIVLKKSDISPVVLKTIEDCEGKSGVVSSTEGGSGYNGFTVVKVRSSKRCGSRSDSEGQVCY	QVSCDPNELLDRNQCAEAISQILYDQPENTLDRLSTIFAKLAGNCTIIVSNPNKVEVSKQQIEDGYASIFNQCQPNSGQTPLFDGVYLQSQNHSSGHDTDYFPPQTLTCGLNTNAPLTVGEDCQDAFESIFVDNKDRMVDDNFQPTSSITKTRQTCTVLIYTTDNSPIVLKKSDISPVVLKTIEDCEGKSGVVSSTEGGSGYNGFTVVKVRSSKRCGSRSDSEGQVCY	254	228	0	NA	NA	NA	NA	NA	0	Non-apoplastic,0.54	Apoplastic: 0.802	NA	chlo:7,extr:4,nucl:3	NA	0	10	0.0438596	NA	MER0715576,family C19 unassigned peptidases	NA	NA	0	95.6	0.894	0	NA	Gnk2 domain, C-X8-C-X2-C motif{3.30.430.20,0.6339}	NA	0	PSTG_10917|Pst_9302	NA	NA	PS_11-281_00010750(Yr27)|PS_11_281_scaffold_5776(Yr6)	Zt-KP4-1_PDB_8ACX_A	0
154	1	7	0	KAI7934752.1	CYR34_H	CYR34	MLASSHRLALFVTLLTGTWLAHDSLAQVSCDPGELFDTKQCAQAIAQIVYDKPQNTLDRFSTIFAKLAGNCTIIVQNPQKRAITKQQIEAGYAKIFDQCQPNAGQAPVGDAYLLSQNHSSEHDTDFFPPRTLTCGLNLNAPLTAEKDCEDAFKSILVDRQGRLLGDKNKPAPTILKTLQTCTVLIYTTDHSPLIAKKSEIGSVVSKTIKQCKGKSGVVSMTKGGSGNNGLTVVKVRSSKRCGSRVDSEGQVCY	QVSCDPGELFDTKQCAQAIAQIVYDKPQNTLDRFSTIFAKLAGNCTIIVQNPQKRAITKQQIEAGYAKIFDQCQPNAGQAPVGDAYLLSQNHSSEHDTDFFPPRTLTCGLNLNAPLTAEKDCEDAFKSILVDRQGRLLGDKNKPAPTILKTLQTCTVLIYTTDHSPLIAKKSEIGSVVSKTIKQCKGKSGVVSMTKGGSGNNGLTVVKVRSSKRCGSRVDSEGQVCY	253	227	0	NA	NA	NA	NA	NA	0	Apoplastic,0.61	Cytoplasmic: 0.684 Apoplastic: 0.661	NA	chlo:5,cyto:3,nucl:2,extr:2,cysk:2	NA	0	10	0.0440529	NA	NA	NA	NA	0	94.2	0.891	0	Alpha-galactosyl-binding lectin{4nds_A,0.622}	Gnk2 domain, C-X8-C-X2-C motif{3.30.430.20,0.6751}	NA	0	PSTG_10917|Pst_9302	NA	NA	PS_11-281_00010750(Yr27)|PS_11_281_scaffold_5776(Yr6)	Zt-KP4-1_PDB_8ACX_A	0
155	1	7	0	KAI7934756.1	CYR34_H	CYR34	MLASPHHLVLVALLTGAWLARITLAQVTCDSHEIVDKKQCAQAISQIVYDKPKNTLDRVSTIFMKRSGNCTILVDNPDEALVTKKQIEAGFDSLFDKCQSRVNYYQSYRADYYFPPQNLTCGLNTNAPSTVEKDCQDVFESYLADGEGRLINDDHHPSNYMTKSFKTCTIIFYTTDESPLIAKKSELKPVITKMLKGCKGKSGVMAMKKGGSGNNGLTVVKVQSSKPCESPANTDGQKCR	QVTCDSHEIVDKKQCAQAISQIVYDKPKNTLDRVSTIFMKRSGNCTILVDNPDEALVTKKQIEAGFDSLFDKCQSRVNYYQSYRADYYFPPQNLTCGLNTNAPSTVEKDCQDVFESYLADGEGRLINDDHHPSNYMTKSFKTCTIIFYTTDESPLIAKKSELKPVITKMLKGCKGKSGVMAMKKGGSGNNGLTVVKVQSSKPCESPANTDGQKCR	240	215	0	NA	NA	NA	NA	NA	0	Non-apoplastic,0.66	Cytoplasmic: 0.787 Apoplastic: 0.66	NA	chlo:7,nucl:4,extr:2,plas:1	NA	0	10	0.0465116	NA	NA	NA	NA	0	90.9	0.863	0	NA	Mannose-6-phosphate receptor binding domain{2.70.130.10,0.6592}|Gnk2 domain, C-X8-C-X2-C motif{3.30.430.20,0.6234}|Vaccinia Virus protein VP39{3.40.50.150,0.5666}	Uncharacterized protein CHU142 {d2r4ia1,0.6305}|DNA mismatch repair protein MutL {d1b63a1,0.5086}|Topoisomerase IV subunit B{d1s16a1,0.5039}	0	PSTG_10917|Pst_9302	NA	NA	PS_11-281_00010750(Yr27)|PS_11_281_scaffold_5776(Yr6)	Zt-KP4-1_PDB_8ACX_A	0
156	1	7	0	KAI7935751.1	93-210_v2022_H	93-210	MLASPHHLVVVTLLTGAWLARTTLAQVTCDSREIIDKKQCAQAISQIVYDQPKNILDRVSTIFMKRSGNCTILVYNPDEALVTKKQIEAGFVSIFDKCQSREGTVALSDMANLQVNYYQSYRADYYFPPQNLTCRPNTNAPLTVEKDCQDVFESYLADGEGRLLNDDRHPSNYLTKSFKTCTVGTDLFESSSVTLIETLNSWPFYHRLVRQIIFYTTDNSPVIAKKSELKPVITKIIKGCKGKSSVIAMKKGGGGNNGLTVVKVQSSKPCESPANTDGQKCR	QVTCDSREIIDKKQCAQAISQIVYDQPKNILDRVSTIFMKRSGNCTILVYNPDEALVTKKQIEAGFVSIFDKCQSREGTVALSDMANLQVNYYQSYRADYYFPPQNLTCRPNTNAPLTVEKDCQDVFESYLADGEGRLLNDDRHPSNYLTKSFKTCTVGTDLFESSSVTLIETLNSWPFYHRLVRQIIFYTTDNSPVIAKKSELKPVITKIIKGCKGKSSVIAMKKGGGGNNGLTVVKVQSSKPCESPANTDGQKCR	282	257	0	NA	NA	NA	NA	NA	0	Non-apoplastic,0.67	Cytoplasmic: 0.643	NA	chlo:8,cyto:3,extr:2,nucl:1	NA	0	10	0.0389105	NA	NA	NA	NA	0	83.1	0.803	0	Hce2 domain-containing protein {8acx_A,0.5627} | Hce2 domain-containing protein {8acx_B,0.5207} | Hce2 domain-containing protein {8acx_C,0.5118} | Hce2 domain-containing protein {8acx_G,0.5079} | KP4 TOXIN{1kpt_B,0.5064}	Gnk2 domain, C-X8-C-X2-C motif{3.30.430.20,0.6501}|Rhodopsin 7-helix transmembrane proteins{1.20.1070.10,0.5477}|Killer Toxin P4, subunit A {3.30.430.10,0.5064}|Glycosyl hydrolase domain; family 43 {2.115.10.20,0.5015}	Uncharacterized protein SAV4671 {d3cnxa1,0.8708}|AF0104/ALDC/Ptd012-like{d3htna_,0.5703}|PH domain-like{d3dxea_,0.5564}|Virally encoded KP4 toxin{d1kpta_,0.5042}	0	PSTG_10917|Pst_9302	NA	NA	NA	NA	0
157	1	7	0	KAI7935753.1	93-210_v2022_H	93-210	MLASSHRLALFVTLLTGTWLAHDSLAQVSCDPGELFDTKQCAQAIAQIVYDKPQNTLDRFSTIFAKLAGNCTIIVQNPQKRAITKQQIEAGYAKIFDQCQPNAGQAPVGDAYLLSQNHSSEHDTDFFPPRTLTCGLNLNAPLTAEKDCEDAFKSILVDRQGRLLGDKNKPAPTILKTLQTCTVLIYTTDHSPLIAKKSEIGSVVSKTIKQCKGKSGVVSMTKGGSGNNGLTVVKVRSSKRCGSRVDSEGQVCY	QVSCDPGELFDTKQCAQAIAQIVYDKPQNTLDRFSTIFAKLAGNCTIIVQNPQKRAITKQQIEAGYAKIFDQCQPNAGQAPVGDAYLLSQNHSSEHDTDFFPPRTLTCGLNLNAPLTAEKDCEDAFKSILVDRQGRLLGDKNKPAPTILKTLQTCTVLIYTTDHSPLIAKKSEIGSVVSKTIKQCKGKSGVVSMTKGGSGNNGLTVVKVRSSKRCGSRVDSEGQVCY	253	227	0	NA	NA	NA	NA	NA	0	Apoplastic,0.61	Cytoplasmic: 0.684 Apoplastic: 0.661	NA	chlo:5,cyto:3,nucl:2,extr:2,cysk:2	NA	0	10	0.0440529	NA	NA	NA	NA	0	94.3	0.891	0	Alpha-galactosyl-binding lectin{4nds_A,0.6227}	Gnk2 domain, C-X8-C-X2-C motif{3.30.430.20,0.6753}	NA	0	PSTG_10917|Pst_9302	NA	NA	PS_11-281_00010750(Yr27)|PS_11_281_scaffold_5776(Yr6)	Zt-KP4-1_PDB_8ACX_A	0
158	1	7	0	KAI7935754.1	93-210_v2022_H	93-210	MLAPSHYLALVLTLLTGAWLARTTLAQVSCDPNELLDRNQCAEAISQILYDQPENTLDRLSTIFAKLAGNCTIIVSNPNKVEVSKQQIEDGYASIFNQCQPNSGQTPLFDGVYLQSQNHSSGHDTDYFPPQTLTCGLNTNAPLTVGEDCQDAFESIFVDNKDRMVDDNFQPTSSITKTRQTCTVLIYTTDNSPIVLKKSDISPVVLKTIEDCEGKSGVVSSTEGGSGYNGFTVVKVRSSKRCGSRSDSEGQVCY	QVSCDPNELLDRNQCAEAISQILYDQPENTLDRLSTIFAKLAGNCTIIVSNPNKVEVSKQQIEDGYASIFNQCQPNSGQTPLFDGVYLQSQNHSSGHDTDYFPPQTLTCGLNTNAPLTVGEDCQDAFESIFVDNKDRMVDDNFQPTSSITKTRQTCTVLIYTTDNSPIVLKKSDISPVVLKTIEDCEGKSGVVSSTEGGSGYNGFTVVKVRSSKRCGSRSDSEGQVCY	254	228	0	NA	NA	NA	NA	NA	0	Non-apoplastic,0.54	Apoplastic: 0.802	NA	chlo:7,extr:4,nucl:3	NA	0	10	0.0438596	NA	MER0715576,family C19 unassigned peptidases	NA	NA	0	95.6	0.894	0	Alpha-galactosyl-binding lectin{4nds_A,0.6089}	Gnk2 domain, C-X8-C-X2-C motif{3.30.430.20,0.6336}	NA	0	PSTG_10917|Pst_9302	NA	NA	PS_11-281_00010750(Yr27)|PS_11_281_scaffold_5776(Yr6)	Zt-KP4-1_PDB_8ACX_A	0
159	1	7	0	KAI7962776.1	93-210_v2022_H	93-210	MLSSTHQMTLVLTGITWLARTTLAAVGCDATEFIDRNQCARAISQIVYEKPGNTLDRVSTRFAKLSGNCTILVGNPEKGAVTKQQIEAGFTSILDQCKANSGYVSLPNSLYLSVQDHRLGYDSGDIEPRTLTCGLNTNAPLTVDKDCHTAYNSIPVDKKSRLLGEDGQPTAVVEKTFKTCTVLIKTTDNSTLIGTKSEIGSVVSKTIKDCKGKSGLIGSPKGGAGINGLTAVRVRSSAFCGSHRDTEGKYQSCY	AVGCDATEFIDRNQCARAISQIVYEKPGNTLDRVSTRFAKLSGNCTILVGNPEKGAVTKQQIEAGFTSILDQCKANSGYVSLPNSLYLSVQDHRLGYDSGDIEPRTLTCGLNTNAPLTVDKDCHTAYNSIPVDKKSRLLGEDGQPTAVVEKTFKTCTVLIKTTDNSTLIGTKSEIGSVVSKTIKDCKGKSGLIGSPKGGAGINGLTAVRVRSSAFCGSHRDTEGKYQSCY	254	230	0	NA	NA	NA	NA	NA	0	Apoplastic,0.85	Apoplastic: 0.768	NA	nucl:5,chlo:4,cyto:2,extr:2,cysk:1	NA	0	10	0.0434783	NA	NA	NA	NA	0	94.8	0.884	0	Alpha-galactosyl-binding lectin{4nds_A,0.6048} | Hce2 domain-containing protein {8acx_G,0.5605} | Hce2 domain-containing protein {8acx_B,0.5138}	Gnk2 domain, C-X8-C-X2-C motif{3.30.430.20,0.6531}	Virally encoded KP4 toxin{d1kpta_,0.5084}	0	PSTG_10917|Pst_9302	NA	NA	PS_11-281_00010750(Yr27)|PS_11_281_scaffold_5776(Yr6)	Zt-KP4-1_PDB_8ACX_A	0
160	1	7	0	KAI9600335.1	PST-130_v2020_P	PST-130	MLAPSHYLALVLTLLTGAWLARTTLAQVSCDPNELLDRNQCAEAISQILYDQPENTLDRLSTIFAKLAGNCTIIVSNPNKIEAANRDGYASIFNQCQPNSGQTPLFDGVYLQSQNHSSGHDTDYFPPQTLTCGLNTNAPLTVGEDCQDAFESIFVDNKDRMVDDNFQPTSSITKTRQTAPKKSDISPVVLKTIEDCEGKSGVVSSTEGGSGYNGFTVVKVRSSKRCGSRSDSEGQVCY	QVSCDPNELLDRNQCAEAISQILYDQPENTLDRLSTIFAKLAGNCTIIVSNPNKIEAANRDGYASIFNQCQPNSGQTPLFDGVYLQSQNHSSGHDTDYFPPQTLTCGLNTNAPLTVGEDCQDAFESIFVDNKDRMVDDNFQPTSSITKTRQTAPKKSDISPVVLKTIEDCEGKSGVVSSTEGGSGYNGFTVVKVRSSKRCGSRSDSEGQVCY	238	212	0	NA	NA	NA	NA	NA	0	Non-apoplastic,0.57	Apoplastic: 0.842	NA	chlo:6,extr:4,nucl:3,cyto:1	NA	0	9	0.0424528	NA	NA	NA	NA	0	83.1	0.726	0	Cysteine-rich repeat secretory protein 15 {6grf_B,0.6216} | Cysteine-rich repeat secretory protein 15 {6grf_C,0.6146} | Alpha-galactosyl-binding lectin{4nds_A,0.6045} | Cysteine-rich repeat secretory protein 15 {6grf_A,0.5824} | Guanosine pentaphosphate phosphohydrolase {6pc1_B,0.5283}	Gnk2 domain, C-X8-C-X2-C motif{3.30.430.20,0.5699}	NA	0	PSTG_10917|Pst_9302	NA	NA	PS_11-281_00010750(Yr27)|PS_11_281_scaffold_5776(Yr6)	NA	0
161	1	7	0	KAI9600336.1	PST-130_v2020_P	PST-130	MLASSHRLALFVTLLTGTWLAHDSLAQVSCDPGELFDTKQCAQAIAQIVYDKPQNTLDRFSTIFAKLAGNCTIIVQNPQKRAITKQQIEAGYAKIFDQCQPNAGQAPVGDAYLLSQNHSSEHDTDFFPPRTLTCGLNLNAPLTAEKDCEDAFKSILVDRQGRLLGDKNKPAPTILKTLQTCTVLIYTTDHSPLIAKKSEIGSVVSKTIKQCKGKSGVVSMTKGGSGNNGLTVVKVRSSKRCGSRVDSEGQVCY	QVSCDPGELFDTKQCAQAIAQIVYDKPQNTLDRFSTIFAKLAGNCTIIVQNPQKRAITKQQIEAGYAKIFDQCQPNAGQAPVGDAYLLSQNHSSEHDTDFFPPRTLTCGLNLNAPLTAEKDCEDAFKSILVDRQGRLLGDKNKPAPTILKTLQTCTVLIYTTDHSPLIAKKSEIGSVVSKTIKQCKGKSGVVSMTKGGSGNNGLTVVKVRSSKRCGSRVDSEGQVCY	253	227	0	NA	NA	NA	NA	NA	0	Apoplastic,0.61	Cytoplasmic: 0.684 Apoplastic: 0.661	NA	chlo:5,cyto:3,nucl:2,extr:2,cysk:2	NA	0	10	0.0440529	NA	NA	NA	NA	0	94.2	0.891	0	Alpha-galactosyl-binding lectin{4nds_A,0.5913}	Gnk2 domain, C-X8-C-X2-C motif{3.30.430.20,0.6646}	NA	0	PSTG_10917|Pst_9302	NA	NA	PS_11-281_00010750(Yr27)|PS_11_281_scaffold_5776(Yr6)	Zt-KP4-1_PDB_8ACX_A	0
162	1	7	0	KAI9600339.1	PST-130_v2020_P	PST-130	MLASPHHLVVVTLLTGAWLARTTLAQVTCDSREIIDKKQCAQAISQIVYDQPKNILDRVSTIFMKRSGNCTILVYHPDEALVTKKQIEAGFVSIFDKCQSREGTVALSDMANLQVNYYQSYRADYYFPPQNLTCGLNTNAPSTVEKDCQDVFESYLADGEGRLINDDHHPSNYMTKSFKTCTVCSDLVESSSLTLIETLNSWSFRHRLVRQIIFYTTDESPLIA	QVTCDSREIIDKKQCAQAISQIVYDQPKNILDRVSTIFMKRSGNCTILVYHPDEALVTKKQIEAGFVSIFDKCQSREGTVALSDMANLQVNYYQSYRADYYFPPQNLTCGLNTNAPSTVEKDCQDVFESYLADGEGRLINDDHHPSNYMTKSFKTCTVCSDLVESSSLTLIETLNSWSFRHRLVRQIIFYTTDESPLIA	224	199	0	NA	NA	NA	NA	NA	0	Non-apoplastic,0.76	Apoplastic: 0.641	NA	cyto:5,chlo:4,nucl:3,extr:2	NA	0	8	0.040201	NA	NA	NA	NA	0	73.8	0.702	0	Hce2 domain-containing protein {8acx_F,0.5744} | Cysteine-rich repeat secretory protein 15 {6grf_B,0.5647} | Hce2 domain-containing protein {8acx_E,0.5493} | Hce2 domain-containing protein {8acx_C,0.5417} | KP4 TOXIN{1kpt_B,0.5313} | Hce2 domain-containing protein {8acx_D,0.5295} | Cysteine-rich repeat secretory protein 15 {6grf_A,0.5285} | Cysteine-rich repeat secretory protein 15 {6grf_C,0.5258…	Gnk2 domain, C-X8-C-X2-C motif{3.30.430.20,0.656}|Kelch-type beta propeller {2.120.10.80,0.5939}|Rhodopsin 7-helix transmembrane proteins{1.20.1070.10,0.5388}|Killer Toxin P4, subunit A {3.30.430.10,0.5313}	Cation-dependent mannose 6-phosphate receptor, extracytoplasmic domain{d2rl8a_,0.6299}|Two-domain LplA, C-terminal domain{d1x2ga1,0.6254}|Uncharacterized protein SP1879 {d3ck2a1,0.5989}|AF0104/ALDC/Ptd012-like{d3htna_,0.5528}|Virally encoded KP4 toxin{d1kpta_,0.5286}|Hemopexin {d1hxna_,0.5204}|Small, beta subunit of electron transfer flavoprotein ETFP{d1efvb_,0.509}	0	PSTG_10917|Pst_9302	NA	NA	PS_11-281_00010750(Yr27)|PS_11_281_scaffold_5776(Yr6)	Zt-KP4-1_PDB_8ACX_A	0
163	1	7	0	KAI9603551.1	PST-130_v2020_H	PST-130	MLSSTHQMTLVLTGITWLARTTLAAVGCDATEFIDRNQCARAISQIVYEKPGNTLDRVSTRFAKLSGNCTILVGNPEKGAVTKQQIEAGFTSILDQCKANSGYVSLPNSLYLSVQDHRLGYDSGDIEPRTLTCGLNTNAPLTVDKDCHTAYDSIPVDKKGRLLGEDGQPTAVVEKTFKTCTVLINTTDNSPLIGTKSEIGSVVSKTIKDCKGKSGLIASPKGGAGINGLTAVRVRSSAYCGDHRDTEGKYQSCY	AVGCDATEFIDRNQCARAISQIVYEKPGNTLDRVSTRFAKLSGNCTILVGNPEKGAVTKQQIEAGFTSILDQCKANSGYVSLPNSLYLSVQDHRLGYDSGDIEPRTLTCGLNTNAPLTVDKDCHTAYDSIPVDKKGRLLGEDGQPTAVVEKTFKTCTVLINTTDNSPLIGTKSEIGSVVSKTIKDCKGKSGLIASPKGGAGINGLTAVRVRSSAYCGDHRDTEGKYQSCY	254	230	0	NA	NA	NA	NA	NA	0	Apoplastic,0.75	Apoplastic: 0.816	NA	chlo:5,nucl:4,cyto:2,extr:2,cysk:1	NA	0	10	0.0434783	NA	NA	NA	NA	0	95.1	0.89	0	NA	Gnk2 domain, C-X8-C-X2-C motif{3.30.430.20,0.6811}	Two-domain LplA, C-terminal domain{d1x2ga1,0.6972}	0	PSTG_10917|Pst_9302	NA	NA	PS_11-281_00010750(Yr27)|PS_11_281_scaffold_5776(Yr6)	Zt-KP4-1_PDB_8ACX_A	0
164	1	7	0	KNE88946.1	PST-78	PST-78	MLASPHHLVLVALLTGAWLARITLAQVTCDSHEIVDKKQCAQAISQIVYDKPKNTLDRVSTIFMKRSGNCTILVDNPDEALVTKKQIEAGFVSIFDKCQSREGTVALSDMANLQVNYYQSYRADYYFPPQNLTCGLNTNAPSTVEKDCQDVFESYLADGEGRLINDDHHPSNYMTKSFKTCT	QVTCDSHEIVDKKQCAQAISQIVYDKPKNTLDRVSTIFMKRSGNCTILVDNPDEALVTKKQIEAGFVSIFDKCQSREGTVALSDMANLQVNYYQSYRADYYFPPQNLTCGLNTNAPSTVEKDCQDVFESYLADGEGRLINDDHHPSNYMTKSFKTCT	182	157	0	NA	NA	NA	NA	NA	0	Non-apoplastic,0.62	Cytoplasmic: 0.802 Apoplastic: 0.741	NA	chlo:12,nucl:1,plas:1	NA	0	7	0.044586	NA	NA	NA	NA	0	89.5	0.805	0	Alpha-galactosyl-binding lectin{4nds_A,0.5756} | Cysteine-rich repeat secretory protein 15 {6grf_C,0.5717} | Cysteine-rich repeat secretory protein 15 {6grf_B,0.57} | Cysteine-rich repeat secretory protein 15 {6grf_A,0.5699} | Hce2 domain-containing protein {8acx_E,0.5148} | COLLAGENASE-3 {1pex_A,0.5009} | Hce2 domain-containing protein {8acx_D,0.5009}	Gnk2 domain, C-X8-C-X2-C motif{3.30.430.20,0.6163}|Jelly Rolls (2.60.120) {2.60.120.200,0.5174}|YVTN repeat-like/Quinoprotein amine dehydrogenase{2.130.10.10,0.5095}	AF0104/ALDC/Ptd012-like{d3htna_,0.5709}|Cobalamin biosynthesis protein G, CbiG {d3eeqa1,0.5688}|Hemopexin {d1hxna_,0.5359}|Collagenase (MMP1), C-terminal domain{d1su3a2,0.514}	0	PSTG_10917|Pst_9302	NA	NA	PS_11-281_00010750(Yr27)|PS_11_281_scaffold_5776(Yr6)	NA	0
165	1	7	0	KNE95554.1	PST-78	PST-78	MLAPSHYLALVLTLLTGAWLARTTLAQVSCDPNELLDRNQCAEAISQILYDQPENTLDRLSTIFAKLAGNCTVCLNRYRSSGIISKQQIEDGYASIFNQCQPNSGQTPLFDGVYLQSQNHSSGHDTDYFPPQTLTCGLNTNAPLTVGEDCQDAFESIFVDNKDRMVDDNFQPTSSITKTRQTCTVLIYTTDNSPIVLKKSDISPVVLKTIEDCEGKSGVVSSTEGGSGYNGFTVVKVRSSKRCGSRSDSEGQVCY	QVSCDPNELLDRNQCAEAISQILYDQPENTLDRLSTIFAKLAGNCTVCLNRYRSSGIISKQQIEDGYASIFNQCQPNSGQTPLFDGVYLQSQNHSSGHDTDYFPPQTLTCGLNTNAPLTVGEDCQDAFESIFVDNKDRMVDDNFQPTSSITKTRQTCTVLIYTTDNSPIVLKKSDISPVVLKTIEDCEGKSGVVSSTEGGSGYNGFTVVKVRSSKRCGSRSDSEGQVCY	255	229	0	NA	NA	NA	NA	NA	0	Non-apoplastic,0.55	Apoplastic: 0.643	NA	chlo:7,nucl:3,extr:3,cyto:1	NA	0	11	0.0480349	NA	MER0715576,family C19 unassigned peptidases	NA	NA	0	94.6	0.883	0	Alpha-galactosyl-binding lectin{4nds_A,0.6} | KP4 TOXIN{1kpt_B,0.5167} | Hce2 domain-containing protein {8acx_D,0.5067}	Gnk2 domain, C-X8-C-X2-C motif{3.30.430.20,0.6748}|Killer Toxin P4, subunit A {3.30.430.10,0.5167}	NA	0	PSTG_10917|Pst_9302	NA	NA	PS_11-281_00010750(Yr27)|PS_11_281_scaffold_5776(Yr6)	Zt-KP4-1_PDB_8ACX_A	0
166	1	7	0	KNE95555.1	PST-78	PST-78	MLASSHRLALFVTLLTGTWLAHDSLAQVSCDPGELFDTKQCAQAIAQIVYDKPQNTLDRFSTIFAKLAGNCTIIVQNPQKRAITKQQIEAGYAKIFDQCQPNAGQAPVGDAYLLSQNHSSEHDTDFFPPRTLTCGLNLNAPLTAEKDCEDAFKSILVDRQGRLLGDKNKPAPTILKTLQTCTVLIYTTDHSPLIAKKSEIGSVVSKTIKQCKGKSGVVSMTKGGSGNNGLTVVKVRSSKRCGSRVDSEGQVCY	QVSCDPGELFDTKQCAQAIAQIVYDKPQNTLDRFSTIFAKLAGNCTIIVQNPQKRAITKQQIEAGYAKIFDQCQPNAGQAPVGDAYLLSQNHSSEHDTDFFPPRTLTCGLNLNAPLTAEKDCEDAFKSILVDRQGRLLGDKNKPAPTILKTLQTCTVLIYTTDHSPLIAKKSEIGSVVSKTIKQCKGKSGVVSMTKGGSGNNGLTVVKVRSSKRCGSRVDSEGQVCY	253	227	0	NA	NA	NA	NA	NA	0	Apoplastic,0.61	Cytoplasmic: 0.684 Apoplastic: 0.661	NA	chlo:5,cyto:3,nucl:2,extr:2,cysk:2	NA	0	10	0.0440529	NA	NA	NA	NA	0	94.4	0.892	0	Alpha-galactosyl-binding lectin{4nds_A,0.6225}	Gnk2 domain, C-X8-C-X2-C motif{3.30.430.20,0.6752}	NA	0	PSTG_10917|Pst_9302	NA	NA	PS_11-281_00010750(Yr27)|PS_11_281_scaffold_5776(Yr6)	Zt-KP4-1_PDB_8ACX_A	0
167	1	7	0	KNE95556.1	PST-78	PST-78	MLASSHRLALFVTLLTGTWLAHDSLAQVSCDPGELFDTKQCAQAIAQIVYDKPQNTLDRFSTIFAKLAGNCTIIVQNPQKRAITKQQIEAGYAKIFDQCQPNAGQAPVGDAYLLSQNHSSEHDTDFFPPRTLTCGLNLNAPLTAEKDCEDAFKSILVDRQGRLLGDKNKPAPTILKTLQTCTVLIYTTDHSPLIA	QVSCDPGELFDTKQCAQAIAQIVYDKPQNTLDRFSTIFAKLAGNCTIIVQNPQKRAITKQQIEAGYAKIFDQCQPNAGQAPVGDAYLLSQNHSSEHDTDFFPPRTLTCGLNLNAPLTAEKDCEDAFKSILVDRQGRLLGDKNKPAPTILKTLQTCTVLIYTTDHSPLIA	195	169	0	NA	NA	NA	NA	NA	0	Apoplastic,0.56	Cytoplasmic: 0.657	NA	cyto:7,chlo:2,mito:2,nucl:1,extr:1,cysk:1	NA	0	7	0.0414201	NA	NA	NA	NA	0	90.6	0.788	0	Cysteine-rich repeat secretory protein 15 {6grf_C,0.5916} | Cysteine-rich repeat secretory protein 15 {6grf_A,0.5909} | Cysteine-rich repeat secretory protein 15 {6grf_B,0.5905} | Alpha-galactosyl-binding lectin{4nds_A,0.5656}	Gnk2 domain, C-X8-C-X2-C motif{3.30.430.20,0.6489}	D,D-carboxypeptidase DacA, N-terminal domain{d1xp4a2,0.5121}	0	PSTG_10917|Pst_9302	NA	NA	PS_11-281_00010750(Yr27)|PS_11_281_scaffold_5776(Yr6)	NA	0
168	1	7	0	KNF01765.1	PST-78	PST-78	MLSSTHQMTLVLTGITWLARTTLAAVGCDATEFIDRNQCARAISQIVYEQPGNTLDRVSTRFAKLSGNCTILVGNPEKGAVTKQQIEAGFTSILDQCKANSGYVSLPNSLYLSVQDHRLGYDSGDIEPRTLTCGLNTNAPLTVDKDCHTAYNSIPVDKKSRLLGEDGQPTAVVEKTFKTCTVLIKTTDNSTLIGTKSEIGSVVSKTIKDCKGKSGLIASPKGGAGINGLTAVRVRSSAYCGDHRDTEGKYQSCY	AVGCDATEFIDRNQCARAISQIVYEQPGNTLDRVSTRFAKLSGNCTILVGNPEKGAVTKQQIEAGFTSILDQCKANSGYVSLPNSLYLSVQDHRLGYDSGDIEPRTLTCGLNTNAPLTVDKDCHTAYNSIPVDKKSRLLGEDGQPTAVVEKTFKTCTVLIKTTDNSTLIGTKSEIGSVVSKTIKDCKGKSGLIASPKGGAGINGLTAVRVRSSAYCGDHRDTEGKYQSCY	254	230	0	NA	NA	NA	NA	NA	0	Apoplastic,0.81	Apoplastic: 0.838	NA	chlo:5,nucl:4,cyto:2,extr:2,cysk:1	NA	0	10	0.0434783	NA	NA	NA	NA	0	95	0.886	0	Hce2 domain-containing protein {8acx_B,0.5235}	Gnk2 domain, C-X8-C-X2-C motif{3.30.430.20,0.653}	NA	0	PSTG_10917|Pst_9302	NA	NA	PS_11-281_00010750(Yr27)|PS_11_281_scaffold_5776(Yr6)	Zt-KP4-1_PDB_8ACX_A	0
169	1	7	0	P_striiformis_PSTG_04887T0	CYR32	CYR32	MLSSTHQMTLVLTGITWLARTTLAAVGCDATEFIDRNQCARAISQIVYEQPGNTLDRVSTRFAKLSGNCTILVGNPEKGAVTKQQIEAGFTSILDQCKANSGYVSLPNSLYLSVQDHRLGYDSGDIEPRTLTCGLNTNAPLTVDKDCHTAYNSIPVDKKSRLLGEDGQPTAVVEKTFKTCTVLIKTTDNSTLIGTKSEIGSVVSKTIKDCKGKSGLIASPKGGAGINGLTAVRVRSSAYCGDHRDTEGKYQSCY	AVGCDATEFIDRNQCARAISQIVYEQPGNTLDRVSTRFAKLSGNCTILVGNPEKGAVTKQQIEAGFTSILDQCKANSGYVSLPNSLYLSVQDHRLGYDSGDIEPRTLTCGLNTNAPLTVDKDCHTAYNSIPVDKKSRLLGEDGQPTAVVEKTFKTCTVLIKTTDNSTLIGTKSEIGSVVSKTIKDCKGKSGLIASPKGGAGINGLTAVRVRSSAYCGDHRDTEGKYQSCY	254	230	0	NA	NA	NA	NA	NA	0	Apoplastic,0.81	Apoplastic: 0.838	NA	chlo:5,nucl:4,cyto:2,extr:2,cysk:1	NA	0	10	0.0434783	NA	NA	NA	NA	0	95.1	0.886	0	Hce2 domain-containing protein {8acx_B,0.5237}	Gnk2 domain, C-X8-C-X2-C motif{3.30.430.20,0.6538}	NA	0	PSTG_10917|Pst_9302	NA	NA	PS_11-281_00010750(Yr27)|PS_11_281_scaffold_5776(Yr6)	Zt-KP4-1_PDB_8ACX_A	0
170	1	7	0	P_striiformis_PSTG_11159T0	CYR32	CYR32	MLAPSHYLALVLTLLTGAWLARTTLAQVSCDPNELLDRNQCAEAISQILYDQPENTLDRLSTIFAKLAGNCTVCLNRYRSSGIISKQQIEDGYASIFNQCQPNSGQTPLFDGVYLQSQNHSSGHDTDYFPPQTLTCGLNTNAPLTVGEDCQDAFESIFVDNKDRMVDDNFQPTSSITKTRQTCTVLIYTTDNSPIVLKKSDISPVVLKTIEDCEGKSGVVSSTEGGSGYNGFTVVKVRSSKRCGSRSDSEGQVCY	QVSCDPNELLDRNQCAEAISQILYDQPENTLDRLSTIFAKLAGNCTVCLNRYRSSGIISKQQIEDGYASIFNQCQPNSGQTPLFDGVYLQSQNHSSGHDTDYFPPQTLTCGLNTNAPLTVGEDCQDAFESIFVDNKDRMVDDNFQPTSSITKTRQTCTVLIYTTDNSPIVLKKSDISPVVLKTIEDCEGKSGVVSSTEGGSGYNGFTVVKVRSSKRCGSRSDSEGQVCY	255	229	0	NA	NA	NA	NA	NA	0	Non-apoplastic,0.55	Apoplastic: 0.643	NA	chlo:7,nucl:3,extr:3,cyto:1	NA	0	11	0.0480349	NA	MER0715576,family C19 unassigned peptidases	NA	NA	0	94.4	0.884	0	Alpha-galactosyl-binding lectin{4nds_A,0.6} | Hce2 domain-containing protein {8acx_G,0.5706} | Hce2 domain-containing protein {8acx_C,0.5353} | Hce2 domain-containing protein {8acx_D,0.5039}	Gnk2 domain, C-X8-C-X2-C motif{3.30.430.20,0.6844}	NA	0	PSTG_10917|Pst_9302	NA	NA	PS_11-281_00010750(Yr27)|PS_11_281_scaffold_5776(Yr6)	Zt-KP4-1_PDB_8ACX_A	0
171	1	7	0	P_striiformis_PSTG_11160T0	CYR32	CYR32	MLASSHRLALFVTLLTGTWLAHDSLAQVSCDPGELFDTKQCAQAIAQIVYDKPQNTLDRFSTIFAKLAGNCTIIVQNPQKRAITKQQIEAGYAKIFDQCQPNAGQAPVGDAYLLSQNHSSEHDTDFFPPRTLTCGLNLNAPLTAEKDCEDAFKSILVDRQGRLLGDKNKPAPTILKTLQTCTVLIYTTDHSPLIAKKSEIGSVVSKTIKQCKGKSGVVSMTKGGSGNNGLTVVKVRSSKRCGSRVDSEGQVCY	QVSCDPGELFDTKQCAQAIAQIVYDKPQNTLDRFSTIFAKLAGNCTIIVQNPQKRAITKQQIEAGYAKIFDQCQPNAGQAPVGDAYLLSQNHSSEHDTDFFPPRTLTCGLNLNAPLTAEKDCEDAFKSILVDRQGRLLGDKNKPAPTILKTLQTCTVLIYTTDHSPLIAKKSEIGSVVSKTIKQCKGKSGVVSMTKGGSGNNGLTVVKVRSSKRCGSRVDSEGQVCY	253	227	0	NA	NA	NA	NA	NA	0	Apoplastic,0.61	Cytoplasmic: 0.684 Apoplastic: 0.661	NA	chlo:5,cyto:3,nucl:2,extr:2,cysk:2	NA	0	10	0.0440529	NA	NA	NA	NA	0	93.9	0.885	0	Alpha-galactosyl-binding lectin{4nds_A,0.6179} | Hce2 domain-containing protein {8acx_G,0.5685}	Gnk2 domain, C-X8-C-X2-C motif{3.30.430.20,0.6792}	NA	0	PSTG_10917|Pst_9302	NA	NA	PS_11-281_00010750(Yr27)|PS_11_281_scaffold_5776(Yr6)	Zt-KP4-1_PDB_8ACX_A	0
172	1	7	0	P_striiformis_PSTG_11160T1	CYR32	CYR32	MLASSHRLALFVTLLTGTWLAHDSLAQVSCDPGELFDTKQCAQAIAQIVYDKPQNTLDRFSTIFAKLAGNCTIIVQNPQKRAITKQQIEAGYAKIFDQCQPNAGQAPVGDAYLLSQNHSSEHDTDFFPPRTLTCGLNLNAPLTAEKDCEDAFKSILVDRQGRLLGDKNKPAPTILKTLQTCTVLIYTTDHSPLIA	QVSCDPGELFDTKQCAQAIAQIVYDKPQNTLDRFSTIFAKLAGNCTIIVQNPQKRAITKQQIEAGYAKIFDQCQPNAGQAPVGDAYLLSQNHSSEHDTDFFPPRTLTCGLNLNAPLTAEKDCEDAFKSILVDRQGRLLGDKNKPAPTILKTLQTCTVLIYTTDHSPLIA	195	169	0	NA	NA	NA	NA	NA	0	Apoplastic,0.56	Cytoplasmic: 0.657	NA	cyto:7,chlo:2,mito:2,nucl:1,extr:1,cysk:1	NA	0	7	0.0414201	NA	NA	NA	NA	0	90.8	0.795	0	Alpha-galactosyl-binding lectin{4nds_A,0.6214} | Cysteine-rich repeat secretory protein 15 {6grf_C,0.5945} | Cysteine-rich repeat secretory protein 15 {6grf_A,0.5936} | Cysteine-rich repeat secretory protein 15 {6grf_B,0.5933} | Hce2 domain-containing protein {8acx_E,0.501}	Gnk2 domain, C-X8-C-X2-C motif{3.30.430.20,0.6524}	rRNA methyltransferase AviRa {d1o9ga_,0.5069}	0	PSTG_10917|Pst_9302	NA	NA	PS_11-281_00010750(Yr27)|PS_11_281_scaffold_5776(Yr6)	NA	0
173	1	7	0	P_striiformis_PSTG_17603T0	CYR32	CYR32	MLASPHHLVLVALLTGAWLARITLAQVTCDSHEIVDKKQCAQAISQIVYDKPKNTLDRVSTIFMKRSGNCTILVDNPDEALVTKKQIEAGFVSIFDKCQSREGTVALSDMANLQVNYYQSYRADYYFPPQNLTCGLNTNAPSTVEKDCQDVFESYLADGEGRLINDDHHPSNYMTKSFKTCT	QVTCDSHEIVDKKQCAQAISQIVYDKPKNTLDRVSTIFMKRSGNCTILVDNPDEALVTKKQIEAGFVSIFDKCQSREGTVALSDMANLQVNYYQSYRADYYFPPQNLTCGLNTNAPSTVEKDCQDVFESYLADGEGRLINDDHHPSNYMTKSFKTCT	182	157	0	NA	NA	NA	NA	NA	0	Non-apoplastic,0.62	Cytoplasmic: 0.802 Apoplastic: 0.741	NA	chlo:12,nucl:1,plas:1	NA	0	7	0.044586	NA	NA	NA	NA	0	88.8	0.798	0	Cysteine-rich repeat secretory protein 15 {6grf_A,0.5699} | Cysteine-rich repeat secretory protein 15 {6grf_B,0.5689} | Cysteine-rich repeat secretory protein 15 {6grf_C,0.5661} | Alpha-galactosyl-binding lectin{4nds_A,0.5628} | Hce2 domain-containing protein {8acx_C,0.555} | Hce2 domain-containing protein {8acx_E,0.5437} | Hce2 domain-containing protein {8acx_A,0.5372} | Hce2 domain-containing p…	Gnk2 domain, C-X8-C-X2-C motif{3.30.430.20,0.6305}|Glycosyl hydrolase domain; family 43 {2.115.10.20,0.5759}|Immunoglobulins {2.60.40.10,0.5622}	Uncharacterized protein SAV4671 {d3cnxa1,0.7543}|AF0104/ALDC/Ptd012-like{d3htna_,0.5731}|Two-domain LplA, C-terminal domain{d1x2ga1,0.5592}|Hemopexin {d1hxna_,0.5379}|Cobalamin biosynthesis protein G, CbiG {d3eeqa1,0.51}|Virally encoded KP4 toxin{d1kpta_,0.5063}|Zinc-binding domain of translation initiation factor 2 beta{d1k81a_,0.5042}	0	PSTG_10917|Pst_9302	NA	NA	PS_11-281_00010750(Yr27)|PS_11_281_scaffold_5776(Yr6)	Zt-KP4-1_PDB_8ACX_A	0
174	1	7	0	PS_11_281_scaffold_6367	11-281_H	11-281	MLSSTHQMTLVLTGITWLARTTLAAVGCDATEFIDRNQCARAISQIVYEKPGNTLDRVSTRFAKLSGNCTILVGNPEKGAVTKQQIEAGFTSILDQCKANSGYVSLPNSLYLSVQDHRLGYDSGDIEPRTLTCGLNTNAPLTVDKDCHTAYNSIPVDKKSRLLGEDGQPTAVVEKTFKTCTVSSAAICTNQTTDNSRSSGNTKSEIGSVVSKTIKDCKGKSGLIASPKGGAGINGLTAVRVRSSAYCGDHRDTEGKYQSCY	AVGCDATEFIDRNQCARAISQIVYEKPGNTLDRVSTRFAKLSGNCTILVGNPEKGAVTKQQIEAGFTSILDQCKANSGYVSLPNSLYLSVQDHRLGYDSGDIEPRTLTCGLNTNAPLTVDKDCHTAYNSIPVDKKSRLLGEDGQPTAVVEKTFKTCTVSSAAICTNQTTDNSRSSGNTKSEIGSVVSKTIKDCKGKSGLIASPKGGAGINGLTAVRVRSSAYCGDHRDTEGKYQSCY	261	237	0	NA	NA	NA	NA	NA	0	Apoplastic,0.79	Apoplastic: 0.699 Cytoplasmic: 0.504	NA	chlo:6,nucl:6,cyto:1,cysk:1	NA	0	11	0.0464135	NA	NA	NA	NA	0	87.4	0.783	0	NA	Gnk2 domain, C-X8-C-X2-C motif{3.30.430.20,0.665}	PH domain-like{d3dxea_,0.5964}|Glutathionylspermidine synthase, synthetase domain{d2io8a1,0.5442}	0	PSTG_10917|Pst_9302	NA	NA	PS_11-281_00010750(Yr27)|PS_11_281_scaffold_5776(Yr6)	Zt-KP4-1_PDB_8ACX_A	0
175	1	7	0	PS_11-281_00001606	11-281_P	11-281	MLSSTHQMTLVLTGITWLARTTLAAVGCDATEFIDRNQCARAISQIVYEKPGNTLDRVSTRFAKLSGNCTILVGNPEKGAVTKQQIEAGFTSILDQCKANSGYVSLPNSLYLSVQDHRLGYDSGDIEPRTLTCGLNTNAPLTVDKDCHTAYNSIPVDKKSRLLGEDGQPTAVVEKTFKTCTVLIKTTDNSTLIGTKSEIGSVVSKTIKDCKGKSGLIASPKGGAGINGLTAVRVRSSAYCGDHRDTEGKYQSCY	AVGCDATEFIDRNQCARAISQIVYEKPGNTLDRVSTRFAKLSGNCTILVGNPEKGAVTKQQIEAGFTSILDQCKANSGYVSLPNSLYLSVQDHRLGYDSGDIEPRTLTCGLNTNAPLTVDKDCHTAYNSIPVDKKSRLLGEDGQPTAVVEKTFKTCTVLIKTTDNSTLIGTKSEIGSVVSKTIKDCKGKSGLIASPKGGAGINGLTAVRVRSSAYCGDHRDTEGKYQSCY	254	230	0	NA	NA	NA	NA	NA	0	Apoplastic,0.79	Apoplastic: 0.804 Cytoplasmic: 0.504	NA	chlo:5,nucl:4,cyto:2,extr:2,cysk:1	NA	0	10	0.0434783	NA	NA	NA	NA	0	95.2	0.888	0	Alpha-galactosyl-binding lectin{4nds_A,0.5766} | Hce2 domain-containing protein {8acx_B,0.524}	Gnk2 domain, C-X8-C-X2-C motif{3.30.430.20,0.6541}	NA	0	PSTG_10917|Pst_9302	NA	NA	PS_11-281_00010750(Yr27)|PS_11_281_scaffold_5776(Yr6)	Zt-KP4-1_PDB_8ACX_A	0
176	1	7	0	PS_11-281_00010753	11-281_P	11-281	MLASPHHLVVVTLLTGAWLARTTLAQVTCDSREIIDKKQCAQFSIAFYNVNYLDTRLHPDEALVTKKQIEAGFVSIFDKCQSREGTVALSDMANLQVNYYQSYRADYYFPPQNLTCGLNTNAPSTVEKDCQDVFESYLADDLVESSSLTLIETLNSWSFRHRLVRQIIFYTTDESPLIAKKSELKPVITKMLKGCRGKSGVMAMKKGGSGNNGLTVVKVQSSKPCESPANTDGQKCR	QVTCDSREIIDKKQCAQFSIAFYNVNYLDTRLHPDEALVTKKQIEAGFVSIFDKCQSREGTVALSDMANLQVNYYQSYRADYYFPPQNLTCGLNTNAPSTVEKDCQDVFESYLADDLVESSSLTLIETLNSWSFRHRLVRQIIFYTTDESPLIAKKSELKPVITKMLKGCRGKSGVMAMKKGGSGNNGLTVVKVQSSKPCESPANTDGQKCR	237	212	0	NA	NA	NA	NA	NA	0	Non-apoplastic,0.91	Apoplastic: 0.636 Cytoplasmic: 0.599	NA	chlo:12,nucl:1,cyto:1	NA	0	8	0.0377358	NA	MER0615335,family M1 non-peptidase homologues	NA	NA	0	69	0.615	0	NA	Gnk2 domain, C-X8-C-X2-C motif{3.30.430.20,0.5742}	Virally encoded KP4 toxin{d1kpta_,0.5125}	0	PSTG_10917|Pst_9302	NA	NA	NA	NA	0
177	1	7	0	PST0821_16466	PST-08/21	PST-08/21	MLSSTHQMTLVLTGITWLARTTLAAVGCDATEFIDRNQCARAISQIVYEKPGNTLDRVSTRFAKLSGNCTILVGNPEKGAVTKQQIEAGFTSILDQCKANSGYVSLPNSLYLSVQDHRLGYDSGDIEPRTLTCGLNTNAPLTVDKDCHTAYNSIPVDKKSRLLGEDGQPTAVVEKTFKTCTVLIKTTDNSTLIGTKSEIGSVVSKTIKDCKGKSGLIGSPKGGAGINGLTAVRVRSSAFCGSHRDTEGKYQSCY	AVGCDATEFIDRNQCARAISQIVYEKPGNTLDRVSTRFAKLSGNCTILVGNPEKGAVTKQQIEAGFTSILDQCKANSGYVSLPNSLYLSVQDHRLGYDSGDIEPRTLTCGLNTNAPLTVDKDCHTAYNSIPVDKKSRLLGEDGQPTAVVEKTFKTCTVLIKTTDNSTLIGTKSEIGSVVSKTIKDCKGKSGLIGSPKGGAGINGLTAVRVRSSAFCGSHRDTEGKYQSCY	254	230	0	NA	NA	NA	NA	NA	0	Apoplastic,0.85	Apoplastic: 0.768	NA	nucl:5,chlo:4,cyto:2,extr:2,cysk:1	NA	0	10	0.0434783	NA	NA	NA	NA	0	94.8	0.884	0	Alpha-galactosyl-binding lectin{4nds_A,0.6047} | Hce2 domain-containing protein {8acx_G,0.5606} | Hce2 domain-containing protein {8acx_B,0.5137}	Gnk2 domain, C-X8-C-X2-C motif{3.30.430.20,0.6531}	Virally encoded KP4 toxin{d1kpta_,0.5084}	0	PSTG_10917|Pst_9302	NA	NA	PS_11-281_00010750(Yr27)|PS_11_281_scaffold_5776(Yr6)	Zt-KP4-1_PDB_8ACX_A	0
178	1	7	0	Pst104E_04649	104E137A-_P	104E137A-	MLSSTHQMTLVLTGITWLARTTLAAVGCDATEFIDRNQCARAISQIVYEKPGNTLDRVSTRFAKLSGNCTILVGNPEKGAVTKQQIEAGFTSILDQCKANSGYVSLPNSLYLSVQDHRLGYDSGDIEPRTLTCGLNTNAPLTVDKDCHTAYNSIPVDKKSRLLGEDGQPTAVVEKTFKTCTVLIKTTDNSTLIGTKSEIGSVVSKTIKDCKGKSGLIGSPKGGAGINGLTAVRVRSSAFCGSHRDTEGKYQSCY	AVGCDATEFIDRNQCARAISQIVYEKPGNTLDRVSTRFAKLSGNCTILVGNPEKGAVTKQQIEAGFTSILDQCKANSGYVSLPNSLYLSVQDHRLGYDSGDIEPRTLTCGLNTNAPLTVDKDCHTAYNSIPVDKKSRLLGEDGQPTAVVEKTFKTCTVLIKTTDNSTLIGTKSEIGSVVSKTIKDCKGKSGLIGSPKGGAGINGLTAVRVRSSAFCGSHRDTEGKYQSCY	254	230	0	NA	NA	NA	NA	NA	0	Apoplastic,0.85	Apoplastic: 0.768	NA	nucl:5,chlo:4,cyto:2,extr:2,cysk:1	NA	0	10	0.0434783	NA	NA	NA	NA	0	94.8	0.884	0	Alpha-galactosyl-binding lectin{4nds_A,0.6047} | Hce2 domain-containing protein {8acx_G,0.5606} | Hce2 domain-containing protein {8acx_B,0.5137}	Gnk2 domain, C-X8-C-X2-C motif{3.30.430.20,0.6531}	Virally encoded KP4 toxin{d1kpta_,0.5084}	0	PSTG_10917|Pst_9302	NA	NA	PS_11-281_00010750(Yr27)|PS_11_281_scaffold_5776(Yr6)	Zt-KP4-1_PDB_8ACX_A	0
179	1	7	0	Pst104E_09508	104E137A-_P	104E137A-	MLAPSHYLALVLTLLTGAWLARTTLAQVSCDPNELLDRNQCAEAISQILYDQPENTLDRLSTIFAKLAGNCTIIVSNPNKVEVSKQQIEDGYASIFNQCQPNSGQTPLFDGVYLQSQNHSSGHDTDYFPPQTLTCGLNTNAPLTVGEDCQDAFESIFVDNKDRMVDDNFQPTSSITKTRQTCTVLIYTTDNSPIVLKKSDISPVVLKTIEDCEGKSGVVSSTEGGSGYNGFTVVKVRSSKRCGSRSDSEGQVCY	QVSCDPNELLDRNQCAEAISQILYDQPENTLDRLSTIFAKLAGNCTIIVSNPNKVEVSKQQIEDGYASIFNQCQPNSGQTPLFDGVYLQSQNHSSGHDTDYFPPQTLTCGLNTNAPLTVGEDCQDAFESIFVDNKDRMVDDNFQPTSSITKTRQTCTVLIYTTDNSPIVLKKSDISPVVLKTIEDCEGKSGVVSSTEGGSGYNGFTVVKVRSSKRCGSRSDSEGQVCY	254	228	0	NA	NA	NA	NA	NA	0	Non-apoplastic,0.54	Apoplastic: 0.802	NA	chlo:7,extr:4,nucl:3	NA	0	10	0.0438596	NA	MER0715576,family C19 unassigned peptidases	NA	NA	0	95.6	0.894	0	NA	Gnk2 domain, C-X8-C-X2-C motif{3.30.430.20,0.6338}	NA	0	PSTG_10917|Pst_9302	NA	NA	PS_11-281_00010750(Yr27)|PS_11_281_scaffold_5776(Yr6)	Zt-KP4-1_PDB_8ACX_A	0
180	1	7	0	Pst104E_09509	104E137A-_P	104E137A-	MLASSHRLALFVTLLTGTWLAHDSLAQVSCDPGELFDTKQCAQAIAQIVYDKPQNTLDRFSTIFAKLAGNCTIIVQNPQKRAITKQQIEAGYAKIFDQCQPNAGQAPVGDAYLLSQNHSSEHDTDFFPPRTLTCGLNLNAPLTAEKDCEDAFKSILVDRQGRLLGDKNKPAPTILKTLQTCTVLIYTTDHSPLIAKKSEIGSVVSKTIKQCKGKSGVVSMTKGGSGNNGLTVVKVRSSKRCGSRVDSEGQVCY	QVSCDPGELFDTKQCAQAIAQIVYDKPQNTLDRFSTIFAKLAGNCTIIVQNPQKRAITKQQIEAGYAKIFDQCQPNAGQAPVGDAYLLSQNHSSEHDTDFFPPRTLTCGLNLNAPLTAEKDCEDAFKSILVDRQGRLLGDKNKPAPTILKTLQTCTVLIYTTDHSPLIAKKSEIGSVVSKTIKQCKGKSGVVSMTKGGSGNNGLTVVKVRSSKRCGSRVDSEGQVCY	253	227	0	NA	NA	NA	NA	NA	0	Apoplastic,0.61	Cytoplasmic: 0.684 Apoplastic: 0.661	NA	chlo:5,cyto:3,nucl:2,extr:2,cysk:2	NA	0	10	0.0440529	NA	NA	NA	NA	0	94.2	0.891	0	Alpha-galactosyl-binding lectin{4nds_A,0.5907}	Gnk2 domain, C-X8-C-X2-C motif{3.30.430.20,0.6751}	NA	0	PSTG_10917|Pst_9302	NA	NA	PS_11-281_00010750(Yr27)|PS_11_281_scaffold_5776(Yr6)	Zt-KP4-1_PDB_8ACX_A	0
181	1	7	0	Pst104E_09514	104E137A-_P	104E137A-	MLASPHHLVVVTLLTGAWLARTTLAQVTCDSREIIDKKQCAQAISQIVYDQPKNILDRVSTIFMKRSGNCTILVYNPDEALVTKKQIEAGFVSIFDKCQSREGTVALSDMANLQVNYYQSYRADYYFPPQNLTCRPNTNAPLTVEKDCQDVFESYLADGEGRLLNDDRHPSNYLTKSFKTCTIIFYTTDNSPVIAKKSELKPVITKIIKGCKGKSSVIAMKKGGGGNNGLTVVKVQSSKPCESPANTDGQKCR	QVTCDSREIIDKKQCAQAISQIVYDQPKNILDRVSTIFMKRSGNCTILVYNPDEALVTKKQIEAGFVSIFDKCQSREGTVALSDMANLQVNYYQSYRADYYFPPQNLTCRPNTNAPLTVEKDCQDVFESYLADGEGRLLNDDRHPSNYLTKSFKTCTIIFYTTDNSPVIAKKSELKPVITKIIKGCKGKSSVIAMKKGGGGNNGLTVVKVQSSKPCESPANTDGQKCR	253	228	0	NA	NA	NA	NA	NA	0	Non-apoplastic,0.61	Cytoplasmic: 0.786 Apoplastic: 0.533	NA	chlo:9,cyto:3,extr:2	NA	0	10	0.0438596	NA	NA	NA	NA	0	94	0.883	0	Hce2 domain-containing protein {8acx_G,0.6027}	Gnk2 domain, C-X8-C-X2-C motif{3.30.430.20,0.6205}	Alpha-amino acid ester hydrolase{d1mpxa1,0.7525}	0	PSTG_10917|Pst_9302	NA	NA	PS_11-281_00010750(Yr27)|PS_11_281_scaffold_5776(Yr6)	Zt-KP4-1_PDB_8ACX_A	0
182	1	7	0	Pst104E_25341	104E137A-_H	104E137A-	MLAPSHYLALVLTLLTGAWLARTTLAQVSCDPNELLDRNQCAEAISQILYDQPENTLDRLSTIFAKLAGNCTIIVSNPNKVEVSKHQIEDGYASIFNQCQPNSGQTPLFDGVYLQSQNHSSGHDTDYFPPQTLTCGLNTNAPLTVGEDCQDAFESIFVDNKDRMVDDNFQPTSSITKTRQTCTVLIYTTDNSPIVLKKSDISPVVLKTIEDCEGKSGVVSSTEGGSGYNGFTVVKVRSSKRCGSRSDSEGQVCY	QVSCDPNELLDRNQCAEAISQILYDQPENTLDRLSTIFAKLAGNCTIIVSNPNKVEVSKHQIEDGYASIFNQCQPNSGQTPLFDGVYLQSQNHSSGHDTDYFPPQTLTCGLNTNAPLTVGEDCQDAFESIFVDNKDRMVDDNFQPTSSITKTRQTCTVLIYTTDNSPIVLKKSDISPVVLKTIEDCEGKSGVVSSTEGGSGYNGFTVVKVRSSKRCGSRSDSEGQVCY	254	228	0	NA	NA	NA	NA	NA	0	Non-apoplastic,0.55	Apoplastic: 0.795	NA	chlo:5,nucl:5,extr:4	NA	0	10	0.0438596	NA	MER0715576,family C19 unassigned peptidases	NA	NA	0	95.6	0.892	0	Alpha-galactosyl-binding lectin{4nds_A,0.6146}	Gnk2 domain, C-X8-C-X2-C motif{3.30.430.20,0.6314}	NA	0	PSTG_10917|Pst_9302	NA	NA	PS_11-281_00010750(Yr27)|PS_11_281_scaffold_5776(Yr6)	Zt-KP4-1_PDB_8ACX_A	0
183	1	7	0	Pst104E_25348	104E137A-_H	104E137A-	MLASPHHLVLVALLTGAWLARITLAQVTCDSHEIVDKKQCAQAISQIVYDKPKNTLDRVSTIFMKRSGNCTILVDNPDEALVTKKQIEAGFDSLFDKCQSREGNVALSDMVDLQVNYYQSYRADYYFPPQNLTCGLNTNAPPTVEKDCQDVFESFPVDGQGRLINDDHHPSNYMTKSFKTCTIIFYTTDESPLIAKKSELKPVITKMLKGCRGKSGVMAMKKGGSGNNGLTVVKVQSSKPCESPANTDGQKCR	QVTCDSHEIVDKKQCAQAISQIVYDKPKNTLDRVSTIFMKRSGNCTILVDNPDEALVTKKQIEAGFDSLFDKCQSREGNVALSDMVDLQVNYYQSYRADYYFPPQNLTCGLNTNAPPTVEKDCQDVFESFPVDGQGRLINDDHHPSNYMTKSFKTCTIIFYTTDESPLIAKKSELKPVITKMLKGCRGKSGVMAMKKGGSGNNGLTVVKVQSSKPCESPANTDGQKCR	253	228	0	NA	NA	NA	NA	NA	0	Non-apoplastic,0.7	Cytoplasmic: 0.794	NA	chlo:9,nucl:2,extr:2,cyto:1	NA	0	10	0.0438596	NA	NA	NA	NA	0	94.2	0.885	0	Hce2 domain-containing protein {8acx_A,0.5784} | KP4 TOXIN{1kpt_B,0.5312} | Hce2 domain-containing protein {8acx_G,0.5266} | Hce2 domain-containing protein {8acx_E,0.5221} | Hce2 domain-containing protein {8acx_C,0.5073} | Hce2 domain-containing protein {8acx_B,0.5045} | Hce2 domain-containing protein {8acx_D,0.502}	Mannose-6-phosphate receptor binding domain{2.70.130.10,0.6531}|Gnk2 domain, C-X8-C-X2-C motif{3.30.430.20,0.6064}|Ribonuclease Inhibitor{3.80.10.10,0.5474}|Vaccinia Virus protein VP39{3.40.50.150,0.5355}|Killer Toxin P4, subunit A {3.30.430.10,0.5312}	Uncharacterized protein SAV4671 {d3cnxa1,0.6081}|RPTP Lar{d1lara1,0.5275}|Virally encoded KP4 toxin{d1kpta_,0.508}|Topoisomerase IV subunit B{d1s16a1,0.5067}|Hypothetical protein AF0625 {d1yqea1,0.5046}|Alpha-amino acid ester hydrolase{d1mpxa1,0.502}|Imidazole glycerol phosphate dehydratase{d2ae8a2,0.5}	0	PSTG_10917|Pst_9302	NA	NA	PS_11-281_00010750(Yr27)|PS_11_281_scaffold_5776(Yr6)	Zt-KP4-1_PDB_8ACX_A	0
184	1	7	0	PST130_P487772	PST-130_v2011	PST-130	MLASPHHLVVVTLLTGAWLARTTLAQVTCDSREIIDKKQCAQAISQIVYDQPKNILDRVSTIFMKRSGNCTILVYNPDEALVTKKQIEAGFVSIFDKCQSRQPSILLCLENVLSELMHKSNHSLTLATNLQPNTQTKSGGHCCII	QVTCDSREIIDKKQCAQAISQIVYDQPKNILDRVSTIFMKRSGNCTILVYNPDEALVTKKQIEAGFVSIFDKCQSRQPSILLCLENVLSELMHKSNHSLTLATNLQPNTQTKSGGHCCII	145	120	0	NA	NA	NA	NA	NA	0	Non-apoplastic,0.51	Cytoplasmic: 0.805 Apoplastic: 0.684	NA	cyto:6,chlo:4,nucl:2,extr:2	NA	0	7	0.0583333	NA	NA	NA	NA	0	65.5	0.643	0	Naphthoate synthase{4eml_F,0.6801} | Steroid 17-alpha-hydroxylase/17,20 lyase {6chi_C,0.6626} | Steroid 17-alpha-hydroxylase/17,20 lyase {5irq_B,0.6403} | 2,3-dehydroadipyl-CoA hydratase{4fzw_A,0.6269} | Steroid 17-alpha-hydroxylase/17,20 lyase {4nkv_B,0.6141} | SURFACTANT PROTEIN C BRICHOS DOMAIN {2yad_F,0.6102} | Naphthoate synthase{4eml_A,0.6084} | Naphthoate synthase{4eml_C,0.6071} | Bifuncti…	2-enoyl-CoA Hydratase; Chain A, domain 1{3.90.226.10,0.7385}|Ribosomal Protein S5; domain 2 (3.30.230) {3.30.230.10,0.6929}|Ribosomal Protein S5; domain 2 (3.30.230) {3.30.230.90,0.6773}|Cytochrome P450{1.10.630.10,0.5435}|Single-stranded right-handed beta-helix, Pectin lyase-like {2.160.20.10,0.5119}	Crotonase-like{d2gtra_,0.6485}|RNase P protein {d1a6fa_,0.589}|Shc adaptor protein {d1n3ha_,0.5467}|Nitrous oxide reductase, C-terminal domain {d1fwxa1,0.531}|Chitobiose phosphorylase ChbP{d1v7wa1,0.5003}	0	PSTG_10917|Pst_9302	NA	NA	NA	NA	0
185	1	7	0	PST130_P503887	PST-130_v2011	PST-130	MLASPHHLVLVTLLTGAWLARITLAQVTCDSHEIVDKKQCAQAISQIVYDKPKNTLDRVSTIFMKRSDNCTQIEAGFAGLFDKCQSREGTVALSDMVDLQVNYYQSYRADYYFPPQNLTCGLNTNAPSTVEKDCQE	QVTCDSHEIVDKKQCAQAISQIVYDKPKNTLDRVSTIFMKRSDNCTQIEAGFAGLFDKCQSREGTVALSDMVDLQVNYYQSYRADYYFPPQNLTCGLNTNAPSTVEKDCQE	136	111	0	NA	NA	NA	NA	NA	0	Non-apoplastic,0.51	Apoplastic: 0.738 Cytoplasmic: 0.704	NA	chlo:14	NA	0	6	0.0540541	NA	NA	NA	NA	0	64.6	0.531	0	NA	NA	NA	0	PSTG_10917	NA	NA	PS_11-281_00010750(Yr27)|PS_11_281_scaffold_5776(Yr6)	NA	0
186	1	7	0	PST21_00887	PST-21	PST-21	MLSSTHQMTLVLTGITWLARTTLAAVGCDATEFIDRNQCARAISQIVYEKPGNTLDRVSTRFAKLSGNCTILVGNPEKGAVTKQQIEAGFTSILDQCKANSGYVSLPNSLYLSVQDHRLGYDSGDIEPRTLTCGLNTNAPLTVDKDCHTAYNSIPVDKKSRLLGEDGQPTAVVEKTFKTCTVLINTTDNSPLIGTKSEIGSVVSKTIKDCKGKSGLIGSPKGGAGINGLTAVRVRSSAFCGSHRDTEGKYQSCY	AVGCDATEFIDRNQCARAISQIVYEKPGNTLDRVSTRFAKLSGNCTILVGNPEKGAVTKQQIEAGFTSILDQCKANSGYVSLPNSLYLSVQDHRLGYDSGDIEPRTLTCGLNTNAPLTVDKDCHTAYNSIPVDKKSRLLGEDGQPTAVVEKTFKTCTVLINTTDNSPLIGTKSEIGSVVSKTIKDCKGKSGLIGSPKGGAGINGLTAVRVRSSAFCGSHRDTEGKYQSCY	254	230	0	NA	NA	NA	NA	NA	0	Apoplastic,0.84	Apoplastic: 0.789	NA	nucl:5,chlo:4,cyto:2,extr:2,cysk:1	NA	0	10	0.0434783	NA	NA	NA	NA	0	94.6	0.881	0	Hce2 domain-containing protein {8acx_B,0.5264}	Gnk2 domain, C-X8-C-X2-C motif{3.30.430.20,0.6868}	Two-domain LplA, C-terminal domain{d1x2ga1,0.6985}	0	PSTG_10917|Pst_9302	NA	NA	PS_11-281_00010750(Yr27)|PS_11_281_scaffold_5776(Yr6)	Zt-KP4-1_PDB_8ACX_A	0
187	1	7	0	PST21_14447	PST-21	PST-21	MLASPHHLVVVTLLTGAWLARTTLAQVTCDSREIIDKKQCAQAISQIVYDQPKNILDRVSTIFMKRSGNCTILVYNPDEALVTKKQIEAGFVSIFDKCQSRQPSILLCLENVLSELMHKSNHSLTLATNLQPNTQTKSGGHCCII	QVTCDSREIIDKKQCAQAISQIVYDQPKNILDRVSTIFMKRSGNCTILVYNPDEALVTKKQIEAGFVSIFDKCQSRQPSILLCLENVLSELMHKSNHSLTLATNLQPNTQTKSGGHCCII	145	120	0	NA	NA	NA	NA	NA	0	Non-apoplastic,0.51	Cytoplasmic: 0.805 Apoplastic: 0.684	NA	cyto:6,chlo:4,nucl:2,extr:2	NA	0	7	0.0583333	NA	NA	NA	NA	0	65.5	0.645	0	Naphthoate synthase{4eml_F,0.6806} | Steroid 17-alpha-hydroxylase/17,20 lyase {6chi_C,0.6636} | 2,3-dehydroadipyl-CoA hydratase{4fzw_A,0.6276} | Naphthoate synthase{4eml_A,0.6089} | Naphthoate synthase{4eml_C,0.6075} | Bifunctional cytochrome P450/NADPH--P450 reductase{8hkj_E,0.5999} | Steroid 17-alpha-hydroxylase/17,20 lyase {4nkz_B,0.5962} | Probable enoyl-CoA hydratase/isomerase {3swx_A,0.5956…	2-enoyl-CoA Hydratase; Chain A, domain 1{3.90.226.10,0.7388}|Ribosomal Protein S5; domain 2 (3.30.230) {3.30.230.10,0.6941}|Ribosomal Protein S5; domain 2 (3.30.230) {3.30.230.90,0.6777}|Cytochrome P450{1.10.630.10,0.544}|Single-stranded right-handed beta-helix, Pectin lyase-like {2.160.20.10,0.5122}|Alpha/Beta hydrolase fold, catalytic domain {3.40.50.1820,0.5002}	Crotonase-like{d2gtra_,0.649}|RNase P protein {d1a6fa_,0.5886}|Shc adaptor protein {d1n3ha_,0.547}|Nitrous oxide reductase, C-terminal domain {d1fwxa1,0.5312}|Chitobiose phosphorylase ChbP{d1v7wa1,0.5004}	0	PSTG_10917|Pst_9302	NA	NA	NA	NA	0
188	1	7	0	PST43_05395	PST-43	PST-43	MLSSTHQMTLVLTGITWLARTTLAAVGCDATEFIDRNQCARAISQIVYEKPGNTLDRVSTRFAKLSGNCTILVGNPEKGAVTKQQIEAGFTSILDQCKANSGYVSLPNSLYLSVQDHRLGYDSGDIEPRTLTCGLNTNAPLTVDKDCHTAYNSIPVDKKSRLLGEDGQPTAVVEKTFKTCTVLIKTTDNSTLIGTKSEIGSVVSKTIKDCKGKSGLIGSPKGGAGINGLTAVRVRSSAFCGSHRDTEGKYQSCY	AVGCDATEFIDRNQCARAISQIVYEKPGNTLDRVSTRFAKLSGNCTILVGNPEKGAVTKQQIEAGFTSILDQCKANSGYVSLPNSLYLSVQDHRLGYDSGDIEPRTLTCGLNTNAPLTVDKDCHTAYNSIPVDKKSRLLGEDGQPTAVVEKTFKTCTVLIKTTDNSTLIGTKSEIGSVVSKTIKDCKGKSGLIGSPKGGAGINGLTAVRVRSSAFCGSHRDTEGKYQSCY	254	230	0	NA	NA	NA	NA	NA	0	Apoplastic,0.85	Apoplastic: 0.768	NA	nucl:5,chlo:4,cyto:2,extr:2,cysk:1	NA	0	10	0.0434783	NA	NA	NA	NA	0	94.8	0.884	0	Alpha-galactosyl-binding lectin{4nds_A,0.6047} | Hce2 domain-containing protein {8acx_B,0.5137}	Gnk2 domain, C-X8-C-X2-C motif{3.30.430.20,0.6529}	NA	0	PSTG_10917|Pst_9302	NA	NA	PS_11-281_00010750(Yr27)|PS_11_281_scaffold_5776(Yr6)	Zt-KP4-1_PDB_8ACX_A	0
189	1	7	0	PST43_12669	PST-43	PST-43	MLASPHHLVVVTLLTGAWLARTTLAQVTCDSREIIDKKQCAQAISQIVYDQPKNILDRVSTIFMKRSGNCTILVYNPDEALVTKKQIEAGFVSIFDKCQSRQPSILLCLENVLSELMHKSNHSLTLATNLQPNTQTKSGGHCCII	QVTCDSREIIDKKQCAQAISQIVYDQPKNILDRVSTIFMKRSGNCTILVYNPDEALVTKKQIEAGFVSIFDKCQSRQPSILLCLENVLSELMHKSNHSLTLATNLQPNTQTKSGGHCCII	145	120	0	NA	NA	NA	NA	NA	0	Non-apoplastic,0.51	Cytoplasmic: 0.805 Apoplastic: 0.684	NA	cyto:6,chlo:4,nucl:2,extr:2	NA	0	7	0.0583333	NA	NA	NA	NA	0	65.5	0.643	0	Naphthoate synthase{4eml_F,0.6801} | Steroid 17-alpha-hydroxylase/17,20 lyase {6chi_C,0.6626} | Steroid 17-alpha-hydroxylase/17,20 lyase {5irq_B,0.6403} | 2,3-dehydroadipyl-CoA hydratase{4fzw_A,0.6269} | Steroid 17-alpha-hydroxylase/17,20 lyase {4nkv_B,0.6141} | SURFACTANT PROTEIN C BRICHOS DOMAIN {2yad_F,0.6102} | Naphthoate synthase{4eml_A,0.6084} | Naphthoate synthase{4eml_C,0.6071} | Bifuncti…	2-enoyl-CoA Hydratase; Chain A, domain 1{3.90.226.10,0.7385}|Ribosomal Protein S5; domain 2 (3.30.230) {3.30.230.10,0.6929}|Ribosomal Protein S5; domain 2 (3.30.230) {3.30.230.90,0.6773}|Cytochrome P450{1.10.630.10,0.5435}|Single-stranded right-handed beta-helix, Pectin lyase-like {2.160.20.10,0.5119}	Crotonase-like{d2gtra_,0.6485}|RNase P protein {d1a6fa_,0.589}|Shc adaptor protein {d1n3ha_,0.5467}|Nitrous oxide reductase, C-terminal domain {d1fwxa1,0.531}|Chitobiose phosphorylase ChbP{d1v7wa1,0.5003}	0	PSTG_10917|Pst_9302	NA	NA	NA	NA	0
190	1	12	0	DK0911_04413	Pst-DK0911_P	Pst-DK0911	MNFRFALIAVMSLLAAHCQCAVASNGKDPTTCFTDVKVTRTDCMKALGEIVYDASGETTVQRISGNCYVQINKPSGVGISQAQVQSSVDKILNSCSPQAGSTKLTVKGAEVLVKLGNRSPKDSWQTPFDADFPFDQETCLSVTGTKPIQREDCMQALNNIPFGREGNSVGFLWERKPEMIAQHQSCQLKVSTSDGSSIVAKPYELMNGMSRLFKCDKQWGIISIKGAAGPNGRTYIQMQST	AVASNGKDPTTCFTDVKVTRTDCMKALGEIVYDASGETTVQRISGNCYVQINKPSGVGISQAQVQSSVDKILNSCSPQAGSTKLTVKGAEVLVKLGNRSPKDSWQTPFDADFPFDQETCLSVTGTKPIQREDCMQALNNIPFGREGNSVGFLWERKPEMIAQHQSCQLKVSTSDGSSIVAKPYELMNGMSRLFKCDKQWGIISIKGAAGPNGRTYIQMQST	241	221	0	NA	NA	NA	FxC(213-215)	NA	0	Apoplastic,0.64	Apoplastic: 0.682 Cytoplasmic: 0.604	NA	chlo:11,cyto:1,extr:1,golg:1	NA	0	8	0.0361991	NA	NA	NA	NA	0	90.7	0.847	0	Heme pas sensor protein{1vb6_B,0.6085} | Hce2 domain-containing protein {8acx_C,0.589}	Gnk2 domain, C-X8-C-X2-C motif{3.30.430.20,0.5795}	C-terminal domain of NSF-N, NSF-Nc {d1cr5a2,0.7541}|Infected cell protein 8, ICP8 {d1urja_,0.6665}|Direct oxygen sensor protein, DOS {d1v9ya_,0.625}|D-aminoacid aminotransferase-like PLP-dependent enzymes{d3cswa_,0.5143}|Penicillin binding protein 2a (PBP2A), C-terminal domain {d1vqqa3,0.5085}|D,D-carboxypeptidase DacA, N-terminal domain{d1xp4a2,0.5066}|Perfringolysin{d1pfoa_,0.504}	0	PSTG_10917|Pst_9302	NA	NA	NA	Zt-KP4-1_PDB_8ACX_A	0
191	1	12	0	DK0911_21106	Pst-DK0911_H	Pst-DK0911	MNFRFALIAVMSLLAAHPQCAVASNGKDPTTCFTDVKVDRTDCMKALGEIVFDASGETTVQRISGNCYVQINKPSWVGISQAQVQSSVNKILSSCSPQAGSTKFTVKGAEVLVKLGNRSPKDSWETPFDADFPFDQETCLSVTGTNPIVVRDCMSASNKIPTVTKEDSVAFDWGRKSEMIIEHNTCQLKFSTSDGSAIVAPIFEVMHAMNKLFKCDKEWGIISMKGAAGANGRTYIQSKPV	SNGKDPTTCFTDVKVDRTDCMKALGEIVFDASGETTVQRISGNCYVQINKPSWVGISQAQVQSSVNKILSSCSPQAGSTKFTVKGAEVLVKLGNRSPKDSWETPFDADFPFDQETCLSVTGTNPIVVRDCMSASNKIPTVTKEDSVAFDWGRKSEMIIEHNTCQLKFSTSDGSAIVAPIFEVMHAMNKLFKCDKEWGIISMKGAAGANGRTYIQSKPV	241	218	0	NA	NA	NA	FxC(213-215)	NA	0	Non-apoplastic,0.55	Apoplastic: 0.665 Cytoplasmic: 0.544	Chloroplast,0.999|65-85	chlo:8,extr:4,cyto:1,golg:1	NA	0	8	0.0366972	NA	NA	NA	NA	0	93.8	0.879	0	NA	Gnk2 domain, C-X8-C-X2-C motif{3.30.430.20,0.6274}	Disabled homolog 1 (Dab1){d1ntva_,0.5449}|Zinc-binding domain of translation initiation factor 2 beta{d1k81a_,0.5152}	0	PSTG_10917|Pst_9302	NA	NA	NA	Zt-KP4-1_PDB_8ACX_A	0
192	1	12	0	KAH9441599.1	134E16A+_H(A)	134E16A+17+33+	MMNFRFALIAVMSLLAAHPQCAVASNGKDPTTCFTDVKVDRTDCMKALGEIVFDASGETTVQRISGNCYVQINKPSWVGISQAQVQSSVNKILSSCSPQAGSTKFTVKGAEVLVKLGNRSPKDSWETPFDADFPFDQETCLSVTGTNPIVVRDCMSASNKIPTVTREDSVAFDWGRKSEMIVEHNTCQLKFSTSDGSAIVAPIFEVMHAMNKLFKCDKEWGIISMKGAAGANGRTYIQSKPV	SNGKDPTTCFTDVKVDRTDCMKALGEIVFDASGETTVQRISGNCYVQINKPSWVGISQAQVQSSVNKILSSCSPQAGSTKFTVKGAEVLVKLGNRSPKDSWETPFDADFPFDQETCLSVTGTNPIVVRDCMSASNKIPTVTREDSVAFDWGRKSEMIVEHNTCQLKFSTSDGSAIVAPIFEVMHAMNKLFKCDKEWGIISMKGAAGANGRTYIQSKPV	242	218	0	NA	NA	NA	FxC(214-216)	NA	0	Non-apoplastic,0.52	Apoplastic: 0.542 Cytoplasmic: 0.522	Chloroplast,0.999|65-85	chlo:7,extr:3,nucl:2,cyto:1,golg:1	NA	0	8	0.0366972	NA	NA	NA	NA	0	93.7	0.879	0	NA	Gnk2 domain, C-X8-C-X2-C motif{3.30.430.20,0.6272}	Disabled homolog 1 (Dab1){d1ntva_,0.5447}	0	PSTG_10917|Pst_9302	NA	NA	NA	Zt-KP4-1_PDB_8ACX_A	0
193	1	12	0	KAH9441600.1	134E16A+_H(A)	134E16A+17+33+	MNFRFALIAVMSLLAAHSQCAVASNGKDPTTCFTDVKVDRTDCMKALGEIVYDASGETTVQRISGNCYVQINKPSWVGISQAQVQSSVDKILNSCSPQAGSTKLTVKGAEVLVKLGNRSPKDSWQTPFDADFPFDQETCLSVTGTKPIQREDCMQALNNIPFGREGNSVGFLWERKPEMIAQHQSCQLKVSTSDGSSIVAKPYELMNGMSRLFKCDKQWGIISIKGAAGPNGRTYIQMQST	SNGKDPTTCFTDVKVDRTDCMKALGEIVYDASGETTVQRISGNCYVQINKPSWVGISQAQVQSSVDKILNSCSPQAGSTKLTVKGAEVLVKLGNRSPKDSWQTPFDADFPFDQETCLSVTGTKPIQREDCMQALNNIPFGREGNSVGFLWERKPEMIAQHQSCQLKVSTSDGSSIVAKPYELMNGMSRLFKCDKQWGIISIKGAAGPNGRTYIQMQST	241	218	0	NA	NA	NA	FxC(213-215)	NA	0	Apoplastic,0.57	Apoplastic: 0.622 Cytoplasmic: 0.572	NA	chlo:5,extr:4,nucl:3,cyto:1,golg:1	NA	0	8	0.0366972	NA	NA	NA	NA	0	91.5	0.856	0	Heme pas sensor protein{1vb6_B,0.6035} | Hce2 domain-containing protein {8acx_C,0.5884} | Hce2 domain-containing protein {8acx_G,0.5779}	Gnk2 domain, C-X8-C-X2-C motif{3.30.430.20,0.6243}	Infected cell protein 8, ICP8 {d1urja_,0.6687}|Direct oxygen sensor protein, DOS {d1v9ya_,0.6235}|Disabled homolog 1 (Dab1){d1ntva_,0.5551}|Transcription factor TraR, N-terminal domain {d1l3la2,0.5394}|C-terminal domain of NSF-N, NSF-Nc {d1qcsa2,0.5193}|Penicillin binding protein 2a (PBP2A), C-terminal domain {d1vqqa3,0.5085}	0	PSTG_10917|Pst_9302	NA	NA	NA	Zt-KP4-1_PDB_8ACX_A	0
194	1	12	0	KAH9466435.1	134E16A+_H(B)	134E16A+17+33+	MMNFRFALIAVMSLLAAHCQCAVASNGKDPTTCFTDVKVTRTDCMKALGEIVYDASGETTVQRISGNCYVQINKPSGVGISQAQVQSSVDKILNSCSPQAGSTKLTVKGAEVLVKLGNRSPKDSWQTPFDADFPFDQETCLSVTGTKPIQREDCMQALNSIPFGREGNSVGFLWERKPEMIAQHQSCQLKVSTSDGSSIVAKPYELMNGMSRLFKCDKQWGIISIKGAAGPNGRTYIQMQST	AVASNGKDPTTCFTDVKVTRTDCMKALGEIVYDASGETTVQRISGNCYVQINKPSGVGISQAQVQSSVDKILNSCSPQAGSTKLTVKGAEVLVKLGNRSPKDSWQTPFDADFPFDQETCLSVTGTKPIQREDCMQALNSIPFGREGNSVGFLWERKPEMIAQHQSCQLKVSTSDGSSIVAKPYELMNGMSRLFKCDKQWGIISIKGAAGPNGRTYIQMQST	242	221	0	NA	NA	NA	FxC(214-216)	NA	0	Apoplastic,0.64	Cytoplasmic: 0.613 Apoplastic: 0.545	NA	chlo:11,cyto:1,extr:1,golg:1	NA	0	8	0.0361991	NA	NA	NA	NA	0	90.2	0.841	0	Heme pas sensor protein{1vb6_B,0.6084} | Hce2 domain-containing protein {8acx_C,0.5308}	Gnk2 domain, C-X8-C-X2-C motif{3.30.430.20,0.6008}	C-terminal domain of NSF-N, NSF-Nc {d1cr5a2,0.751}|Infected cell protein 8, ICP8 {d1urja_,0.6647}|Direct oxygen sensor protein, DOS {d1v9ya_,0.6241}|D-aminoacid aminotransferase-like PLP-dependent enzymes{d3cswa_,0.5149}|Penicillin binding protein 2a (PBP2A), C-terminal domain {d1vqqa3,0.5108}|D,D-carboxypeptidase DacA, N-terminal domain{d1xp4a2,0.5001}	0	PSTG_10917|Pst_9302	NA	NA	NA	NA	0
195	1	12	0	KAH9466436.1	134E16A+_H(B)	134E16A+17+33+	MMNFRFALIAVMSLLAAHPQCAVASNGKDPTTCFTDVKVDRTDCMKALGEIVFDASGETTVQRISGNCYVQINKPSWVGISQAQVQSSVNKILSSCSPQAGSTKFTVKGAEVLVKLGNRSPKDSWETPFDADFPFDQETCLSVTGTNPIVVRDCMSASNKIPTVTREDSVAFDWGRKSEMIVEHNTCQLKFSTSDGSAIVAPIFEVMHAMNKLFKCDKEVSHSLNPN	SNGKDPTTCFTDVKVDRTDCMKALGEIVFDASGETTVQRISGNCYVQINKPSWVGISQAQVQSSVNKILSSCSPQAGSTKFTVKGAEVLVKLGNRSPKDSWETPFDADFPFDQETCLSVTGTNPIVVRDCMSASNKIPTVTREDSVAFDWGRKSEMIVEHNTCQLKFSTSDGSAIVAPIFEVMHAMNKLFKCDKEVSHSLNPN	227	203	0	NA	NA	NA	FxC(214-216)	NA	0	Non-apoplastic,0.62	Apoplastic: 0.62 Cytoplasmic: 0.501	Chloroplast,0.999|65-85	chlo:6,nucl:3,cyto:2,extr:2,golg:1	NA	0	8	0.0394089	NA	NA	NA	NA	0	84.3	0.679	0	Alpha-galactosyl-binding lectin{4nds_A,0.5315}	Gnk2 domain, C-X8-C-X2-C motif{3.30.430.20,0.6435}|PAS domain{3.30.450.20,0.5284}|ACT domain{3.30.70.260,0.5154}	Putative acetyltransferase EF0945{d1u6ma_,0.5694}|D-aminoacid aminotransferase-like PLP-dependent enzymes{d3cswa_,0.5075}|Bifunctional enzyme dihydrofolate reductase-thymidylate synthase, DFR domain {d1qzfa1,0.5041}	0	PSTG_10917|Pst_9302	NA	NA	NA	NA	0
196	1	12	0	KAH9466438.1	134E16A+_H(B)	134E16A+17+33+	MMNFRFALIAVMSLLAAHPQCAVASNGKDPTTCFTDVKVDRTDCMKALGEIVFDASGETTVQRISGNCYVQINKPSWVGISQAQVQSSVNKILSSCSPQAGSTKFTVKGAEVLVKLGNRSPKDSWETPFDADFPFDQETCLSVTGTNPIVVRDCMSASNKIPTVTREDSVAFDWGRKSEMIVEHNTCQVSEPQRRPRIQKKKNRFYFLLIMSFGTTFHHRPKKIS	SNGKDPTTCFTDVKVDRTDCMKALGEIVFDASGETTVQRISGNCYVQINKPSWVGISQAQVQSSVNKILSSCSPQAGSTKFTVKGAEVLVKLGNRSPKDSWETPFDADFPFDQETCLSVTGTNPIVVRDCMSASNKIPTVTREDSVAFDWGRKSEMIVEHNTCQVSEPQRRPRIQKKKNRFYFLLIMSFGTTFHHRPKKIS	225	201	0	NA	NA	NA	NA	NA	0	Non-apoplastic,0.82	Cytoplasmic: 0.686 Apoplastic: 0.58	Chloroplast,0.999|65-85	nucl:6,cyto:3,chlo:2,extr:2,plas:1	NA	0	7	0.0348259	NA	NA	NA	NA	0	69.5	0.615	0	Cysteine-rich repeat secretory protein 15 {6grf_C,0.5907} | Cysteine-rich repeat secretory protein 15 {6grf_A,0.5319}	CAP {3.40.33.10,0.6728}|Gnk2 domain, C-X8-C-X2-C motif{3.30.430.20,0.6034}|PAS domain{3.30.450.20,0.5183}|Ribonuclease Inhibitor{3.80.10.10,0.5039}|ACT domain{3.30.70.260,0.5017}	C-terminal domain of NSF-N, NSF-Nc {d1cr5a2,0.6604}|Putative acetyltransferase EF0945{d1u6ma_,0.5845}|Direct oxygen sensor protein, DOS {d1v9ya_,0.5686}|Disabled homolog 1 (Dab1){d1ntva_,0.5442}	0	PSTG_10917|Pst_9302	NA	NA	NA	Zt-KP4-1_PDB_8ACX_A	0
197	1	12	0	KAI7962890.1	93-210_v2022_H	93-210	MNFRFALIAVMSLLAAHPQCAVASNGKDPTTCFTDVKVDRTDCMKALGEIVFDASGETTVQRISGNCYVQINKPSWVGISQAQVQSSVNKILSSCSPQAGSTKFTVKGAEVLVKLGNRSPKDSWETPFDADFPYDQETCLSVTGTNPIVIRDCMSASNKIPTVTKEDSVAFDWGRKSEMIIEHNTCQLKFSTSDGSAIVAPIFEVMHAMNKLFKCDKEWGIISMKGAAGANGRTYIQSKPV	SNGKDPTTCFTDVKVDRTDCMKALGEIVFDASGETTVQRISGNCYVQINKPSWVGISQAQVQSSVNKILSSCSPQAGSTKFTVKGAEVLVKLGNRSPKDSWETPFDADFPYDQETCLSVTGTNPIVIRDCMSASNKIPTVTKEDSVAFDWGRKSEMIIEHNTCQLKFSTSDGSAIVAPIFEVMHAMNKLFKCDKEWGIISMKGAAGANGRTYIQSKPV	241	218	0	NA	NA	NA	FxC(213-215)	NA	0	Non-apoplastic,0.51	Apoplastic: 0.666 Cytoplasmic: 0.54	Chloroplast,0.999|65-85	chlo:7,extr:3,nucl:2,cyto:1,golg:1	NA	0	8	0.0366972	NA	NA	NA	NA	0	93.6	0.88	0	Hce2 domain-containing protein {8acx_G,0.5972} | Alpha-galactosyl-binding lectin{4nds_A,0.5144}	Gnk2 domain, C-X8-C-X2-C motif{3.30.430.20,0.628}	Disabled homolog 1 (Dab1){d1ntva_,0.5444}	0	PSTG_10917|Pst_9302	NA	NA	NA	Zt-KP4-1_PDB_8ACX_A	0
198	1	12	0	KAI7962891.1	93-210_v2022_H	93-210	MNFRFALIAVMSLLAAHCQCAVASNGKDPTTCFTDVKVTRTDCMKALGEIVYDASGETTVQRISGNCYVQINKPSGVGISQAQVQSSVDKILNSCSPQAGSTKLTVKGAEVLVKLGNRSPKDSWQTPFDADFPFDQETCLSVTGTKPIQREDCMQALNNIPFGREGNSVGFLWERKPEMIAQHQSCQLKVSTSDGSSIVAKPYELMNGMSRLFKCDKQWGIISIKGAAGPNGRTYIQMQST	AVASNGKDPTTCFTDVKVTRTDCMKALGEIVYDASGETTVQRISGNCYVQINKPSGVGISQAQVQSSVDKILNSCSPQAGSTKLTVKGAEVLVKLGNRSPKDSWQTPFDADFPFDQETCLSVTGTKPIQREDCMQALNNIPFGREGNSVGFLWERKPEMIAQHQSCQLKVSTSDGSSIVAKPYELMNGMSRLFKCDKQWGIISIKGAAGPNGRTYIQMQST	241	221	0	NA	NA	NA	FxC(213-215)	NA	0	Apoplastic,0.64	Apoplastic: 0.682 Cytoplasmic: 0.604	NA	chlo:11,cyto:1,extr:1,golg:1	NA	0	8	0.0361991	NA	NA	NA	NA	0	90.4	0.844	0	Heme pas sensor protein{1vb6_B,0.6087} | Hce2 domain-containing protein {8acx_C,0.5886}	Gnk2 domain, C-X8-C-X2-C motif{3.30.430.20,0.5727}	C-terminal domain of NSF-N, NSF-Nc {d1cr5a2,0.7548}|Infected cell protein 8, ICP8 {d1urja_,0.6663}|Direct oxygen sensor protein, DOS {d1v9ya_,0.6253}|Disabled homolog 1 (Dab1){d1ntva_,0.554}|D-aminoacid aminotransferase-like PLP-dependent enzymes{d3cswa_,0.5142}|Penicillin binding protein 2a (PBP2A), C-terminal domain {d1vqqa3,0.5087}|D,D-carboxypeptidase DacA, N-terminal domain{d1xp4a2,0.5064}	0	PSTG_10917|Pst_9302	NA	NA	NA	Zt-KP4-1_PDB_8ACX_A	0
199	1	12	0	KAI7966998.1	CYR34_H	CYR34	MNFRFALIAVMSLLAAHCQCAVASNGKDPTTCFTDVKVTRTDCMKALGEIVYDASGETTVQRISGNCYVQINKPSGVGISQAQVQSSVDKILNSCSPQAGSTKLTVKGAEVLVKLGNRSPKDSWQTPFDADFPFDQETCLSVTGTKPIQREDCMQALNNIPFGREGNSVGFLWERKPEMIAQHQSCQLKVSTSDGSSIVAKPYELMNGMSRLFKCDKQWGIISIKGAAGPNGRTYIQMQST	AVASNGKDPTTCFTDVKVTRTDCMKALGEIVYDASGETTVQRISGNCYVQINKPSGVGISQAQVQSSVDKILNSCSPQAGSTKLTVKGAEVLVKLGNRSPKDSWQTPFDADFPFDQETCLSVTGTKPIQREDCMQALNNIPFGREGNSVGFLWERKPEMIAQHQSCQLKVSTSDGSSIVAKPYELMNGMSRLFKCDKQWGIISIKGAAGPNGRTYIQMQST	241	221	0	NA	NA	NA	FxC(213-215)	NA	0	Apoplastic,0.64	Apoplastic: 0.682 Cytoplasmic: 0.604	NA	chlo:11,cyto:1,extr:1,golg:1	NA	0	8	0.0361991	NA	NA	NA	NA	0	90.6	0.847	0	Heme pas sensor protein{1vb6_B,0.6084} | Hce2 domain-containing protein {8acx_C,0.589}	Gnk2 domain, C-X8-C-X2-C motif{3.30.430.20,0.5794}	C-terminal domain of NSF-N, NSF-Nc {d1cr5a2,0.7539}|Infected cell protein 8, ICP8 {d1urja_,0.6661}|Direct oxygen sensor protein, DOS {d1v9ya_,0.625}|D-aminoacid aminotransferase-like PLP-dependent enzymes{d3cswa_,0.5142}|Penicillin binding protein 2a (PBP2A), C-terminal domain {d1vqqa3,0.5088}|D,D-carboxypeptidase DacA, N-terminal domain{d1xp4a2,0.5065}|Perfringolysin{d1pfoa_,0.5043}	0	PSTG_10917|Pst_9302	NA	NA	NA	Zt-KP4-1_PDB_8ACX_A	0
200	1	12	0	KAI7966999.1	CYR34_H	CYR34	MNFRFALIAVMSLLAAHSQCAVASNGKDPTTCFTDVKVDRTDCMKALGEIVYDASGETTVQRISGNCYVQINKPSWVGISQAQVQSSVNKILSSCSPQAGSTKFTVKGAEVLVKLGNRSPKDSWETPFDADFPYDQETCLSVTGTNPIVIRDCMSASNKIPTVTKEDSVAFDWGRKSEMIIEHNTCQLKFSTSDGSAIVAPIFEVMHAMNKLFKCDKEWGIISMKGAAGANGRTYIQSKPV	SNGKDPTTCFTDVKVDRTDCMKALGEIVYDASGETTVQRISGNCYVQINKPSWVGISQAQVQSSVNKILSSCSPQAGSTKFTVKGAEVLVKLGNRSPKDSWETPFDADFPYDQETCLSVTGTNPIVIRDCMSASNKIPTVTKEDSVAFDWGRKSEMIIEHNTCQLKFSTSDGSAIVAPIFEVMHAMNKLFKCDKEWGIISMKGAAGANGRTYIQSKPV	241	218	0	NA	NA	NA	FxC(213-215)	NA	0	Non-apoplastic,0.51	Apoplastic: 0.671 Cytoplasmic: 0.533	Chloroplast,0.999|65-85	chlo:8,extr:4,cysk:1,golg:1	NA	0	8	0.0366972	NA	NA	NA	NA	0	93.6	0.879	0	Heme pas sensor protein{1vb6_B,0.5554}	Gnk2 domain, C-X8-C-X2-C motif{3.30.430.20,0.6229}	NA	0	PSTG_10917|Pst_9302	NA	NA	NA	Zt-KP4-1_PDB_8ACX_A	0
201	1	12	0	KAI7967000.1	CYR34_H	CYR34	MNFRFALIAVMSLLAAHPQCAVASNGKDPTTCFTDVKVDRTDCMKALGEIVFDASGETTVQRISGNCYVQINKPSWVGISQAQVQSSVNKILSSCSPQAGSTKFTVKGAEVLVKLGNRSPKDSWETPFDADFPFDQETCLSVTGTNPIVVRDCMSASNKIPTVTREDSVAFDWGRKSEMIVEHNTCQLKFSTSDGSAIVAPIFEVMHAMNKLFKCDKEWGIISMKGAAGANGRTYIQSKPV	SNGKDPTTCFTDVKVDRTDCMKALGEIVFDASGETTVQRISGNCYVQINKPSWVGISQAQVQSSVNKILSSCSPQAGSTKFTVKGAEVLVKLGNRSPKDSWETPFDADFPFDQETCLSVTGTNPIVVRDCMSASNKIPTVTREDSVAFDWGRKSEMIVEHNTCQLKFSTSDGSAIVAPIFEVMHAMNKLFKCDKEWGIISMKGAAGANGRTYIQSKPV	241	218	0	NA	NA	NA	FxC(213-215)	NA	0	Non-apoplastic,0.52	Apoplastic: 0.665 Cytoplasmic: 0.501	Chloroplast,0.999|65-85	chlo:7,extr:3,nucl:2,cyto:1,golg:1	NA	0	8	0.0366972	NA	NA	NA	NA	0	93.7	0.879	0	NA	Gnk2 domain, C-X8-C-X2-C motif{3.30.430.20,0.627}|ACT domain{3.30.70.260,0.5097}	Disabled homolog 1 (Dab1){d1ntva_,0.5445}	0	PSTG_10917|Pst_9302	NA	NA	NA	Zt-KP4-1_PDB_8ACX_A	0
202	1	12	0	KAI9601487.1	PST-130_v2020_P	PST-130	MNFRFALIAVMSLLAAHCQCAVASNGKDPTTCFTDVKVTRTDCMKALGEIVYDASGETTVQRISGNCYVQINKPSGVGISQAQVQSSVDKILNSCSPQAGSTKLTVKGAEVLVKLGNRSPKDSWQTPFDADFPFDQETCLSVTGTKPIQREDCMQALNTYHSVVKAIP	AVASNGKDPTTCFTDVKVTRTDCMKALGEIVYDASGETTVQRISGNCYVQINKPSGVGISQAQVQSSVDKILNSCSPQAGSTKLTVKGAEVLVKLGNRSPKDSWQTPFDADFPFDQETCLSVTGTKPIQREDCMQALNTYHSVVKAIP	168	148	0	NA	NA	NA	NA	NA	0	Apoplastic,0.81	Apoplastic: 0.93	NA	chlo:14	NA	0	6	0.0405405	NA	NA	NA	NA	0	85.8	0.761	0	Cysteine-rich repeat secretory protein 15 {6grf_A,0.6276} | Cysteine-rich repeat secretory protein 15 {6grf_C,0.609} | Heme pas sensor protein{1vb6_B,0.5765} | Hce2 domain-containing protein {8acx_D,0.5449} | Cysteine-rich repeat secretory protein 15 {6grf_B,0.5335} | Hce2 domain-containing protein {8acx_C,0.5271} | Cysteine-rich repeat secretory protein 2 {6gre_A,0.5237} | Alpha-galactosyl-bindi…	Gnk2 domain, C-X8-C-X2-C motif{3.30.430.20,0.6195}|FAD/NAD(P)-binding domain{3.50.50.60,0.551}|PAS domain{3.30.450.20,0.5404}|Beta-Lactamase (3.30.450) {3.30.450.90,0.5311}|ACT domain{3.30.70.260,0.5107}	Putative acetyltransferase EF0945{d1u6ma_,0.6109}|Direct oxygen sensor protein, DOS {d1v9ya_,0.6083}|Nucleotidylyl transferase{d3mxta_,0.5707}|Intron-encoded homing endonuclease I-HmuI{d1u3em1,0.5607}|Hypothetical protein YybH {d2gxfa1,0.5536}|C-terminal domain of NSF-N, NSF-Nc {d1qcsa2,0.5275}|Tachylectin-2 {d1tl2a_,0.5056}	0	PSTG_10917|Pst_9302	NA	NA	NA	NA	0
203	1	12	0	KNE95865.1	PST-78	PST-78	MMNFRFTLIAVISLLAAHPQCAVASNEKEPTTCFTDVKVTRTDCMKALREIVYDASGETTVQRISGNCYGELADGDPLAIVSSQAQVQSSVDKILSSCSPQAGSTKLTVHGAEVSVKLGNRSPKDSWMKPFDADFPFGQETCFSVSGTKPIKNEDCIQAYNKIPIGREGNLAGFLWERRTEMTVEHQTCQLKISTSDGSPIVARPNEFMRGISQLLNCDKQWGIVSIKGAAGPNGRVYIQIQST	SNEKEPTTCFTDVKVTRTDCMKALREIVYDASGETTVQRISGNCYGELADGDPLAIVSSQAQVQSSVDKILSSCSPQAGSTKLTVHGAEVSVKLGNRSPKDSWMKPFDADFPFGQETCFSVSGTKPIKNEDCIQAYNKIPIGREGNLAGFLWERRTEMTVEHQTCQLKISTSDGSPIVARPNEFMRGISQLLNCDKQWGIVSIKGAAGPNGRVYIQIQST	244	220	0	NA	NA	IxAR(201-204)	NA	NA	0	Non-apoplastic,0.67	Apoplastic: 0.68	NA	chlo:9,extr:3,nucl:1,cyto:1	NA	0	8	0.0363636	NA	NA	NA	NA	0	89.1	0.845	0	NA	Gnk2 domain, C-X8-C-X2-C motif{3.30.430.20,0.6034}|Pleckstrin-homology domain (PH domain)/Phosphotyrosine-binding domain (PTB){2.30.29.30,0.5419}|DD-peptidase/beta-lactamase superfamily{3.40.710.10,0.5254}|Beta-Lactamase (3.30.450) {3.30.450.90,0.5137}|ACT domain{3.30.70.260,0.5117}	Infected cell protein 8, ICP8 {d1urja_,0.5798}|Thermosome, A-domain{d1gmla_,0.5476}|Transcription factor TraR, N-terminal domain {d1l3la2,0.5396}|Penicillin binding protein 2a (PBP2A), C-terminal domain {d1vqqa3,0.5173}|Direct oxygen sensor protein, DOS {d1v9ya_,0.5051}|Protein EssC{d1wv3a1,0.501}	0	PSTG_10917|Pst_9302	NA	NA	NA	Zt-KP4-1_PDB_8ACX_A	0
204	1	12	0	KNF01867.1	PST-78	PST-78	MMNFRFALIAVMSLLAAHPQCAVASNGKDPTTCFTDVKVDRTDCMKALGEIVFDASGETTVQRISGNCYVQINKPSWVGISQAQVQSSVNKILSSCSPQAGSTKFTVKGAEVLVKLGNRSPKDSWETPFDADFPFDQETCLSVTGTNPIVVRDCMSASNKIPTVTREDSVAFDWGRKSEMIVEHNTCQLKFSTSDGSAIVAPIFEVMHAMNKLFKCDTKWGIISMKGAAGANGRTYIQSKPV	SNGKDPTTCFTDVKVDRTDCMKALGEIVFDASGETTVQRISGNCYVQINKPSWVGISQAQVQSSVNKILSSCSPQAGSTKFTVKGAEVLVKLGNRSPKDSWETPFDADFPFDQETCLSVTGTNPIVVRDCMSASNKIPTVTREDSVAFDWGRKSEMIVEHNTCQLKFSTSDGSAIVAPIFEVMHAMNKLFKCDTKWGIISMKGAAGANGRTYIQSKPV	242	218	0	NA	NA	NA	FxC(214-216)	NA	0	Non-apoplastic,0.52	Apoplastic: 0.56	Chloroplast,0.999|65-85	chlo:7,extr:3,nucl:2,cyto:1,golg:1	NA	0	8	0.0366972	NA	NA	NA	NA	0	93.7	0.877	0	NA	Gnk2 domain, C-X8-C-X2-C motif{3.30.430.20,0.6297}|ACT domain{3.30.70.260,0.5086}	Disabled homolog 1 (Dab1){d1ntva_,0.5453}|Protein EssC{d1wv3a1,0.5016}	0	PSTG_10917|Pst_9302	NA	NA	NA	Zt-KP4-1_PDB_8ACX_A	0
205	1	12	0	P_striiformis_PSTG_04986T0	CYR32	CYR32	MMNFRFALIAVMSLLAAHPQCAVASNGKDPTTCFTDVKVDRTDCMKALGEIVFDASGETTVQRISGNCYVQINKPSWVGISQAQVQSSVNKILSSCSPQAGSTKFTVKGAEVLVKLGNRSPKDSWETPFDADFPFDQETCLSVTGTNPIVVRDCMSASNKIPTVTREDSVAFDWGRKSEMIVEHNTCQLKFSTSDGSAIVAPIFEVMHAMNKLFKCDTKWGIISMKGAAGANGRTYIQSKPV	SNGKDPTTCFTDVKVDRTDCMKALGEIVFDASGETTVQRISGNCYVQINKPSWVGISQAQVQSSVNKILSSCSPQAGSTKFTVKGAEVLVKLGNRSPKDSWETPFDADFPFDQETCLSVTGTNPIVVRDCMSASNKIPTVTREDSVAFDWGRKSEMIVEHNTCQLKFSTSDGSAIVAPIFEVMHAMNKLFKCDTKWGIISMKGAAGANGRTYIQSKPV	242	218	0	NA	NA	NA	FxC(214-216)	NA	0	Non-apoplastic,0.52	Apoplastic: 0.56	Chloroplast,0.999|65-85	chlo:7,extr:3,nucl:2,cyto:1,golg:1	NA	0	8	0.0366972	NA	NA	NA	NA	0	93.7	0.878	0	NA	Gnk2 domain, C-X8-C-X2-C motif{3.30.430.20,0.6298}|ACT domain{3.30.70.260,0.5004}	Disabled homolog 1 (Dab1){d1ntva_,0.5454}	0	PSTG_10917|Pst_9302	NA	NA	NA	Zt-KP4-1_PDB_8ACX_A	0
206	1	12	0	P_striiformis_PSTG_05001T0	CYR32	CYR32	MNFRFALIAVMSLLAAHSQCAVASNGKDPTTCFTDVKVDRTDCMKALGEIVYDASGETTVQRISGNCYVQINKPSWVGISQAQVQSSVNKILTSCLPQAGSTKLTVKGAEVLVKLGNRSPKDSWQTPFDADFPFDQETCLSVTGTKPIQREDCMQALNNIPFGREGNSVGFLWERKPEMIAQHQSCQLKVSTSDGSSIVAKPYELMNGMSRLFKCDKQWGIISIKGAAGPNGRTYIQMQST	SNGKDPTTCFTDVKVDRTDCMKALGEIVYDASGETTVQRISGNCYVQINKPSWVGISQAQVQSSVNKILTSCLPQAGSTKLTVKGAEVLVKLGNRSPKDSWQTPFDADFPFDQETCLSVTGTKPIQREDCMQALNNIPFGREGNSVGFLWERKPEMIAQHQSCQLKVSTSDGSSIVAKPYELMNGMSRLFKCDKQWGIISIKGAAGPNGRTYIQMQST	241	218	0	NA	NA	NA	FxC(213-215)	NA	0	Apoplastic,0.56	Apoplastic: 0.62 Cytoplasmic: 0.547	Chloroplast,0.997|63-85	chlo:7,extr:3,nucl:2,cyto:1,golg:1	NA	0	8	0.0366972	NA	NA	NA	NA	0	91.2	0.855	0	Hce2 domain-containing protein {8acx_G,0.615} | Heme pas sensor protein{1vb6_B,0.5999} | Hce2 domain-containing protein {8acx_C,0.5852}	Gnk2 domain, C-X8-C-X2-C motif{3.30.430.20,0.6422}|ACT domain{3.30.70.260,0.505}	Direct oxygen sensor protein, DOS {d1v9ya_,0.6209}|Disabled homolog 1 (Dab1){d1ntva_,0.5616}|C-terminal domain of NSF-N, NSF-Nc {d1qcsa2,0.5166}|Penicillin binding protein 2a (PBP2A), C-terminal domain {d1vqqa3,0.5118}	0	PSTG_10917|Pst_9302	NA	NA	NA	Zt-KP4-1_PDB_8ACX_A	0
207	1	12	0	P_striiformis_PSTG_10783T0	CYR32	CYR32	MMNFRFTLIAVISLLAAHPQCAVASNEKEPTTCFTDVKVTRTDCMKALREIVYDASGETTVQRISGNCYGELADGDPLAIVSSQAQVQSSVDKILSSCSPQAGSTKLTVHGAEVSVKLGNRSPKDSWMKPFDADFPFGQETCFSVSGTKPIKNEDCIQAYNKIPIGREGNLAGFLWERRTEMTVEHQTCQLKISTSDGSPIVARPNEFMRGISQLLNCDKQWGIVSIKGAAGPNGRVYIQIQST	SNEKEPTTCFTDVKVTRTDCMKALREIVYDASGETTVQRISGNCYGELADGDPLAIVSSQAQVQSSVDKILSSCSPQAGSTKLTVHGAEVSVKLGNRSPKDSWMKPFDADFPFGQETCFSVSGTKPIKNEDCIQAYNKIPIGREGNLAGFLWERRTEMTVEHQTCQLKISTSDGSPIVARPNEFMRGISQLLNCDKQWGIVSIKGAAGPNGRVYIQIQST	244	220	0	NA	NA	IxAR(201-204)	NA	NA	0	Non-apoplastic,0.67	Apoplastic: 0.68	NA	chlo:9,extr:3,nucl:1,cyto:1	NA	0	8	0.0363636	NA	NA	NA	NA	0	88.6	0.844	0	NA	PAS domain{3.30.450.20,0.6487}|Gnk2 domain, C-X8-C-X2-C motif{3.30.430.20,0.6263}|Metal Binding Protein, Guanine Nucleotide Exchange Factor; Chain A {2.170.150.10,0.5811}	Penicillin binding protein 2a (PBP2A), C-terminal domain {d1vqqa3,0.5182}|C-terminal domain of NSF-N, NSF-Nc {d1qcsa2,0.5045}	0	PSTG_10917|Pst_9302	NA	NA	NA	Zt-KP4-1_PDB_8ACX_A	0
208	1	12	0	POW18512.1	93TX-2_H	93TX-2	MMNFRFALIAVMSLLAAHCQCAVASNGKEDPTTCFTDVKVTRTDCMKALGEIVYDASGETTVQRISGNCYVQINKPSAVGISQAQVQSSVNKILSSCSPQAGSTKLTVKGAEVLVKLGNRSPKDSWQTPFDADFPFDQETCLSVTGTKPIQREDCMQALNNIPFGREGNSVGFLWERKPEMIAQHQSCQLKVSTSDGSSIVAKPYELMNGMSRLFKCDKQWGIISIKGAAGPNGRTYIQMQST	SNGKEDPTTCFTDVKVTRTDCMKALGEIVYDASGETTVQRISGNCYVQINKPSAVGISQAQVQSSVNKILSSCSPQAGSTKLTVKGAEVLVKLGNRSPKDSWQTPFDADFPFDQETCLSVTGTKPIQREDCMQALNNIPFGREGNSVGFLWERKPEMIAQHQSCQLKVSTSDGSSIVAKPYELMNGMSRLFKCDKQWGIISIKGAAGPNGRTYIQMQST	243	219	0	NA	NA	NA	FxC(215-217)	NA	0	Non-apoplastic,0.61	Cytoplasmic: 0.639 Apoplastic: 0.571	Chloroplast,0.999|66-86	chlo:7,extr:5,nucl:1,cyto:1	NA	0	8	0.0365297	NA	NA	NA	NA	0	90.9	0.856	0	Hce2 domain-containing protein {8acx_G,0.6281} | Hce2 domain-containing protein {8acx_C,0.5869} | Heme pas sensor protein{1vb6_B,0.574}	Gnk2 domain, C-X8-C-X2-C motif{3.30.430.20,0.6289}	C-terminal domain of NSF-N, NSF-Nc {d1cr5a2,0.7531}|Infected cell protein 8, ICP8 {d1urja_,0.6686}|Direct oxygen sensor protein, DOS {d1v9ya_,0.623}|Disabled homolog 1 (Dab1){d1ntva_,0.5585}|Penicillin binding protein 2a (PBP2A), C-terminal domain {d1vqqa3,0.5124}|D,D-carboxypeptidase DacA, N-terminal domain{d1xp4a2,0.5004}	0	PSTG_10917|Pst_9302	NA	NA	NA	Zt-KP4-1_PDB_8ACX_A	0
209	1	12	0	POW19173.1	93TX-2_H	93TX-2	MVDIMMNFRFTLIAVISLLAAHPQCAVASNEKEPTTCFTDVKVTRTDCMKALREIVYDASGETTVQRISGNCYGELADGDPLAIVSSQAQVQSSVDKILSSCSPQAGSTKLTVHGAEVSVKLGNRSPKDSWMKPFDADFPFGQETCFSVSGTKPIKNEDCIQAYNKIPIGREGNLAGFLWERRTEMTVEHQTCQLKISTSDGSPIVARPNEFMRGISQLLNCDKQWGIVSIKGAAGPNGRVYIQIQST	SNEKEPTTCFTDVKVTRTDCMKALREIVYDASGETTVQRISGNCYGELADGDPLAIVSSQAQVQSSVDKILSSCSPQAGSTKLTVHGAEVSVKLGNRSPKDSWMKPFDADFPFGQETCFSVSGTKPIKNEDCIQAYNKIPIGREGNLAGFLWERRTEMTVEHQTCQLKISTSDGSPIVARPNEFMRGISQLLNCDKQWGIVSIKGAAGPNGRVYIQIQST	248	220	0	NA	NA	IxAR(205-208)	NA	NA	0	Non-apoplastic,0.67	Apoplastic: 0.559	NA	chlo:9,extr:3,nucl:1,cyto:1	NA	0	8	0.0363636	NA	NA	NA	NA	0	89.4	0.847	0	Hce2 domain-containing protein {8acx_G,0.5718}	PAS domain{3.30.450.20,0.6298}|Gnk2 domain, C-X8-C-X2-C motif{3.30.430.20,0.6036}|START domain{3.30.530.20,0.5682}|Golgi alpha-mannosidase II {2.60.40.1180,0.5663}|Pleckstrin-homology domain (PH domain)/Phosphotyrosine-binding domain (PTB){2.30.29.30,0.5464}|ACT domain{3.30.70.260,0.5092}	Infected cell protein 8, ICP8 {d1urja_,0.5746}|Thermosome, A-domain{d1gmla_,0.5452}|Disabled homolog 1 (Dab1){d1ntva_,0.5323}|Penicillin binding protein 2a (PBP2A), C-terminal domain {d1vqqa3,0.5173}|Direct oxygen sensor protein, DOS {d1v9ya_,0.5023}	0	PSTG_10917|Pst_9302	NA	NA	NA	NA	0
210	1	12	0	PST0821_07584	PST-08/21	PST-08/21	MNFRFALIAVMSLLAAHPQCAVASNGKDPTTCFTDVKVDRTDCMKALGEIVFDASGETTVQRISGNCYRIPSDQSPSFIHTNARRTNGDLPPHLPGPNQQTELGWHAQVQSSVNKILSSCSPQAGSTKFTVKGAEVLVKLGNRSPKDSWETPFDADFPYDQETCLSVTGTNPIVIRDCMSASNKIPTVTKEDSVAFDWGRKSEMIVEHNTCQSDDADSNYQHIITRADQSLKLCTL	SNGKDPTTCFTDVKVDRTDCMKALGEIVFDASGETTVQRISGNCYRIPSDQSPSFIHTNARRTNGDLPPHLPGPNQQTELGWHAQVQSSVNKILSSCSPQAGSTKFTVKGAEVLVKLGNRSPKDSWETPFDADFPYDQETCLSVTGTNPIVIRDCMSASNKIPTVTKEDSVAFDWGRKSEMIVEHNTCQSDDADSNYQHIITRADQSLKLCTL	236	213	0	NA	NA	NA	NA	NA	0	Non-apoplastic,0.58	Apoplastic: 0.75	NA	nucl:7,chlo:3,cyto:2,extr:2	NA	0	8	0.0375587	NA	NA	NA	NA	0	57.2	0.532	0	Arylsulfatase {7an1_AAA,0.5275}	Single alpha-helices involved in coiled-coils or other helix-helix interfaces (1.20.5) {1.20.5.2050,0.6689}|Integrase, DNA-binding domain {3.30.160.390,0.5553}|START domain{3.30.530.20,0.532}|Gnk2 domain, C-X8-C-X2-C motif{3.30.430.20,0.5222}|Lipocalin (2.40.128) {2.40.128.240,0.5128}|Immunoglobulins {2.60.40.10,0.5057}	YdcK-like{d2piga_,0.6925}|RuvB-like 2 protein, RUVBL2 (TIP49b) {d2cqaa1,0.6324}|Bet v1-like{d3uida_,0.5904}|Fe-only hydrogenase, catalytic domain{d3c8ya1,0.5854}|Nucleotidylyl transferase{d3mxta_,0.572}|Purine nucleoside phosphorylase, PNP{d1odka_,0.5402}|Hypothetical protein PA4716 {d1u0ka1,0.5145}	0	PSTG_10917|Pst_9302	NA	NA	NA	NA	0
211	1	12	0	Pst104E_04749	104E137A-_P	104E137A-	MNFRFALIAVMSLLAAHPQCAVASNGKDPTTCFTDVKVDRTDCMKALGEIVFDASGETTVQRISGNCYVQINKPSWVGISQAQVQSSVNKILSSCSPQAGSTKFTVKGAEVLVKLGNRSPKDSWETPFDADFPFDQETCLSVTGTNPIVVRDCMSASNKIPTVTREDSVAFDWGRKSEMIVEHNTCQLKFSTSDGSAIVAPIFEVMHAMNKLFKCDKEWGIISMKGAAGANGRTYIQSKPV	SNGKDPTTCFTDVKVDRTDCMKALGEIVFDASGETTVQRISGNCYVQINKPSWVGISQAQVQSSVNKILSSCSPQAGSTKFTVKGAEVLVKLGNRSPKDSWETPFDADFPFDQETCLSVTGTNPIVVRDCMSASNKIPTVTREDSVAFDWGRKSEMIVEHNTCQLKFSTSDGSAIVAPIFEVMHAMNKLFKCDKEWGIISMKGAAGANGRTYIQSKPV	241	218	0	NA	NA	NA	FxC(213-215)	NA	0	Non-apoplastic,0.52	Apoplastic: 0.665 Cytoplasmic: 0.501	Chloroplast,0.999|65-85	chlo:7,extr:3,nucl:2,cyto:1,golg:1	NA	0	8	0.0366972	NA	NA	NA	NA	0	93.8	0.88	0	NA	Gnk2 domain, C-X8-C-X2-C motif{3.30.430.20,0.6271}	Disabled homolog 1 (Dab1){d1ntva_,0.5439}	0	PSTG_10917|Pst_9302	NA	NA	NA	Zt-KP4-1_PDB_8ACX_A	0
212	1	12	0	Pst104E_04750	104E137A-_P	104E137A-	MNFRFALIAVMSLLAAHSQCAVASNGKDPTTCFTDVKVDRTDCMKALGEIVYDASGETTVQRISGNCYVQINKPSWVGISQAQVQSSVNKILSSCSPQAGSTKFTVKGAEVLVKLGNRSPKDSWETPFDADFPYDQETCLSVTGTNPIVIRDCMSASNKIPTVTKEDSVAFDWGRKSEMIIEHNTCQLKFSTSDGSAIVAPIFEVMHAMNKLFKCDKEAQVQSSVDKILNSCSPQAGSTKLTVKGAEVLVKLGNRSPKDSWQTPFDADFPFDQETCLSVTGTKPIQREDCMQALNNIPFGREGNSVGFLWERKPEMIAQHQSCQLKVSTSDGSSIVAKPYELMNGMSRLFKCDKQWGIISIKGAAGPNGRTYIQMQST	SNGKDPTTCFTDVKVDRTDCMKALGEIVYDASGETTVQRISGNCYVQINKPSWVGISQAQVQSSVNKILSSCSPQAGSTKFTVKGAEVLVKLGNRSPKDSWETPFDADFPYDQETCLSVTGTNPIVIRDCMSASNKIPTVTKEDSVAFDWGRKSEMIIEHNTCQLKFSTSDGSAIVAPIFEVMHAMNKLFKCDKEAQVQSSVDKILNSCSPQAGSTKLTVKGAEVLVKLGNRSPKDSWQTPFDADFPFDQETCLSVTGTKPIQREDCMQALNNIPFGREGNSVGFLWERKPEMIAQHQSCQLKVSTSDGSSIVAKPYELMNGMSRLFKCDKQWGIISIKGAAGPNGRTYIQMQST	378	355	0	NA	NA	NA	FxC(213-215,350-352)	NA	0	Non-apoplastic,0.73	Cytoplasmic: 0.546	Chloroplast,0.999|65-85	chlo:5,nucl:4,extr:2,cyto:1,cysk:1,golg:1	NA	0	13	0.0366197	NA	NA	NA	NA	0	86.8	0.561	0	NA	Gnk2 domain, C-X8-C-X2-C motif{3.30.430.20,0.6364}|ACT domain{3.30.70.260,0.5129}	YdcK-like{d2piga_,0.6586}|G proteins{d2gj8a_,0.5473}|Disabled homolog 1 (Dab1){d1ntva_,0.5377}|Penicillin binding protein 2a (PBP2A), C-terminal domain {d1vqqa3,0.5154}	0	PSTG_10917|Pst_9302	NA	NA	NA	Zt-KP4-1_PDB_8ACX_A	0
213	1	12	0	Pst104E_20630	104E137A-_H	104E137A-	MNFRFALIAVMSLLAAHPQCAVASNGKDPTTCFTDVKVDRTDCMKALGEIVFDASGETTVQRISGNCYVQINKPSWVGISQAQVQSSVNKILSSCSPQAGSTKFTVKGAEVLVKLGNRSPKDSWETPFDADFPYDQETCLSVTGTNPIVIRDCISASNKIPTVTKEDSVAFDWGRKSEMIIEHNTCQLKFSTSDGSAIVAPIFEVMHAMNKLFKCDKEWGIISMKGAAGANGRTYIQSKPV	SNGKDPTTCFTDVKVDRTDCMKALGEIVFDASGETTVQRISGNCYVQINKPSWVGISQAQVQSSVNKILSSCSPQAGSTKFTVKGAEVLVKLGNRSPKDSWETPFDADFPYDQETCLSVTGTNPIVIRDCISASNKIPTVTKEDSVAFDWGRKSEMIIEHNTCQLKFSTSDGSAIVAPIFEVMHAMNKLFKCDKEWGIISMKGAAGANGRTYIQSKPV	241	218	0	NA	NA	NA	FxC(213-215)	NA	0	Apoplastic,0.56	Apoplastic: 0.76 Cytoplasmic: 0.528	Chloroplast,0.999|65-85	chlo:7,extr:3,nucl:2,cyto:1,golg:1	NA	0	8	0.0366972	NA	NA	NA	NA	0	93.9	0.878	0	Hce2 domain-containing protein {8acx_G,0.5534}	Gnk2 domain, C-X8-C-X2-C motif{3.30.430.20,0.6281}|CD59 {2.10.60.10,0.5043}|ACT domain{3.30.70.260,0.5039}	Disabled homolog 1 (Dab1){d1ntva_,0.5451}	0	PSTG_10917|Pst_9302	NA	NA	NA	Zt-KP4-1_PDB_8ACX_A	0
214	1	12	0	Pst104E_20631	104E137A-_H	104E137A-	MNFRFALIAVMSLLAAHCQCAVASNGKDPTTCFTDVKVTRTDCMKALGEIVYDASGETTVQRISGNCYVQINKPSGVGISQAQVQSSVDKILNSCSPQAGSTKLTVKGAEVLVKLGNRSPKDSWQTPFDADFPFDQETCLSVTGTKPIQREDCMQALNNIPFGREGNSVGFLWERKPEMIAQHQSCQLKVSTSDGSSIVAKPYELMNGMSRLFKCDKQWGIISIKGAAGPNGRTYIQMQST	AVASNGKDPTTCFTDVKVTRTDCMKALGEIVYDASGETTVQRISGNCYVQINKPSGVGISQAQVQSSVDKILNSCSPQAGSTKLTVKGAEVLVKLGNRSPKDSWQTPFDADFPFDQETCLSVTGTKPIQREDCMQALNNIPFGREGNSVGFLWERKPEMIAQHQSCQLKVSTSDGSSIVAKPYELMNGMSRLFKCDKQWGIISIKGAAGPNGRTYIQMQST	241	221	0	NA	NA	NA	FxC(213-215)	NA	0	Apoplastic,0.64	Apoplastic: 0.682 Cytoplasmic: 0.604	NA	chlo:11,cyto:1,extr:1,golg:1	NA	0	8	0.0361991	NA	NA	NA	NA	0	90.5	0.845	0	Heme pas sensor protein{1vb6_B,0.6085} | Hce2 domain-containing protein {8acx_C,0.589}	Gnk2 domain, C-X8-C-X2-C motif{3.30.430.20,0.6412}	C-terminal domain of NSF-N, NSF-Nc {d1cr5a2,0.7536}|Infected cell protein 8, ICP8 {d1urja_,0.6663}|Direct oxygen sensor protein, DOS {d1v9ya_,0.625}|Disabled homolog 1 (Dab1){d1ntva_,0.554}|D-aminoacid aminotransferase-like PLP-dependent enzymes{d3cswa_,0.5144}|Penicillin binding protein 2a (PBP2A), C-terminal domain {d1vqqa3,0.5084}|D,D-carboxypeptidase DacA, N-terminal domain{d1xp4a2,0.5065}|Pe…	0	PSTG_10917|Pst_9302	NA	NA	NA	Zt-KP4-1_PDB_8ACX_A	0
215	1	12	0	Pst104E_21837	104E137A-_H	104E137A-	MNFRFTLIAVISLLAAHPQCAVASNEKEPTTCFTDVKVTRTDCMKYAPISPTCPTLISLAEVIRASRALREIVYDASGETTVQRISGNCYVQITKPSAVGISQAQVQSSVDKILSSCSPQAGSTKLTVHGAEVSVKLGNRSPKDSWMKPFDADFPFGQETCFSVSGTKPIKNEDCIQAYNKIPIGREGNLAGFLWERRTEMTVEHQTCQLKISTSDGSPIVARPNEFMRGISQLLNCDKQWGIVSIKGAAGPNGRVYIQIQST	SNEKEPTTCFTDVKVTRTDCMKYAPISPTCPTLISLAEVIRASRALREIVYDASGETTVQRISGNCYVQITKPSAVGISQAQVQSSVDKILSSCSPQAGSTKLTVHGAEVSVKLGNRSPKDSWMKPFDADFPFGQETCFSVSGTKPIKNEDCIQAYNKIPIGREGNLAGFLWERRTEMTVEHQTCQLKISTSDGSPIVARPNEFMRGISQLLNCDKQWGIVSIKGAAGPNGRVYIQIQST	263	240	0	RxLR(67-70)	NA	IxAR(220-223)	NA	NA	0	Non-apoplastic,0.71	Apoplastic: 0.502	Chloroplast,0.977|27-48	chlo:9,extr:3,nucl:2	NA	0	9	0.0375	NA	NA	NA	NA	0	83.4	0.794	0	Heme pas sensor protein{1vb6_B,0.5816} | Hce2 domain-containing protein {8acx_G,0.5624} | Hce2 domain-containing protein {8acx_C,0.5513}	PAS domain{3.30.450.20,0.6599}|Gnk2 domain, C-X8-C-X2-C motif{3.30.430.20,0.5856}	Infected cell protein 8, ICP8 {d1urja_,0.6575}|Putative acetyltransferase EF0945{d1u6ma_,0.6116}|Chalcone synthase{d1bi5a2,0.5258}|Penicillin binding protein 2a (PBP2A), C-terminal domain {d1vqqa3,0.5191}	0	PSTG_10917|Pst_9302	NA	NA	NA	Zt-KP4-1_PDB_8ACX_A	0
216	1	12	0	PST21_09576	PST-21	PST-21	MNFRFALIAVMSLLAAHPQCAVASNGKDPTTCFTDVKVDRTDCMKALGEIVFDASGETTVQRISGNCYVQINKPSWVGISQAQVQSSVNKILSSCSPQAGSTKFTVKGAEVLVKLGNRSPKDSWETPFDADFPFDQETCLSVTGTNPIVVRDCMSASNKIPTVTREDSVAFDWGRKSEMIVEHNTCQLKFSTSDGSAIVAPIFEVMHAMNKLFKCDKEWGIISMKGAAGANGRTYIQSKPV	SNGKDPTTCFTDVKVDRTDCMKALGEIVFDASGETTVQRISGNCYVQINKPSWVGISQAQVQSSVNKILSSCSPQAGSTKFTVKGAEVLVKLGNRSPKDSWETPFDADFPFDQETCLSVTGTNPIVVRDCMSASNKIPTVTREDSVAFDWGRKSEMIVEHNTCQLKFSTSDGSAIVAPIFEVMHAMNKLFKCDKEWGIISMKGAAGANGRTYIQSKPV	241	218	0	NA	NA	NA	FxC(213-215)	NA	0	Non-apoplastic,0.52	Apoplastic: 0.665 Cytoplasmic: 0.501	NA	chlo:7,extr:3,nucl:2,cyto:1,golg:1	NA	0	8	0.0366972	NA	NA	NA	NA	0	93.8	0.88	0	NA	Gnk2 domain, C-X8-C-X2-C motif{3.30.430.20,0.6272}|ACT domain{3.30.70.260,0.5098}	Disabled homolog 1 (Dab1){d1ntva_,0.5442}	0	PSTG_10917|Pst_9302	NA	NA	NA	Zt-KP4-1_PDB_8ACX_A	0
217	1	12	0	PST21_15924	PST-21	PST-21	MNFRFALIAVMSLLAAHCQCAVASNGKDPTTCFTDVKVTRTDFIRANRALGEIVYDASGETTVQRISGNCYVQINKPSGVGISQAQVQSSVDKILNSCSPQAGSTKLTVKGAEVLVKLGNRSPKDSWQTPFDADFPFDQETCLSVTGTKPIQREDCMQALNSIPFGREGNSVGFLWERKPEMIAQHQSCQWGIISIKGAAGPNGRTYIQMQST	CQCAVASNGKDPTTCFTDVKVTRTDFIRANRALGEIVYDASGETTVQRISGNCYVQINKPSGVGISQAQVQSSVDKILNSCSPQAGSTKLTVKGAEVLVKLGNRSPKDSWQTPFDADFPFDQETCLSVTGTKPIQREDCMQALNSIPFGREGNSVGFLWERKPEMIAQHQSCQWGIISIKGAAGPNGRTYIQMQST	213	196	0	NA	NA	NA	NA	NA	0	Apoplastic,0.77	Apoplastic: 0.852 Cytoplasmic: 0.541	NA	chlo:9,extr:4,nucl:1	NA	0	8	0.0408163	NA	NA	NA	NA	0	75.8	0.699	0	Hce2 domain-containing protein {8acx_D,0.6326} | Cysteine-rich repeat secretory protein 15 {6grf_A,0.5992} | Cysteine-rich repeat secretory protein 15 {6grf_C,0.5913} | Spike glycoprotein,Spike glycoprotein,Spike glycoprotein,Fusion protein {8wro_B,0.5825} | Hce2 domain-containing protein {8acx_C,0.579} | Cysteine-rich repeat secretory protein 15 {6grf_B,0.5655} | Disabled homolog 1 {1oqn_B,0.551…	CAP {3.40.33.10,0.6232}|Arylamine N-acetyltransferase fold (3.30.2140) {3.30.2140.20,0.6224}|Gnk2 domain, C-X8-C-X2-C motif{3.30.430.20,0.6131}|FAD/NAD(P)-binding domain{3.50.50.60,0.5843}|PAS domain{3.30.450.20,0.5787}|Jelly Rolls (2.60.120) {2.60.120.1130,0.574}|Rhodopsin 7-helix transmembrane proteins{1.20.1070.10,0.552}|ACT domain{3.30.70.260,0.5266}|TolB, C-terminal domain {2.120.10.30,0.504…	C-terminal domain of NSF-N, NSF-Nc {d1cr5a2,0.7401}|NLI interacting factor-like phosphatase{d2ghta_,0.6914}|Intron-encoded homing endonuclease I-HmuI{d1u3em1,0.6514}|Disabled homolog 1 (Dab1){d1ntva_,0.5907}|Hypothetical protein YybH {d2gxfa1,0.5749}|Leucine aminopeptidase (Aminopeptidase A), N-terminal domain{d1lama2,0.5584}|C-terminal domain of NSF-N, NSF-Nc {d1qcsa2,0.5455}|D,D-carboxypeptidas…	0	PSTG_10917|Pst_9302	NA	NA	NA	Zt-KP4-1_PDB_8ACX_A	0
218	1	12	0	PST43_03599	PST-43	PST-43	MNFRFALIAVMSLLAAHPQCAVASDGKDPTTCFTDVKVIRTDFIRANRALRDIIYDASGETTVQRISGDCYVQINKPSGVGISQAQVQSSVDKILNTCSPQAGSTKLTVKGAEVLVKLGNRSPKDSWKKPFDADFPYDQETCLSVTGTKPIDIRDCMQAFRMIPVDPSGTTFAFRQERRTEITVQQNTCELKISTSDGSPIVASISQVMSAMTKLFKCDTKWGIISIRGAGGPNGRTYIQVQSV	SDGKDPTTCFTDVKVIRTDFIRANRALRDIIYDASGETTVQRISGDCYVQINKPSGVGISQAQVQSSVDKILNTCSPQAGSTKLTVKGAEVLVKLGNRSPKDSWKKPFDADFPYDQETCLSVTGTKPIDIRDCMQAFRMIPVDPSGTTFAFRQERRTEITVQQNTCELKISTSDGSPIVASISQVMSAMTKLFKCDTKWGIISIRGAGGPNGRTYIQVQSV	244	221	0	RxLR(48-51)	NA	NA	FxC(216-218)	NA	0	Non-apoplastic,0.53	Apoplastic: 0.711 Cytoplasmic: 0.506	NA	chlo:8,extr:5,nucl:1	NA	0	7	0.0316742	NA	NA	NA	NA	0	90	0.856	0	Xylosidase/arabinofuranosidase Xsa43E{4nov_A,0.5294}	Gnk2 domain, C-X8-C-X2-C motif{3.30.430.20,0.6111}	Infected cell protein 8, ICP8 {d1urja_,0.6659}|Penicillin binding protein 2a (PBP2A), C-terminal domain {d1vqqa3,0.5391}|D-aminoacid aminotransferase-like PLP-dependent enzymes{d3cswa_,0.5078}	0	PSTG_10917|Pst_9302	NA	NA	NA	Zt-KP4-1_PDB_8ACX_A	0
219	1	12	0	PST43_18124	PST-43	PST-43	MNFRFALIAVMSLLAAHSQCAVASNGKDPTTCFTDVKVDRTDCMKALGEIVFDASGETTVQRISGNCYVQINKPSWVGISQAQVQSSVNKILSSCSPQAGSTKFTVKGAEVLVKLGNRSPKDSWETPFDADFPYDQETCLSVTGTNPIVIRDCISASNKIPTVTKEDSVAFDWGRKSEMIIEHNTCQ	SNGKDPTTCFTDVKVDRTDCMKALGEIVFDASGETTVQRISGNCYVQINKPSWVGISQAQVQSSVNKILSSCSPQAGSTKFTVKGAEVLVKLGNRSPKDSWETPFDADFPYDQETCLSVTGTNPIVIRDCISASNKIPTVTKEDSVAFDWGRKSEMIIEHNTCQ	187	164	0	NA	NA	NA	NA	NA	0	Apoplastic,0.56	Apoplastic: 0.892 Cytoplasmic: 0.604	Chloroplast,0.999|65-85	chlo:7,extr:4,nucl:1,cyto:1,golg:1	NA	0	7	0.0426829	Coils{Coil(186-187)}	NA	NA	NA	0	84.2	0.689	0	Cysteine-rich repeat secretory protein 15 {6grf_C,0.61} | Cysteine-rich repeat secretory protein 15 {6grf_A,0.5923} | Heme pas sensor protein{1vb6_B,0.5549} | Cysteine-rich repeat secretory protein 2 {6gre_A,0.5106} | Alpha-galactosyl-binding lectin{4nds_A,0.5024}	Gnk2 domain, C-X8-C-X2-C motif{3.30.430.20,0.6427}|PAS domain{3.30.450.20,0.5229}|ACT domain{3.30.70.260,0.5083}	C-terminal domain of NSF-N, NSF-Nc {d1cr5a2,0.6556}|Infected cell protein 8, ICP8 {d1urja_,0.638}|Putative acetyltransferase EF0945{d1u6ma_,0.5633}|Direct oxygen sensor protein, DOS {d1v9ya_,0.5596}|Hypothetical protein YybH {d2gxfa1,0.5569}|Disabled homolog 1 (Dab1){d1ntva_,0.5475}|Putative glucosidase YicI, N-terminal domain {d2f2ha2,0.5224}|Bifunctional enzyme dihydrofolate reductase-thymidyla…	0	PSTG_10917|Pst_9302	NA	NA	NA	NA	0
220	1	14	0	DK0911_16054	Pst-DK0911_P	Pst-DK0911	MSFTTKIAVVVGLIMAGSYSCNTDSLSPRGEVSLRTPLTLKSVHESDDKHLVQKYTLGDPNLAAKTVVEVYATKSTGSTLAKRESRSQSPDEERPIDLTPSTCTSQVCYSGSFQGPKKTDCDTIVAAQLYNSTGSLRAFPGTYVLVYSGTCVVVFQNPIGKPEYTHTLDYNWAKLGTVILDLQKKCDKPDDLSIGGACKIDHYLKFNFKNVLISLQRYVAPSNAATAS	CNTDSLSPRGEVSLRTPLTLKSVHESDDKHLVQKYTLGDPNLAAKTVVEVYATKSTGSTLAKRESRSQSPDEERPIDLTPSTCTSQVCYSGSFQGPKKTDCDTIVAAQLYNSTGSLRAFPGTYVLVYSGTCVVVFQNPIGKPEYTHTLDYNWAKLGTVILDLQKKCDKPDDLSIGGACKIDHYLKFNFKNVLISLQRYVAPSNAATAS	228	208	0	NA	NA	NA	YxC(19-21)	NA	0	Apoplastic,0.7	Apoplastic: 0.815	NA	chlo:9,nucl:3,cyto:2	NA	0	7	0.0336538	ProSiteProfiles{Prokaryotic membrane lipoprotein lipid attachment site profile(1-21)}	NA	NA	NA	0	81.7	0.809	0	Bifunctional P-450/NADPH-P450 reductase {4dqk_B,0.7672} | Ferredoxin--NADP reductase, leaf isozyme, chloroplastic {3mhp_B,0.7566} | Bifunctional P-450/NADPH-P450 reductase {4dql_B,0.754} | FERREDOXIN-NADP+ REDUCTASE{1gaq_C,0.7512} | FERREDOXIN--NADP REDUCTASE, LEAF ISOZYME, CHLOROPLASTIC {2xnc_A,0.7473} | Ferredoxin--NADP reductase{5vw4_A,0.7429} | Ferredoxin--NADP reductase{5vwb_A,0.7386} | Ferr…	Translation factors{2.40.30.10,0.7473}|Apoptosis, Tumor Necrosis Factor Receptor Associated Protein 2; Chain A{2.60.210.10,0.7438}|Alpha/Beta hydrolase fold, catalytic domain {3.40.50.1820,0.6096}|Nuclear Transport Factor 2; Chain: A, (3.10.450) {3.10.450.240,0.5863}|FAD/NAD(P)-binding domain{3.50.50.60,0.5391}|OB fold (Dihydrolipoamide Acetyltransferase, E2P) (2.40.50) {2.40.50.110,0.5049}	GTP cyclohydrolase II, RibA{d2bz1a1,0.5822}|Pertussis toxin S4 subunit{d1prtd_,0.5808}|ADP-ribose pyrophosphatase homologue YffH{d3o69a_,0.5468}|ADP-ribose pyrophosphatase{d1g0sa_,0.5409}|Copper amine oxidase, domains 1 and 2{d1w6ga2,0.5352}|Synaptojanin, IPP5C domain {d1i9za_,0.5203}|Putative cytoplasmic protein STM4215{d2gjva1,0.5195}	0	PSTG_10917|Pst18363|Pst_9302	Pst18363	NA	NA	NA	0
221	1	14	0	DK0911_16066	Pst-DK0911_P	Pst-DK0911	MFLSIKIAVAVGLMIAGTDCNAEPLSPRGEVSLHTPLTLKSVHESDDKHLVQKFILGDPKLSAKTVVEVYATNPTGSTLAKRDSPPQSPVEERPLDLTPSSCTSQVCYSGSFRGPLKTDCDTIVAAQLYNSTGSLRAFPGNYVLVYSGTCVVVFQNPISKPEYTYTLDYNWAKLGTVILDIQKKCDKPDDQSIGGACKIDHYLKFNFKNVLISLQRYVAPAKAGSDS	EPLSPRGEVSLHTPLTLKSVHESDDKHLVQKFILGDPKLSAKTVVEVYATNPTGSTLAKRDSPPQSPVEERPLDLTPSSCTSQVCYSGSFRGPLKTDCDTIVAAQLYNSTGSLRAFPGNYVLVYSGTCVVVFQNPISKPEYTYTLDYNWAKLGTVILDIQKKCDKPDDQSIGGACKIDHYLKFNFKNVLISLQRYVAPAKAGSDS	227	205	0	NA	NA	NA	NA	NA	0	Non-apoplastic,0.62	Apoplastic: 0.72	NA	chlo:7,nucl:3,cyto:2,extr:2	NA	0	6	0.0292683	NA	NA	NA	NA	0	82	0.808	0	Bifunctional P-450/NADPH-P450 reductase {4dqk_B,0.7954} | Bifunctional P-450/NADPH-P450 reductase {4dql_B,0.7808} | Ferredoxin--NADP reductase, leaf isozyme, chloroplastic {3mhp_B,0.7776} | FERREDOXIN-NADP+ REDUCTASE{1gaq_C,0.7679} | PROTEIN (FERREDOXIN:NADP+ REDUCTASE) {1qfz_B,0.7591} | FERREDOXIN--NADP REDUCTASE, LEAF ISOZYME, CHLOROPLASTIC {2xnc_A,0.7584} | PROTEIN (FERREDOXIN:NADP+ REDUCTASE)…	Translation factors{2.40.30.10,0.7584}|Kelch-type beta propeller {2.120.10.80,0.6721}|FAD/NAD(P)-binding domain{3.50.50.60,0.6296}|Dihydrodipicolinate Reductase; domain 2{3.30.360.10,0.6117}|Alpha/Beta hydrolase fold, catalytic domain {3.40.50.1820,0.5936}|SH3 type barrels. (2.30.30) {2.30.30.30,0.5853}|Endonuclease/exonuclease/phosphatase {3.60.10.10,0.5444}	Golgi alpha-mannosidase II{d3bvua2,0.6725}|Eukaryotic initiation translation factor 5a (eIF5a){d1iz6a1,0.6296}|Hypothetical protein TT1751 (TTHA1732){d1j3ma_,0.5567}|Copper amine oxidase, domains 1 and 2{d1w6ga2,0.5409}|Elongation factor P N-terminal domain {d1ueba1,0.5333}|ADP-ribose pyrophosphatase{d1g0sa_,0.5329}|Unnamed hypothetical protein {d1q9ua_,0.5292}	0	PSTG_10917|Pst18363|Pst_9302	NA	NA	NA	NA	0
222	1	14	0	DK0911_16067	Pst-DK0911_P	Pst-DK0911	MFLSIKIAVAVGLLIAGSDCNAEPLSPRGEVSLHTPLLLKSVHESDDKHLVQKFILGDPNLSLKTVVEVYATNPAGSTLAKRDSPPQSPKEDRPIDLTPSTCTSQVCYSGTFQIPQKTDCDAIVAAQLYNSTGSLRSFPGMYVLVYAGTCVVVFQNPIGKPEYTHTLDYNWAKLGTVILDIQKKCNNPDDQSIGGACKIDHYLKFNFKNVLISLQRYVAPTKARSDS	EPLSPRGEVSLHTPLLLKSVHESDDKHLVQKFILGDPNLSLKTVVEVYATNPAGSTLAKRDSPPQSPKEDRPIDLTPSTCTSQVCYSGTFQIPQKTDCDAIVAAQLYNSTGSLRSFPGMYVLVYAGTCVVVFQNPIGKPEYTHTLDYNWAKLGTVILDIQKKCNNPDDQSIGGACKIDHYLKFNFKNVLISLQRYVAPTKARSDS	227	205	0	NA	NA	NA	NA	NA	0	Non-apoplastic,0.62	Apoplastic: 0.753	NA	E.R.:5.5,cyto:4,E.R._plas:3.5,chlo:1,nucl:1,mito:1,vacu:1	NA	0	6	0.0292683	NA	NA	NA	NA	0	81.8	0.802	0	Ferredoxin {3w5u_G,0.7554} | FERREDOXIN-NADP+ REDUCTASE{1gaq_C,0.7522} | Bifunctional P-450/NADPH-P450 reductase {4dqk_B,0.752} | Ferredoxin--NADP reductase, leaf isozyme, chloroplastic {3mhp_B,0.7504} | PROTEIN (FERREDOXIN:NADP+ REDUCTASE) {1qfz_B,0.7466} | Bifunctional P-450/NADPH-P450 reductase {4dql_B,0.7413} | FERREDOXIN--NADP REDUCTASE, LEAF ISOZYME, CHLOROPLASTIC {2xnc_A,0.7409} | chloropl…	Apoptosis, Tumor Necrosis Factor Receptor Associated Protein 2; Chain A{2.60.210.10,0.7537}|Translation factors{2.40.30.10,0.7448}|Double Stranded RNA Binding Domain (3.30.160) {3.30.160.20,0.6565}|Alpha/Beta hydrolase fold, catalytic domain {3.40.50.1820,0.6229}|Dihydrodipicolinate Reductase; domain 2{3.30.360.10,0.6066}|FAD/NAD(P)-binding domain{3.50.50.60,0.5689}|Kelch-type beta propeller {2.1…	putative serine/threonine phosphatase pstp/ppp{d1txoa_,0.6859}|Mammalian thioredoxin reductase, middle domain {d1h6va2,0.6083}|Oxygen-evolving enhancer protein PsbP{d1v2ba_,0.5984}|Exonuclease domain of family B DNA polymerases {d1q8ia1,0.595}|Eukaryotic initiation translation factor 5a (eIF5a){d1iz6a1,0.5788}|Pertussis toxin S4 subunit{d1prtd_,0.5657}|ADP-ribose pyrophosphatase{d1g0sa_,0.5554}|H…	0	PSTG_10917|Pst18363	Pst18363	NA	NA	Zt-KP4-1_PDB_8ACX_A	0
223	1	14	0	DK0911_16068	Pst-DK0911_P	Pst-DK0911	MFSRIFHLALALAAAAPYQSQAESLLPLGGDVPEVLSPLSVQGIRGNVNLELHQQYTIGDPAVKQKTLVEIYKYTSTGSALVKRDTPTPSPPPPNPRAWMPIDLTPAKCTSQVCYSGSYGGPEKTDCDVIVAAQMYNSTGSLVAPAGHYVLVSYGSCTVIFQHPMGKPKYNQVLQYNWAKLGSIILDLQKKCLKPDDQSIGGACKIARYGQYKFHNVVISLQRYIAPATPPTPNQGV	ESLLPLGGDVPEVLSPLSVQGIRGNVNLELHQQYTIGDPAVKQKTLVEIYKYTSTGSALVKRDTPTPSPPPPNPRAWMPIDLTPAKCTSQVCYSGSYGGPEKTDCDVIVAAQMYNSTGSLVAPAGHYVLVSYGSCTVIFQHPMGKPKYNQVLQYNWAKLGSIILDLQKKCLKPDDQSIGGACKIARYGQYKFHNVVISLQRYIAPATPPTPNQGV	237	215	0	NA	NA	NA	NA	NA	0	Apoplastic,0.7	Apoplastic: 0.759	NA	nucl:6,cyto:3,extr:3,cysk:2	NA	0	6	0.027907	NA	NA	NA	NA	0	78.4	0.758	0	Ferredoxin NADP reductase {3jqr_A,0.7116} | Ferredoxin NADP reductase {3jqq_E,0.7019} | Ferredoxin NADP reductase {3jqq_C,0.6977} | Ferredoxin NADP reductase {3jqq_F,0.6963} | Ferredoxin NADP reductase {3jqq_B,0.6956} | Putative ferredoxin--NADP reductase {2ok7_F,0.6953} | Ferredoxin NADP reductase {3jqp_E,0.6946} | Putative ferredoxin--NADP reductase {2ok7_E,0.6935} | Putative ferredoxin--NADP r…	SH3 type barrels. (2.30.30) {2.30.30.140,0.6641}|Alpha/Beta hydrolase fold, catalytic domain {3.40.50.1820,0.6194}|SH3 type barrels. (2.30.30) {2.30.30.30,0.5999}|Nuclear Transport Factor 2; Chain: A, (3.10.450) {3.10.450.240,0.5951}|Gcn5-related N-acetyltransferase (GNAT) {3.40.630.30,0.5901}|Calycin beta-barrel core domain{2.40.128.20,0.5893}|Double Stranded RNA Binding Domain (3.30.160) {3.30.…	Golgi alpha-mannosidase II{d3bvua2,0.6254}|Aclacinomycin-10-hydroxylase RdmB{d1qzza2,0.618}|Mammalian thioredoxin reductase, middle domain {d1h6va2,0.594}|Pertussis toxin S5 subunit {d1prtf_,0.5921}|Eukaryotic initiation translation factor 5a (eIF5a){d1iz6a1,0.5727}|GTP cyclohydrolase II, RibA{d2bz1a1,0.5589}|Synaptojanin, IPP5C domain {d1i9za_,0.5565}|Biliverdin reductase{d1lc0a2,0.5384}|Pertuss…	0	PSTG_10917|Pst18363|Pst_9302	NA	NA	NA	Zt-KP4-1_PDB_8ACX_A	0
224	1	14	0	DK0911_29748	Pst-DK0911_H	Pst-DK0911	MSFTTKIAVVVGLIMAGSYSCNTDSLSPRGEVSLRTPLTLKSVHESDDKHLVQKYTLGDPNLAAKTVVEVYATKSTGSTLAKRESRSQSPDEERPIDLTPSTCTSQVCYSGSFQGPKKTDCDTIVAAQLYNSTGSLRAFPGTYVLVYSGTCVVVFQNPIGKAEYTHTLDYNWAKLGTVILDLQKKCDKPDDLSIGGACKIDHYLKFNFKNVLISLQRYVAPSNAATAS	CNTDSLSPRGEVSLRTPLTLKSVHESDDKHLVQKYTLGDPNLAAKTVVEVYATKSTGSTLAKRESRSQSPDEERPIDLTPSTCTSQVCYSGSFQGPKKTDCDTIVAAQLYNSTGSLRAFPGTYVLVYSGTCVVVFQNPIGKAEYTHTLDYNWAKLGTVILDLQKKCDKPDDLSIGGACKIDHYLKFNFKNVLISLQRYVAPSNAATAS	228	208	0	NA	NA	NA	YxC(19-21)	NA	0	Apoplastic,0.71	Apoplastic: 0.819	NA	chlo:10,nucl:2,cyto:2	NA	0	7	0.0336538	ProSiteProfiles{Prokaryotic membrane lipoprotein lipid attachment site profile(1-21)}	NA	NA	NA	0	80.6	0.794	0	Bifunctional P-450/NADPH-P450 reductase {4dqk_B,0.7699} | Ferredoxin--NADP reductase, leaf isozyme, chloroplastic {3mhp_B,0.7636} | FERREDOXIN-NADP+ REDUCTASE{1gaq_C,0.7605} | FERREDOXIN--NADP REDUCTASE, LEAF ISOZYME, CHLOROPLASTIC {2xnc_A,0.757} | Bifunctional P-450/NADPH-P450 reductase {4dql_B,0.7551} | PROTEIN (FERREDOXIN:NADP+ REDUCTASE) {1qfz_B,0.7536} | PROTEIN (FERREDOXIN:NADP+ REDUCTASE) …	Translation factors{2.40.30.10,0.757}|Apoptosis, Tumor Necrosis Factor Receptor Associated Protein 2; Chain A{2.60.210.10,0.7522}|Alpha/Beta hydrolase fold, catalytic domain {3.40.50.1820,0.6096}|Dihydrodipicolinate Reductase; domain 2{3.30.360.10,0.6006}|YVTN repeat-like/Quinoprotein amine dehydrogenase{2.130.10.10,0.5961}|Nuclear Transport Factor 2; Chain: A, (3.10.450) {3.10.450.240,0.5893}|SH…	Golgi alpha-mannosidase II{d3bvua2,0.6652}|Eukaryotic initiation translation factor 5a (eIF5a){d1iz6a1,0.6274}|Pertussis toxin S4 subunit{d1prtd_,0.5894}|Exonuclease domain of family B DNA polymerases {d1q8ia1,0.5888}|Unnamed hypothetical protein {d1q9ua_,0.5588}|ADP-ribose pyrophosphatase homologue YffH{d3o69a_,0.5534}|ADP-ribose pyrophosphatase{d1g0sa_,0.5446}|Copper amine oxidase, domains 1 an…	0	PSTG_10917|Pst18363|Pst_9302	Pst18363	NA	NA	NA	0
225	1	14	0	DK0911_29761	Pst-DK0911_H	Pst-DK0911	MFLSIKIAVAVGLMIAGTDCNAEPLSPRGEVSLHTPLTLKSVHESDDKHLVQKFILGDPKLSAKTVVEVYATNPTGSTIGQTGFPSTEPGGGKALRSDSFVVHLASLLFRLLPGTIEVAAQLYNSTGSLRAFPGNYVLVYSGTCVVVFQNPISKPEYTYTLDYNWAKLGTVILDIQKKCDKPDDQSIGGACKIDHYLKFNFKNVLISLQRYVAPAKAGSDS	EPLSPRGEVSLHTPLTLKSVHESDDKHLVQKFILGDPKLSAKTVVEVYATNPTGSTIGQTGFPSTEPGGGKALRSDSFVVHLASLLFRLLPGTIEVAAQLYNSTGSLRAFPGNYVLVYSGTCVVVFQNPISKPEYTYTLDYNWAKLGTVILDIQKKCDKPDDQSIGGACKIDHYLKFNFKNVLISLQRYVAPAKAGSDS	221	199	0	NA	NA	NA	NA	NA	0	Apoplastic,0.59	Apoplastic: 0.603	NA	cyto:9,nucl:3,chlo:2	NA	0	3	0.0150754	NA	NA	NA	NA	0	67.6	0.707	0	FERREDOXIN--NADP REDUCTASE, LEAF ISOZYME, CHLOROPLASTIC {4af6_B,0.7545} | Ferredoxin--NADP reductase{5vw4_A,0.7507} | Ferredoxin {3w5u_G,0.7491} | FERREDOXIN--NADP REDUCTASE, LEAF ISOZYME, CHLOROPLASTIC {2xnc_A,0.7472} | Ferredoxin--NADP reductase{5vw5_A,0.744} | Ferredoxin--NADP reductase{5vwb_A,0.7392} | Ferredoxin--NADP reductase{3lo8_A,0.7388} | Ferredoxin--NADP reductase, leaf isozyme, chlor…	Translation factors{2.40.30.10,0.7472}|Nuclear Transport Factor 2; Chain: A, (3.10.450) {3.10.450.240,0.6486}|YVTN repeat-like/Quinoprotein amine dehydrogenase{2.130.10.10,0.6485}|SH3 type barrels. (2.30.30) {2.30.30.140,0.6438}|Alpha/Beta hydrolase fold, catalytic domain {3.40.50.1820,0.6092}|SH3 type barrels. (2.30.30) {2.30.30.30,0.5908}|Nuclear Transport Factor 2; Chain: A, (3.10.450) {3.10.4…	Hypothetical protein GOS_3836187 {d2od5a1,0.7022}|Eukaryotic initiation translation factor 5a (eIF5a){d1iz6a1,0.6528}|Pertussis toxin S4 subunit{d1prtd_,0.5979}|Vibrio cholerae sialidase {d1w0pa3,0.5797}|Biliverdin reductase{d1lc0a2,0.5785}|mRNA transport regulator MTR2{d1q40a_,0.5744}|GTP cyclohydrolase II, RibA{d2bz1a1,0.5703}|ADP-ribose pyrophosphatase{d1g0sa_,0.567}|ADP-ribose pyrophosphatase…	0	Pst18363	NA	NA	NA	NA	0
226	1	14	0	KAH9448339.1	134E16A+_H(B)	134E16A+17+33+	MFLSIKIAVAVGLLIAGSDCNAEPLSPRGEVSLHTPLLLKSVHESDDKHLVQKFILGDPNLSLKTVVEVYATNPAGSTLAKRDSPPQSPKEDRPIDLTPSTCTSQVCYSGTFQIPQKTDCDAIVAAQLYNSTGSLRSFPGMYVLVYAGTCVVVFQNPIGKPEYTHTLDYNWAKLGTVILDIQKKCNNPDDQSIGGACKIDHYLKFNFKNVLISLQRYVAPTKARSDS	EPLSPRGEVSLHTPLLLKSVHESDDKHLVQKFILGDPNLSLKTVVEVYATNPAGSTLAKRDSPPQSPKEDRPIDLTPSTCTSQVCYSGTFQIPQKTDCDAIVAAQLYNSTGSLRSFPGMYVLVYAGTCVVVFQNPIGKPEYTHTLDYNWAKLGTVILDIQKKCNNPDDQSIGGACKIDHYLKFNFKNVLISLQRYVAPTKARSDS	227	205	0	NA	NA	NA	NA	NA	0	Non-apoplastic,0.62	Apoplastic: 0.753	NA	E.R.:5.5,cyto:4,E.R._plas:3.5,chlo:1,nucl:1,mito:1,vacu:1	NA	0	6	0.0292683	NA	NA	NA	NA	0	81.6	0.804	0	Ferredoxin {3w5u_G,0.7539} | FERREDOXIN-NADP+ REDUCTASE{1gaq_C,0.7498} | Ferredoxin--NADP reductase, leaf isozyme, chloroplastic {3mhp_B,0.7497} | PROTEIN (FERREDOXIN:NADP+ REDUCTASE) {1qfz_B,0.7436} | Ferredoxin--NADP reductase{5vw4_A,0.7402} | chloroplast ferredoxin-NADP+ oxidoreductase {1sm4_B,0.7396} | Ferredoxin--NADP reductase{5vwb_A,0.7389} | Ferredoxin--NADP reductase{5h5j_C,0.7386} | Fer…	Apoptosis, Tumor Necrosis Factor Receptor Associated Protein 2; Chain A{2.60.210.10,0.7539}|Translation factors{2.40.30.10,0.7429}|Kelch-type beta propeller {2.120.10.80,0.683}|FAD/NAD(P)-binding domain{3.50.50.60,0.6377}|Alpha/Beta hydrolase fold, catalytic domain {3.40.50.1820,0.6222}|Dihydrodipicolinate Reductase; domain 2{3.30.360.10,0.6001}|OB fold (Dihydrolipoamide Acetyltransferase, E2P) (…	Eukaryotic initiation translation factor 5a (eIF5a){d1iz6a1,0.6305}|ADP-ribose pyrophosphatase{d1g0sa_,0.5604}|Unnamed hypothetical protein {d1q9ua_,0.5534}|Hypothetical protein TT1751 (TTHA1732){d1j3ma_,0.5522}|Pertussis toxin S4 subunit{d1prtd_,0.551}|Copper amine oxidase, domains 1 and 2{d1w6ga2,0.5495}|Elongation factor P N-terminal domain {d1ueba1,0.5295}	0	PSTG_10917|Pst18363|Pst_9302	Pst18363	NA	NA	NA	0
227	1	14	0	KAH9448340.1	134E16A+_H(B)	134E16A+17+33+	MFLSIKIAVAVGLMIAGTDCNAEPLSPRGEVSLHTPLTLKSVHESDDKHLVQKFILGDPKLSAKTVVEVYATNPTGSTLAKRDSPPQSPVEERPLDLTPSSCTSQVCYSGSFRGPLKTDCDTIVAAQLYNSTGSLRAFPGNYVLVYSGTCVVVFQNPISKPEYTYTLDYNWAKLGTVILDIQKKCDKPDDQSIGGACKIDHYLKFNFKNVLISLQRYVAPAKAGSDS	EPLSPRGEVSLHTPLTLKSVHESDDKHLVQKFILGDPKLSAKTVVEVYATNPTGSTLAKRDSPPQSPVEERPLDLTPSSCTSQVCYSGSFRGPLKTDCDTIVAAQLYNSTGSLRAFPGNYVLVYSGTCVVVFQNPISKPEYTYTLDYNWAKLGTVILDIQKKCDKPDDQSIGGACKIDHYLKFNFKNVLISLQRYVAPAKAGSDS	227	205	0	NA	NA	NA	NA	NA	0	Non-apoplastic,0.62	Apoplastic: 0.72	NA	chlo:7,nucl:3,cyto:2,extr:2	NA	0	6	0.0292683	NA	NA	NA	NA	0	82.3	0.812	0	Ferredoxin {3vo1_B,0.8071} | Ferredoxin--NADP reductase, leaf isozyme, chloroplastic {3mhp_B,0.7768} | FERREDOXIN-NADP+ REDUCTASE{1gaq_C,0.7663} | PROTEIN (FERREDOXIN:NADP+ REDUCTASE) {1qfz_B,0.7573} | FERREDOXIN--NADP REDUCTASE, LEAF ISOZYME, CHLOROPLASTIC {2xnc_A,0.7563} | PROTEIN (FERREDOXIN:NADP+ REDUCTASE) {1qg0_A,0.7493} | chloroplast ferredoxin-NADP+ oxidoreductase {1sm4_B,0.748} | Ferredo…	Translation factors{2.40.30.10,0.8372}|Dihydrodipicolinate Reductase; domain 2{3.30.360.10,0.6109}|Alpha/Beta hydrolase fold, catalytic domain {3.40.50.1820,0.5938}|Kelch-type beta propeller {2.120.10.80,0.577}|SH3 type barrels. (2.30.30) {2.30.30.30,0.5576}|FAD/NAD(P)-binding domain{3.50.50.60,0.5172}	Biliverdin reductase{d1lc0a2,0.5972}|Exonuclease domain of family B DNA polymerases {d1q8ia1,0.5671}|Hypothetical protein TT1751 (TTHA1732){d1j3ma_,0.5556}|Copper amine oxidase, domains 1 and 2{d1w6ga2,0.5528}|Eukaryotic initiation translation factor 5a (eIF5a){d1iz6a1,0.5522}|Elongation factor P N-terminal domain {d1ueba1,0.5321}|ADP-ribose pyrophosphatase{d1g0sa_,0.5306}|Unnamed hypothetical pr…	0	PSTG_10917|Pst18363|Pst_9302	NA	NA	NA	NA	0
228	1	14	0	KAH9457579.1	134E16A+_H(A)	134E16A+17+33+	MFSRIFHLALALAAAAPYQSQAESLLPLGGDVPEVLSPLSVQGIRGNVNLELHQQYTIGDPAVKQKTLVEIYKYTSTGSALVKRDTPTPSPPPPNPRAWMPIDLTPAKCTSQVCYSGSYGGPEKTDCDVIVAAQMYNSTGSLVAPAGHYVLVSYGSCTVIFQHPMGKPKYNQVLQYNWAKLGSIILDLQKKCLKPDDQSIGGACKIARYGQYKFHNVVISLQRYIAPATPPTPNQGV	ESLLPLGGDVPEVLSPLSVQGIRGNVNLELHQQYTIGDPAVKQKTLVEIYKYTSTGSALVKRDTPTPSPPPPNPRAWMPIDLTPAKCTSQVCYSGSYGGPEKTDCDVIVAAQMYNSTGSLVAPAGHYVLVSYGSCTVIFQHPMGKPKYNQVLQYNWAKLGSIILDLQKKCLKPDDQSIGGACKIARYGQYKFHNVVISLQRYIAPATPPTPNQGV	237	215	0	NA	NA	NA	NA	NA	0	Apoplastic,0.7	Apoplastic: 0.759	NA	nucl:6,cyto:3,extr:3,cysk:2	NA	0	6	0.027907	NA	NA	NA	NA	0	78.5	0.759	0	Ferredoxin NADP reductase {3jqr_A,0.7068} | Ferredoxin NADP reductase {3jqq_E,0.7016} | Ferredoxin NADP reductase {3jqq_C,0.6975} | Ferredoxin NADP reductase {3jqq_F,0.6962} | Ferredoxin NADP reductase {3jqq_B,0.6954} | Putative ferredoxin--NADP reductase {2ok7_F,0.695} | Ferredoxin NADP reductase {3jqp_E,0.6942} | Putative ferredoxin--NADP reductase {2ok7_E,0.6931} | Putative ferredoxin--NADP re…	SH3 type barrels. (2.30.30) {2.30.30.140,0.6643}|Alpha/Beta hydrolase fold, catalytic domain {3.40.50.1820,0.6194}|SH3 type barrels. (2.30.30) {2.30.30.30,0.6001}|Nuclear Transport Factor 2; Chain: A, (3.10.450) {3.10.450.240,0.5946}|Gcn5-related N-acetyltransferase (GNAT) {3.40.630.30,0.5902}|Calycin beta-barrel core domain{2.40.128.20,0.5892}|Double Stranded RNA Binding Domain (3.30.160) {3.30.…	Golgi alpha-mannosidase II{d3bvua2,0.625}|Aclacinomycin-10-hydroxylase RdmB{d1qzza2,0.618}|Tp47 lipoprotein, middle and C-terminal domains{d1o75a1,0.6012}|Mammalian thioredoxin reductase, middle domain {d1h6va2,0.5939}|Pertussis toxin S5 subunit {d1prtf_,0.5921}|Eukaryotic initiation translation factor 5a (eIF5a){d1iz6a1,0.5723}|GTP cyclohydrolase II, RibA{d2bz1a1,0.5595}|Synaptojanin, IPP5C doma…	0	PSTG_10917|Pst18363	NA	NA	NA	Zt-KP4-1_PDB_8ACX_A	0
229	1	14	0	KAH9457580.1	134E16A+_H(A)	134E16A+17+33+	MFLSIKIAVAVGLLIAGSDCNAEPLSPRGEVSLHTPLLLKSVHESDDKHLVQKFILGDPNLSLKTVVEVYATNPAGSTLAKRDSPPQSPKEDRPIDLTPSTCTSQVCYSGTFQIPQKTDCDAIVAAQLYNSTGSLRSFPGMYVLVYAGTCVVVFQNPIGKPEYTHTLDVGSSWKRRTRSFFSLELTSADSPFCAL	EPLSPRGEVSLHTPLLLKSVHESDDKHLVQKFILGDPNLSLKTVVEVYATNPAGSTLAKRDSPPQSPKEDRPIDLTPSTCTSQVCYSGTFQIPQKTDCDAIVAAQLYNSTGSLRSFPGMYVLVYAGTCVVVFQNPIGKPEYTHTLDVGSSWKRRTRSFFSLELTSADSPFCAL	195	173	0	NA	NA	NA	NA	NA	0	Non-apoplastic,0.69	Apoplastic: 0.538	NA	cyto:4,E.R.:4,chlo:1,nucl:1,mito:1,plas:1,vacu:1,golg:1	NA	0	5	0.0289017	NA	NA	NA	NA	0	49	0.512	0	FERREDOXIN--NADP REDUCTASE, LEAF ISOZYME, CHLOROPLASTIC {4af6_B,0.7765} | Ferredoxin {3w5u_G,0.7743} | FERREDOXIN--NADP REDUCTASE, LEAF ISOZYME, CHLOROPLASTIC {2xnc_A,0.774} | FERREDOXIN-NADP+ REDUCTASE{1frn_A,0.7714} | PROTEIN (FERREDOXIN:NADP+ OXIDOREDUCTASE) {1bx1_A,0.7704} | Ferredoxin--NADP reductase{5vw5_A,0.7702} | FERREDOXIN-NADP+ REDUCTASE{1gaq_C,0.77} | PROTEIN (FERREDOXIN:NADP+ OXIDORE…	Apoptosis, Tumor Necrosis Factor Receptor Associated Protein 2; Chain A{2.60.210.10,0.7836}|Translation factors{2.40.30.10,0.774}|YVTN repeat-like/Quinoprotein amine dehydrogenase{2.130.10.10,0.6698}|Dihydrodipicolinate Reductase; domain 2{3.30.360.10,0.6305}|Nuclear Transport Factor 2; Chain: A, (3.10.450) {3.10.450.50,0.606}|Alpha/Beta hydrolase fold, catalytic domain {3.40.50.1820,0.5672}|Alph…	Hypothetical protein GOS_3836187 {d2od5a1,0.7314}|ADP-ribose pyrophosphatase{d1g0sa_,0.7077}|Aclacinomycin-10-hydroxylase RdmB{d1qzza2,0.6695}|Neuronal nitric-oxide synthase FAD/NADP+ domain {d1f20a1,0.6498}|Oxygen-evolving enhancer protein PsbP{d1v2ba_,0.6152}|Pertussis toxin S4 subunit{d1prtd_,0.609}|mRNA transport regulator MTR2{d1q40a_,0.6075}|Exonuclease domain of family B DNA polymerases {d…	0	NA	NA	NA	NA	NA	0
230	1	14	0	KAH9457596.1	134E16A+_H(A)	134E16A+17+33+	MSFTTKIAVVVGLIMAGSYSCNTDSLSPRGEVSLRTPLTLKSVHESDDKHLVQKYTLGDPNLAAKTVVEVYATKSTGSTLAKRESRSQSPDEERPIDLTPSTCTSQVCYSGSFQGPKKTDCNTIVAAQLYNSTGSLRAFPGTYVLVYSGTCVVVFQNPIGKPEYTHTLDYNWAKLGTVILDLQKKCDKPDDLSIGGACKIDHYLKFNFKNVLISLQRYVAPSNAATAKQITIYFSFCMN	CNTDSLSPRGEVSLRTPLTLKSVHESDDKHLVQKYTLGDPNLAAKTVVEVYATKSTGSTLAKRESRSQSPDEERPIDLTPSTCTSQVCYSGSFQGPKKTDCNTIVAAQLYNSTGSLRAFPGTYVLVYSGTCVVVFQNPIGKPEYTHTLDYNWAKLGTVILDLQKKCDKPDDLSIGGACKIDHYLKFNFKNVLISLQRYVAPSNAATAKQITIYFSFCMN	239	219	0	NA	NA	NA	YxC(19-21)	NA	0	Apoplastic,0.83	Apoplastic: 0.826	NA	chlo:9,nucl:3,cyto:1,cysk:1	NA	0	8	0.0365297	ProSiteProfiles{Prokaryotic membrane lipoprotein lipid attachment site profile(1-21)}	NA	NA	NA	0	78.3	0.777	0	Ferredoxin {3vo1_B,0.797} | Bifunctional P-450/NADPH-P450 reductase {4dql_B,0.761} | FERREDOXIN-NADP+ REDUCTASE{1gaq_C,0.7583} | PROTEIN (FERREDOXIN:NADP+ REDUCTASE) {1qfz_B,0.7492} | PROTEIN (FERREDOXIN:NADP+ REDUCTASE) {1qg0_A,0.745} | ferredoxin-NADP reductase{1jb9_A,0.7416} | Ferredoxin--NADP reductase{5vw4_A,0.7415} | Ferredoxin-NADP reductase{3lvb_A,0.7411} | Ferredoxin--NADP reductase{5vwb…	Alpha/Beta hydrolase fold, catalytic domain {3.40.50.1820,0.5905}|FAD/NAD(P)-binding domain{3.50.50.60,0.5296}|Enolase-like, N-terminal domain {3.30.390.10,0.5089}	Hypothetical protein NMB0488 {d2gkpa1,0.596}|GTP cyclohydrolase II, RibA{d2bz1a1,0.5814}|Copper amine oxidase, domains 1 and 2{d1w6ga2,0.5571}|ADP-ribose pyrophosphatase homologue YffH{d3o69a_,0.549}|ADP-ribose pyrophosphatase{d1g0sa_,0.5415}|Elongation factor P N-terminal domain {d1ueba1,0.5225}|Putative cytoplasmic protein STM4215{d2gjva1,0.5218}|Ganglioside M2 (gm2) activator{d2ag4a_,0.5014}	0	PSTG_10917|Pst18363|Pst_9302	Pst18363	NA	NA	Zt-KP4-1_PDB_8ACX_A	0
231	1	14	0	KAI7944353.1	93-210_v2022_H	93-210	MFSRIFHLALALAAAAPYQSQAESLLPLGGDVPEVLSPLSVQGIRGNVNLELHQQYTIGDPAVKQKTLVEIYKYTSTGSALVKRDTPTPSPPPPNPRAWMPIDLTPAKCTSQVCYSGSYGGPEKTDCDVIVAAQMYNSTGSLVAPAGHYVLVSYGSCTVIFQHPMGKPKYNQVLQYNWAKLGSIILDLQKKCLKPDDQSIGGACKIARYGQYKFHNVVISLQRYIAPATPPTPNQGV	ESLLPLGGDVPEVLSPLSVQGIRGNVNLELHQQYTIGDPAVKQKTLVEIYKYTSTGSALVKRDTPTPSPPPPNPRAWMPIDLTPAKCTSQVCYSGSYGGPEKTDCDVIVAAQMYNSTGSLVAPAGHYVLVSYGSCTVIFQHPMGKPKYNQVLQYNWAKLGSIILDLQKKCLKPDDQSIGGACKIARYGQYKFHNVVISLQRYIAPATPPTPNQGV	237	215	0	NA	NA	NA	NA	NA	0	Apoplastic,0.7	Apoplastic: 0.759	NA	nucl:6,cyto:3,extr:3,cysk:2	NA	0	6	0.027907	NA	NA	NA	NA	0	78.4	0.757	0	Ferredoxin NADP reductase {3jqr_A,0.7076} | Ferredoxin NADP reductase {3jqq_E,0.7025} | Ferredoxin NADP reductase {3jqq_C,0.6985} | Ferredoxin NADP reductase {3jqq_F,0.6972} | Ferredoxin NADP reductase {3jqq_B,0.6964} | Putative ferredoxin--NADP reductase {2ok7_F,0.696} | Ferredoxin NADP reductase {3jqp_E,0.6951} | Putative ferredoxin--NADP reductase {2ok7_E,0.6941} | Putative ferredoxin--NADP re…	SH3 type barrels. (2.30.30) {2.30.30.140,0.6649}|Apoptosis, Tumor Necrosis Factor Receptor Associated Protein 2; Chain A{2.60.210.10,0.66}|Alpha/Beta hydrolase fold, catalytic domain {3.40.50.1820,0.6193}|SH3 type barrels. (2.30.30) {2.30.30.30,0.6003}|Nuclear Transport Factor 2; Chain: A, (3.10.450) {3.10.450.240,0.5939}|Gcn5-related N-acetyltransferase (GNAT) {3.40.630.30,0.5903}|Double Strande…	Golgi alpha-mannosidase II{d3bvua2,0.6257}|Mammalian thioredoxin reductase, middle domain {d1h6va2,0.5939}|Pertussis toxin S5 subunit {d1prtf_,0.592}|Eukaryotic initiation translation factor 5a (eIF5a){d1iz6a1,0.5741}|Semaphorin 3a{d1q47a_,0.5614}|GTP cyclohydrolase II, RibA{d2bz1a1,0.5603}|Synaptojanin, IPP5C domain {d1i9za_,0.5563}|Biliverdin reductase{d1lc0a2,0.5395}|Copper amine oxidase, doma…	0	PSTG_10917|Pst18363|Pst_9302	NA	NA	NA	Zt-KP4-1_PDB_8ACX_A	0
232	1	14	0	KAI7944354.1	93-210_v2022_H	93-210	MFLSIKIAVAVGLLIAGSDCNAEPLSPRGEVSLHTPLLLKSVHESDDKHLVQKFILGDPNLSLKTVVEVYATNPAGSTLAKRDSPPQSPKEDRPIDLTPSTCTSQVCYSGTFQIPQKTDCDAIVAAQLYNSTGSLRSFPGMYVLVYAGTCVVVFQNPIGKPEYTHTLDYNWAKLGTVILDIQKKCNNPDDQSIGGACKIDHYLKFNFKNVLISLQRYVAPTKARSDS	EPLSPRGEVSLHTPLLLKSVHESDDKHLVQKFILGDPNLSLKTVVEVYATNPAGSTLAKRDSPPQSPKEDRPIDLTPSTCTSQVCYSGTFQIPQKTDCDAIVAAQLYNSTGSLRSFPGMYVLVYAGTCVVVFQNPIGKPEYTHTLDYNWAKLGTVILDIQKKCNNPDDQSIGGACKIDHYLKFNFKNVLISLQRYVAPTKARSDS	227	205	0	NA	NA	NA	NA	NA	0	Non-apoplastic,0.62	Apoplastic: 0.753	NA	E.R.:5.5,cyto:4,E.R._plas:3.5,chlo:1,nucl:1,mito:1,vacu:1	NA	0	6	0.0292683	NA	NA	NA	NA	0	81.7	0.802	0	Ferredoxin {3vo1_B,0.7809} | Ferredoxin {3w5u_G,0.7567} | FERREDOXIN-NADP+ REDUCTASE{1gaq_C,0.7518} | Bifunctional P-450/NADPH-P450 reductase {4dqk_B,0.7517} | Ferredoxin--NADP reductase, leaf isozyme, chloroplastic {3mhp_B,0.7498} | FERREDOXIN--NADP REDUCTASE, LEAF ISOZYME, CHLOROPLASTIC {2xnc_A,0.7423} | Bifunctional P-450/NADPH-P450 reductase {4dql_B,0.7409} | Ferredoxin--NADP reductase{5vw4_A…	Apoptosis, Tumor Necrosis Factor Receptor Associated Protein 2; Chain A{2.60.210.10,0.7536}|Translation factors{2.40.30.10,0.7444}|Alpha/Beta hydrolase fold, catalytic domain {3.40.50.1820,0.6225}|Dihydrodipicolinate Reductase; domain 2{3.30.360.10,0.6065}|Nuclear Transport Factor 2; Chain: A, (3.10.450) {3.10.450.240,0.5883}|Endonuclease/exonuclease/phosphatase {3.60.10.10,0.5786}|FAD/NAD(P)-bin…	Mammalian thioredoxin reductase, middle domain {d1h6va2,0.6083}|Eukaryotic initiation translation factor 5a (eIF5a){d1iz6a1,0.5787}|Pertussis toxin S4 subunit{d1prtd_,0.5654}|ADP-ribose pyrophosphatase{d1g0sa_,0.5555}|Hypothetical protein TT1751 (TTHA1732){d1j3ma_,0.5542}|Elongation factor P N-terminal domain {d1ueba1,0.5509}|Copper amine oxidase, domains 1 and 2{d1w6ga2,0.5458}|Biliverdin reduct…	0	Pst18363	Pst18363	NA	NA	NA	0
233	1	14	0	KAI7944371.1	93-210_v2022_H	93-210	MSFTTKIAVVVGLIMAGSYSCNTDSLSPRGEVSLRTPLTLKSVHESDDKHLVQKYTLGDPNLAAKTVVEVYATKSTGSTLAKRESRSQSPDEERPIDLTPSTCTSQVCYSGSFQGPKKTDCDTIVAAQLYNSTGSLRAFPGTYVLVYSGTCVVVFQNPIGKPEYTHTLDYNWAKLGTVILDLQKKCDKPDDLSIGGACKIDHYLKFNFKNVSNGSHQPTTICGTFKRSYCELRTFPSSCDVQSMDI	CNTDSLSPRGEVSLRTPLTLKSVHESDDKHLVQKYTLGDPNLAAKTVVEVYATKSTGSTLAKRESRSQSPDEERPIDLTPSTCTSQVCYSGSFQGPKKTDCDTIVAAQLYNSTGSLRAFPGTYVLVYSGTCVVVFQNPIGKPEYTHTLDYNWAKLGTVILDLQKKCDKPDDLSIGGACKIDHYLKFNFKNVSNGSHQPTTICGTFKRSYCELRTFPSSCDVQSMDI	246	226	0	NA	NA	NA	YxC(19-21)	NA	0	Non-apoplastic,0.51	Apoplastic: 0.836	NA	nucl:8,chlo:5,extr:1	NA	0	10	0.0442478	ProSiteProfiles{Prokaryotic membrane lipoprotein lipid attachment site profile(1-21)}	NA	NA	NA	0	66.1	0.68	0	Ferredoxin {3vo1_B,0.8016} | Bifunctional P-450/NADPH-P450 reductase {4dqk_B,0.7723} | Ferredoxin--NADP reductase, leaf isozyme, chloroplastic {3mhp_B,0.7682} | FERREDOXIN-NADP+ REDUCTASE{1gaq_C,0.7641} | Ferredoxin {3w5u_G,0.7627} | Bifunctional P-450/NADPH-P450 reductase {4dql_B,0.7586} | FERREDOXIN--NADP REDUCTASE, LEAF ISOZYME, CHLOROPLASTIC {2xnc_A,0.7554} | PROTEIN (FERREDOXIN:NADP+ REDUCTA…	Translation factors{2.40.30.10,0.8137}|Apoptosis, Tumor Necrosis Factor Receptor Associated Protein 2; Chain A{2.60.210.10,0.7544}|Alpha/Beta hydrolase fold, catalytic domain {3.40.50.1820,0.5872}|OB fold (Dihydrolipoamide Acetyltransferase, E2P) (2.40.50) {2.40.50.110,0.5781}|Endonuclease/exonuclease/phosphatase {3.60.10.10,0.563}|SH3 type barrels. (2.30.30) {2.30.30.30,0.5623}|FAD/NAD(P)-bindin…	ADP-ribose pyrophosphatase homologue YffH{d3o69a_,0.6117}|Eukaryotic initiation translation factor 5a (eIF5a){d1iz6a1,0.6104}|Pertussis toxin S4 subunit{d1prtd_,0.6047}|Exonuclease domain of family B DNA polymerases {d1q8ia1,0.6013}|Elongation factor P N-terminal domain {d1ueba1,0.5607}|Vibrio cholerae sialidase {d1w0pa3,0.5594}|Unnamed hypothetical protein {d1q9ua_,0.5573}|Hypothetical protein T…	0	Pst18363	NA	NA	NA	NA	0
234	1	14	0	KAI7947112.1	CYR34_H	CYR34	MFSRIFHLALALAAAAPYPSKAESLLPLGGDVPEVLSPLSVQGIRGNVNLELHQQYTIGDPAVKQKTLVEIYKYTSTGSALVKRDTPTPSPPPPNPRAWMPIDLTPAKCTSQVCYSGSYGGPEKTDCDVIVAAQMYNSTGSLVAPAGHYVLVSYGSCTVIFQHPMGKPKYNQVLQYNWAKLGSIILDLQKKCLKPDDQSIGGACKIARYGQYKFHNVVISLQRYIAPATPPTPNQGV	ESLLPLGGDVPEVLSPLSVQGIRGNVNLELHQQYTIGDPAVKQKTLVEIYKYTSTGSALVKRDTPTPSPPPPNPRAWMPIDLTPAKCTSQVCYSGSYGGPEKTDCDVIVAAQMYNSTGSLVAPAGHYVLVSYGSCTVIFQHPMGKPKYNQVLQYNWAKLGSIILDLQKKCLKPDDQSIGGACKIARYGQYKFHNVVISLQRYIAPATPPTPNQGV	237	215	0	NA	NA	NA	NA	NA	0	Apoplastic,0.7	Apoplastic: 0.746	NA	nucl:6,cyto:3,extr:3,cysk:2	NA	0	6	0.027907	NA	NA	NA	NA	0	78.4	0.758	0	Ferredoxin NADP reductase {3jqr_A,0.7071} | Ferredoxin NADP reductase {3jqq_E,0.702} | Ferredoxin NADP reductase {3jqq_C,0.6979} | Ferredoxin NADP reductase {3jqq_F,0.6966} | Ferredoxin NADP reductase {3jqq_B,0.6958} | Putative ferredoxin--NADP reductase {2ok7_F,0.6954} | Ferredoxin NADP reductase {3jqp_E,0.6947} | Putative ferredoxin--NADP reductase {2ok7_E,0.6936} | Putative ferredoxin--NADP re…	SH3 type barrels. (2.30.30) {2.30.30.140,0.6385}|YVTN repeat-like/Quinoprotein amine dehydrogenase{2.130.10.10,0.6244}|Alpha/Beta hydrolase fold, catalytic domain {3.40.50.1820,0.6193}|SH3 type barrels. (2.30.30) {2.30.30.30,0.6002}|Nuclear Transport Factor 2; Chain: A, (3.10.450) {3.10.450.240,0.5946}|Gcn5-related N-acetyltransferase (GNAT) {3.40.630.30,0.5902}|Double Stranded RNA Binding Domain…	Golgi alpha-mannosidase II{d3bvua2,0.6254}|Aclacinomycin-10-hydroxylase RdmB{d1qzza2,0.619}|Tp47 lipoprotein, middle and C-terminal domains{d1o75a1,0.6025}|Mammalian thioredoxin reductase, middle domain {d1h6va2,0.5939}|Pertussis toxin S5 subunit {d1prtf_,0.5923}|GTP cyclohydrolase II, RibA{d2bz1a1,0.5598}|Synaptojanin, IPP5C domain {d1i9za_,0.5563}|Biliverdin reductase{d1lc0a2,0.5393}|Elongation…	0	PSTG_10917|Pst18363|Pst_9302	NA	NA	NA	Zt-KP4-1_PDB_8ACX_A	0
235	1	14	0	KAI7947113.1	CYR34_H	CYR34	MFLSIKIAVAVGLLIAGSDCNAEPLSPRGEVSLHTPLLLKSVHESDDKHLVQKFILGDPNLSLKTVVEVYATNPAGSTLAKRDSPPQSPKEDRPIDLTPSTCTSQVCYSGTFQIPQKTDCDAIVAAQLYNSTGSLRSFPGMYVLVYAGTCVVVFQNPIGKPEYTHTLDYNWAKLGTVILDIQKKCNNPDDQSIGGACKIDHYLKFNFKNVLISLQRYVAPTKARSDS	EPLSPRGEVSLHTPLLLKSVHESDDKHLVQKFILGDPNLSLKTVVEVYATNPAGSTLAKRDSPPQSPKEDRPIDLTPSTCTSQVCYSGTFQIPQKTDCDAIVAAQLYNSTGSLRSFPGMYVLVYAGTCVVVFQNPIGKPEYTHTLDYNWAKLGTVILDIQKKCNNPDDQSIGGACKIDHYLKFNFKNVLISLQRYVAPTKARSDS	227	205	0	NA	NA	NA	NA	NA	0	Non-apoplastic,0.62	Apoplastic: 0.753	NA	E.R.:5.5,cyto:4,E.R._plas:3.5,chlo:1,nucl:1,mito:1,vacu:1	NA	0	6	0.0292683	NA	NA	NA	NA	0	81.8	0.802	0	Ferredoxin {3vo1_B,0.7808} | Ferredoxin {3w5u_G,0.757} | FERREDOXIN-NADP+ REDUCTASE{1gaq_C,0.7518} | Bifunctional P-450/NADPH-P450 reductase {4dqk_B,0.7513} | Ferredoxin--NADP reductase, leaf isozyme, chloroplastic {3mhp_B,0.7499} | FERREDOXIN--NADP REDUCTASE, LEAF ISOZYME, CHLOROPLASTIC {2xnc_A,0.7422} | Bifunctional P-450/NADPH-P450 reductase {4dql_B,0.7405} | chloroplast ferredoxin-NADP+ oxido…	Apoptosis, Tumor Necrosis Factor Receptor Associated Protein 2; Chain A{2.60.210.10,0.7533}|Translation factors{2.40.30.10,0.7445}|Alpha/Beta hydrolase fold, catalytic domain {3.40.50.1820,0.6227}|Dihydrodipicolinate Reductase; domain 2{3.30.360.10,0.6064}|Nuclear Transport Factor 2; Chain: A, (3.10.450) {3.10.450.240,0.5883}|Endonuclease/exonuclease/phosphatase {3.60.10.10,0.5786}|FAD/NAD(P)-bin…	Mammalian thioredoxin reductase, middle domain {d1h6va2,0.608}|Eukaryotic initiation translation factor 5a (eIF5a){d1iz6a1,0.5787}|Pertussis toxin S4 subunit{d1prtd_,0.5654}|ADP-ribose pyrophosphatase{d1g0sa_,0.5555}|Hypothetical protein TT1751 (TTHA1732){d1j3ma_,0.554}|Elongation factor P N-terminal domain {d1ueba1,0.5509}|Copper amine oxidase, domains 1 and 2{d1w6ga2,0.5458}|Biliverdin reductas…	0	Pst18363	Pst18363	NA	NA	NA	0
236	1	14	0	KAI7947127.1	CYR34_H	CYR34	MSFTTKIAVVVGLIMAGSYSCNTDSLSPRGEVSLRTPLTLKSVHESDDKHLVQKYTLGDPNLAAKTVVEVYATKSTGSTLAKRESRSQSPDEERPIDLTPSTCTSQVCYSGSFQGPKKTDCDTIVAAQLYNSTGSLRAFPGTYVLVYSGTCVVVFQNPIGKAEYTHTLDYNWAKLGTVILDLQKKCDKPDDLSIGGACKIDHYLKFNFKNVSNGSHQPTTICGTFKRSYCELRTFPSSCDVQSMDI	CNTDSLSPRGEVSLRTPLTLKSVHESDDKHLVQKYTLGDPNLAAKTVVEVYATKSTGSTLAKRESRSQSPDEERPIDLTPSTCTSQVCYSGSFQGPKKTDCDTIVAAQLYNSTGSLRAFPGTYVLVYSGTCVVVFQNPIGKAEYTHTLDYNWAKLGTVILDLQKKCDKPDDLSIGGACKIDHYLKFNFKNVSNGSHQPTTICGTFKRSYCELRTFPSSCDVQSMDI	246	226	0	NA	NA	NA	YxC(19-21)	NA	0	Non-apoplastic,0.5	Apoplastic: 0.846	NA	nucl:8,chlo:5,extr:1	NA	0	10	0.0442478	NA	NA	NA	NA	0	66.2	0.679	0	Ferredoxin {3vo1_B,0.8032} | Bifunctional P-450/NADPH-P450 reductase {4dqk_B,0.7712} | Ferredoxin--NADP reductase, leaf isozyme, chloroplastic {3mhp_B,0.7702} | FERREDOXIN-NADP+ REDUCTASE{1gaq_C,0.7662} | Ferredoxin {3w5u_G,0.7656} | FERREDOXIN--NADP REDUCTASE, LEAF ISOZYME, CHLOROPLASTIC {4af6_B,0.7628} | FERREDOXIN--NADP REDUCTASE, LEAF ISOZYME, CHLOROPLASTIC {2xnc_A,0.7593} | PROTEIN (FERREDOX…	Translation factors{2.40.30.10,0.816}|YVTN repeat-like/Quinoprotein amine dehydrogenase{2.130.10.10,0.6357}|Dihydrodipicolinate Reductase; domain 2{3.30.360.10,0.6262}|Alpha-macroglobulin, receptor-binding domain {2.60.40.690,0.6125}|Nuclear Transport Factor 2; Chain: A, (3.10.450) {3.10.450.240,0.5918}|OB fold (Dihydrolipoamide Acetyltransferase, E2P) (2.40.50) {2.40.50.110,0.5848}|Alpha/Beta hy…	ADP-ribose pyrophosphatase homologue YffH{d3o69a_,0.6168}|Oxygen-evolving enhancer protein PsbP{d1v2ba_,0.6123}|Vibrio cholerae sialidase {d1w0pa3,0.6093}|Pertussis toxin S4 subunit{d1prtd_,0.6084}|Exonuclease domain of family B DNA polymerases {d1q8ia1,0.6036}|Biliverdin reductase{d1lc0a2,0.5953}|GTP cyclohydrolase II, RibA{d2bz1a1,0.579}|Unnamed hypothetical protein {d1q9ua_,0.5593}|Hypothetica…	0	PSTG_10917|Pst18363	NA	NA	NA	NA	0
237	1	14	0	KAI9599790.1	PST-130_v2020_H	PST-130	MSFTTKIAVVVGLIMAGSYSCNTDSLSPRGEVSLRTPLTLKSVHESDDKHLVQKYTLGDPNLAAKTVVEVYATKSTGSTLAKRESRSQSPDEERPIDLTPSTCTSQVCYSGSFQGPKKTDCNTIVAAQLYNSTGSLRAFPGTYVLVYSGTCVVVFQNPIGKAEYTHTLDYNWAKLGTVILDLQKKCDKPDDLSIGGACKIDHYLKFNFKNVLISLQRYVAPSNAATAS	CNTDSLSPRGEVSLRTPLTLKSVHESDDKHLVQKYTLGDPNLAAKTVVEVYATKSTGSTLAKRESRSQSPDEERPIDLTPSTCTSQVCYSGSFQGPKKTDCNTIVAAQLYNSTGSLRAFPGTYVLVYSGTCVVVFQNPIGKAEYTHTLDYNWAKLGTVILDLQKKCDKPDDLSIGGACKIDHYLKFNFKNVLISLQRYVAPSNAATAS	228	208	0	NA	NA	NA	YxC(19-21)	NA	0	Apoplastic,0.72	Apoplastic: 0.831	NA	chlo:10,nucl:2,cyto:2	NA	0	7	0.0336538	ProSiteProfiles{Prokaryotic membrane lipoprotein lipid attachment site profile(1-21)}	NA	NA	NA	0	81.4	0.806	0	Ferredoxin--NADP reductase, leaf isozyme, chloroplastic {3mhp_B,0.7622} | FERREDOXIN-NADP+ REDUCTASE{1gaq_C,0.7579} | Ferredoxin {3w5u_G,0.7516} | FERREDOXIN--NADP REDUCTASE, LEAF ISOZYME, CHLOROPLASTIC {2xnc_A,0.7514} | PROTEIN (FERREDOXIN:NADP+ REDUCTASE) {1qfz_B,0.7482} | PROTEIN (FERREDOXIN:NADP+ REDUCTASE) {1qg0_A,0.7436} | Ferredoxin--NADP reductase{5vw5_A,0.7414} | Ferredoxin--NADP reducta…	Translation factors{2.40.30.10,0.7514}|Apoptosis, Tumor Necrosis Factor Receptor Associated Protein 2; Chain A{2.60.210.10,0.7441}|Alpha/Beta hydrolase fold, catalytic domain {3.40.50.1820,0.6086}|Nucleic acid-binding proteins {2.40.50.140,0.5756}|OB fold (Dihydrolipoamide Acetyltransferase, E2P) (2.40.50) {2.40.50.110,0.5692}|Endonuclease/exonuclease/phosphatase {3.60.10.10,0.5521}|FAD/NAD(P)-bi…	ADP-ribose pyrophosphatase homologue YffH{d3o69a_,0.6005}|Exonuclease domain of family B DNA polymerases {d1q8ia1,0.5864}|Pertussis toxin S4 subunit{d1prtd_,0.5845}|Hypothetical protein NMB0488 {d2gkpa1,0.5783}|Tp47 lipoprotein, middle and C-terminal domains{d1o75a1,0.5781}|Hypothetical protein TT1751 (TTHA1732){d1j3ma_,0.5553}|Elongation factor P N-terminal domain {d1ueba1,0.5449}|ADP-ribose pyr…	0	PSTG_10917|Pst18363|Pst_9302	Pst18363	NA	NA	Zt-KP4-1_PDB_8ACX_A	0
238	1	14	0	KAI9617541.1	PST-130_v2020_P	PST-130	MFLSIKIAVAVGLMIAGTDCNAEPLSPRGEVSLHTPLTLKSVHESDDKHLVQKFILGDPKLSAKTVVEVYATNPTGSTLAKRDSPPQSPVEERPLDLTPSSCTSQVCYSGSFRGPLKTDCDTIVAAQLYNSTGSLRAFPGNYVLVYSGTCVVVFQNPISKPEYTYTLDYNWAKLGTVILDIQKKCDKPDDQSIGGACKIDHYLKFNFKNVLISLQRYVAPAKAGSDS	EPLSPRGEVSLHTPLTLKSVHESDDKHLVQKFILGDPKLSAKTVVEVYATNPTGSTLAKRDSPPQSPVEERPLDLTPSSCTSQVCYSGSFRGPLKTDCDTIVAAQLYNSTGSLRAFPGNYVLVYSGTCVVVFQNPISKPEYTYTLDYNWAKLGTVILDIQKKCDKPDDQSIGGACKIDHYLKFNFKNVLISLQRYVAPAKAGSDS	227	205	0	NA	NA	NA	NA	NA	0	Non-apoplastic,0.62	Apoplastic: 0.72	NA	chlo:7,nucl:3,cyto:2,extr:2	NA	0	6	0.0292683	NA	NA	NA	NA	0	82	0.808	0	Bifunctional P-450/NADPH-P450 reductase {4dqk_B,0.7948} | Bifunctional P-450/NADPH-P450 reductase {4dql_B,0.78} | Ferredoxin--NADP reductase, leaf isozyme, chloroplastic {3mhp_B,0.7773} | FERREDOXIN-NADP+ REDUCTASE{1gaq_C,0.7679} | PROTEIN (FERREDOXIN:NADP+ REDUCTASE) {1qfz_B,0.759} | FERREDOXIN--NADP REDUCTASE, LEAF ISOZYME, CHLOROPLASTIC {2xnc_A,0.7582} | PROTEIN (FERREDOXIN:NADP+ REDUCTASE) {1…	Translation factors{2.40.30.10,0.7582}|Kelch-type beta propeller {2.120.10.80,0.6718}|FAD/NAD(P)-binding domain{3.50.50.60,0.6303}|Dihydrodipicolinate Reductase; domain 2{3.30.360.10,0.6118}|Alpha/Beta hydrolase fold, catalytic domain {3.40.50.1820,0.5936}|SH3 type barrels. (2.30.30) {2.30.30.30,0.5852}	Golgi alpha-mannosidase II{d3bvua2,0.6722}|Eukaryotic initiation translation factor 5a (eIF5a){d1iz6a1,0.6295}|Hypothetical protein TT1751 (TTHA1732){d1j3ma_,0.5566}|Copper amine oxidase, domains 1 and 2{d1w6ga2,0.541}|Elongation factor P N-terminal domain {d1ueba1,0.5333}|ADP-ribose pyrophosphatase{d1g0sa_,0.5333}|Unnamed hypothetical protein {d1q9ua_,0.5292}	0	PSTG_10917|Pst18363|Pst_9302	NA	NA	NA	NA	0
239	1	14	0	KNF04805.1	PST-78	PST-78	MSFTTKIAVVVGLIMAGSYSCNTDSLSPRGEVSLRTPLTLKSVHESDDKHLVQKYTLGDPNLAAKTVVEVYATKSTGSTLAKRESRSQSPDEERPIDLTPSTCTSQVCYSGSFQGPKKTDCDTIVAAQLYNSTGSLRAFPGTYVLVYSGTCVVVFQNPIGKPEYTHTLDYNWAKLGTVILDLQKKCDKPDDLSIGGACKIDHYLKFNFKNVLISLQRYVAPSNAATAS	CNTDSLSPRGEVSLRTPLTLKSVHESDDKHLVQKYTLGDPNLAAKTVVEVYATKSTGSTLAKRESRSQSPDEERPIDLTPSTCTSQVCYSGSFQGPKKTDCDTIVAAQLYNSTGSLRAFPGTYVLVYSGTCVVVFQNPIGKPEYTHTLDYNWAKLGTVILDLQKKCDKPDDLSIGGACKIDHYLKFNFKNVLISLQRYVAPSNAATAS	228	208	0	NA	NA	NA	YxC(19-21)	NA	0	Apoplastic,0.7	Apoplastic: 0.815	NA	chlo:9,nucl:3,cyto:2	NA	0	7	0.0336538	ProSiteProfiles{Prokaryotic membrane lipoprotein lipid attachment site profile(1-21)}	NA	NA	NA	0	81.8	0.809	0	Bifunctional P-450/NADPH-P450 reductase {4dqk_B,0.7675} | Ferredoxin--NADP reductase, leaf isozyme, chloroplastic {3mhp_B,0.7566} | Bifunctional P-450/NADPH-P450 reductase {4dql_B,0.7544} | FERREDOXIN-NADP+ REDUCTASE{1gaq_C,0.7513} | Ferredoxin {3w5u_G,0.7476} | FERREDOXIN--NADP REDUCTASE, LEAF ISOZYME, CHLOROPLASTIC {2xnc_A,0.7473} | Ferredoxin--NADP reductase{5vw4_A,0.7431} | Ferredoxin--NADP r…	Translation factors{2.40.30.10,0.7473}|Apoptosis, Tumor Necrosis Factor Receptor Associated Protein 2; Chain A{2.60.210.10,0.7438}|Alpha/Beta hydrolase fold, catalytic domain {3.40.50.1820,0.6098}|FAD/NAD(P)-binding domain{3.50.50.60,0.533}|OB fold (Dihydrolipoamide Acetyltransferase, E2P) (2.40.50) {2.40.50.110,0.5048}	GTP cyclohydrolase II, RibA{d2bz1a1,0.582}|Hypothetical protein TT1751 (TTHA1732){d1j3ma_,0.553}|Elongation factor P N-terminal domain {d1ueba1,0.5513}|ADP-ribose pyrophosphatase homologue YffH{d3o69a_,0.5468}|Copper amine oxidase, domains 1 and 2{d1w6ga2,0.5461}|ADP-ribose pyrophosphatase{d1g0sa_,0.5411}|Tissue inhibitor of metalloproteinases, TIMP-2{d2e2dc_,0.5226}|Putative cytoplasmic protein …	0	PSTG_10917|Pst18363|Pst_9302	Pst18363	NA	NA	NA	0
240	1	14	0	KNF04822.1	PST-78	PST-78	MFSRIFHLALALAAAAPYPSKAESLLPLGGDVPEVLSPLSVQGIRGNVNLELHQQYTIGDPAVKQKTLVEIYKYTSTGSALVKRDTPTPSPPPPNPRAWMPIDLTPAKCTSQVCYSGSYGGPEKTDCDVIVAAQMYNSTGSLVAPAGHYVLVSYGSCTVIFQHPMGKPKYNQVLQYNWAKLGSIILDLQKKCLKPDDQSIGGACKIARYGQYKFHNVVISLQRYIAPATPPTPNQGV	ESLLPLGGDVPEVLSPLSVQGIRGNVNLELHQQYTIGDPAVKQKTLVEIYKYTSTGSALVKRDTPTPSPPPPNPRAWMPIDLTPAKCTSQVCYSGSYGGPEKTDCDVIVAAQMYNSTGSLVAPAGHYVLVSYGSCTVIFQHPMGKPKYNQVLQYNWAKLGSIILDLQKKCLKPDDQSIGGACKIARYGQYKFHNVVISLQRYIAPATPPTPNQGV	237	215	0	NA	NA	NA	NA	NA	0	Apoplastic,0.7	Apoplastic: 0.746	NA	nucl:6,cyto:3,extr:3,cysk:2	NA	0	6	0.027907	NA	NA	NA	NA	0	78.5	0.759	0	Ferredoxin NADP reductase {3jqr_A,0.7122} | Ferredoxin NADP reductase {3jqq_E,0.7024} | Ferredoxin NADP reductase {3jqq_C,0.6982} | Ferredoxin NADP reductase {3jqq_F,0.6968} | Ferredoxin NADP reductase {3jqq_B,0.6961} | Putative ferredoxin--NADP reductase {2ok7_F,0.6959} | Ferredoxin NADP reductase {3jqp_E,0.695} | Putative ferredoxin--NADP reductase {2ok7_E,0.694} | Putative ferredoxin--NADP red…	SH3 type barrels. (2.30.30) {2.30.30.140,0.6387}|YVTN repeat-like/Quinoprotein amine dehydrogenase{2.130.10.10,0.6245}|Alpha/Beta hydrolase fold, catalytic domain {3.40.50.1820,0.6192}|SH3 type barrels. (2.30.30) {2.30.30.30,0.5999}|Nuclear Transport Factor 2; Chain: A, (3.10.450) {3.10.450.240,0.5942}|Gcn5-related N-acetyltransferase (GNAT) {3.40.630.30,0.5901}|Double Stranded RNA Binding Domain…	Golgi alpha-mannosidase II{d3bvua2,0.6258}|Aclacinomycin-10-hydroxylase RdmB{d1qzza2,0.6197}|Tp47 lipoprotein, middle and C-terminal domains{d1o75a1,0.6029}|Mammalian thioredoxin reductase, middle domain {d1h6va2,0.5943}|Pertussis toxin S5 subunit {d1prtf_,0.592}|GTP cyclohydrolase II, RibA{d2bz1a1,0.5602}|Synaptojanin, IPP5C domain {d1i9za_,0.5564}|Biliverdin reductase{d1lc0a2,0.54}|Elongation f…	0	PSTG_10917|Pst18363|Pst_9302	NA	NA	NA	Zt-KP4-1_PDB_8ACX_A	0
241	1	14	0	KNF04823.1	PST-78	PST-78	MFLSIKIAVAVGLLIAGSDCNAEPLSPRGEVSLHTPLLLKSVHESDDKHLVQKFILGDPNLSLKTVVEVYATNPAGSTLAKRDSPPQSPKEDRPIDLTPSTCTSQVCYSGTFQIPQKTDCDAIVAAQLYNSTGSLRSFPGMYVLVYAGTCVVVFQNPIGKPEYTHTLDYNWAKLGTVILDIQKKCNNPDDQSIGGACKIDHYLKFNFKNVLISLQRYVAPTKARSDS	EPLSPRGEVSLHTPLLLKSVHESDDKHLVQKFILGDPNLSLKTVVEVYATNPAGSTLAKRDSPPQSPKEDRPIDLTPSTCTSQVCYSGTFQIPQKTDCDAIVAAQLYNSTGSLRSFPGMYVLVYAGTCVVVFQNPIGKPEYTHTLDYNWAKLGTVILDIQKKCNNPDDQSIGGACKIDHYLKFNFKNVLISLQRYVAPTKARSDS	227	205	0	NA	NA	NA	NA	NA	0	Non-apoplastic,0.62	Apoplastic: 0.753	NA	E.R.:5.5,cyto:4,E.R._plas:3.5,chlo:1,nucl:1,mito:1,vacu:1	NA	0	6	0.0292683	NA	NA	NA	NA	0	81.8	0.802	0	Ferredoxin {3vo1_B,0.7799} | Ferredoxin {3w5u_G,0.7563} | FERREDOXIN-NADP+ REDUCTASE{1gaq_C,0.7511} | Bifunctional P-450/NADPH-P450 reductase {4dqk_B,0.7507} | Ferredoxin--NADP reductase, leaf isozyme, chloroplastic {3mhp_B,0.749} | PROTEIN (FERREDOXIN:NADP+ REDUCTASE) {1qfz_B,0.7455} | FERREDOXIN--NADP REDUCTASE, LEAF ISOZYME, CHLOROPLASTIC {2xnc_A,0.7418} | PROTEIN (FERREDOXIN:NADP+ OXIDOREDUCT…	Apoptosis, Tumor Necrosis Factor Receptor Associated Protein 2; Chain A{2.60.210.10,0.753}|Translation factors{2.40.30.10,0.7439}|Double Stranded RNA Binding Domain (3.30.160) {3.30.160.20,0.6562}|Alpha/Beta hydrolase fold, catalytic domain {3.40.50.1820,0.6232}|Dihydrodipicolinate Reductase; domain 2{3.30.360.10,0.6058}|FAD/NAD(P)-binding domain{3.50.50.60,0.5669}|Kelch-type beta propeller {2.12…	putative serine/threonine phosphatase pstp/ppp{d1txoa_,0.6865}|ADP-ribose pyrophosphatase homologue YffH{d3o69a_,0.6081}|Mammalian thioredoxin reductase, middle domain {d1h6va2,0.6075}|Oxygen-evolving enhancer protein PsbP{d1v2ba_,0.5979}|Exonuclease domain of family B DNA polymerases {d1q8ia1,0.5944}|GTP cyclohydrolase II, RibA{d2bz1a1,0.5891}|Eukaryotic initiation translation factor 5a (eIF5a){…	0	PSTG_10917|Pst18363	Pst18363	NA	NA	Zt-KP4-1_PDB_8ACX_A	0
242	1	14	0	KNF04824.1	PST-78	PST-78	MFLSIKIAVAVGLMIAGTDCNAEPLSPRGEVSLHTPLTLKSVHESDDKHLVQKFILGDPKLSAKTVVEVYATNPTGSTLAKRDSPPQSPVEERPLDLTPSSCTSQVCYSGSFRGPLKTDCDTIVAAQLYNSTGSLRAFPGNYVLVYSGTCVVVFQNPISKPEYTYTLDYNWAKLGTVILDIQKKCDKPDDQSIGGACKIDHYLKFNFKNVLISLQRYVAPAKAGSDS	EPLSPRGEVSLHTPLTLKSVHESDDKHLVQKFILGDPKLSAKTVVEVYATNPTGSTLAKRDSPPQSPVEERPLDLTPSSCTSQVCYSGSFRGPLKTDCDTIVAAQLYNSTGSLRAFPGNYVLVYSGTCVVVFQNPISKPEYTYTLDYNWAKLGTVILDIQKKCDKPDDQSIGGACKIDHYLKFNFKNVLISLQRYVAPAKAGSDS	227	205	0	NA	NA	NA	NA	NA	0	Non-apoplastic,0.62	Apoplastic: 0.72	NA	chlo:7,nucl:3,cyto:2,extr:2	NA	0	6	0.0292683	NA	NA	NA	NA	0	82	0.808	0	Bifunctional P-450/NADPH-P450 reductase {4dqk_B,0.7955} | Bifunctional P-450/NADPH-P450 reductase {4dql_B,0.7809} | Ferredoxin--NADP reductase, leaf isozyme, chloroplastic {3mhp_B,0.7775} | FERREDOXIN-NADP+ REDUCTASE{1gaq_C,0.7679} | PROTEIN (FERREDOXIN:NADP+ REDUCTASE) {1qfz_B,0.759} | FERREDOXIN--NADP REDUCTASE, LEAF ISOZYME, CHLOROPLASTIC {2xnc_A,0.7582} | PROTEIN (FERREDOXIN:NADP+ REDUCTASE) …	Translation factors{2.40.30.10,0.7582}|FAD/NAD(P)-binding domain{3.50.50.60,0.6318}|Dihydrodipicolinate Reductase; domain 2{3.30.360.10,0.6117}|Kelch-type beta propeller {2.120.10.80,0.605}|Alpha/Beta hydrolase fold, catalytic domain {3.40.50.1820,0.5937}|SH3 type barrels. (2.30.30) {2.30.30.30,0.5852}|YVTN repeat-like/Quinoprotein amine dehydrogenase{2.130.10.10,0.5}	Golgi alpha-mannosidase II{d3bvua2,0.6726}|Eukaryotic initiation translation factor 5a (eIF5a){d1iz6a1,0.6293}|Hypothetical protein TT1751 (TTHA1732){d1j3ma_,0.5567}|Elongation factor P N-terminal domain {d1ueba1,0.5542}|ADP-ribose pyrophosphatase homologue YffH{d3o69a_,0.5533}|Copper amine oxidase, domains 1 and 2{d1w6ga2,0.5411}|ADP-ribose pyrophosphatase{d1g0sa_,0.533}|Unnamed hypothetical pro…	0	PSTG_10917|Pst18363|Pst_9302	NA	NA	NA	NA	0
243	1	14	0	P_striiformis_PSTG_01861T0	CYR32	CYR32	MSFTTKIAVVVGLIMAGSYSCNTDSLSPRGEVSLRTPLTLKSVHESDDKHLVQKYTLGDPNLAAKTVVEVYATKSTGSTLAKRESRSQSPDEERPIDLTPSTCTSQVCYSGSFQGPKKTDCDTIVAAQLYNSTGSLRAFPGTYVLVYSGTCVVVFQNPIGKPEYTHTLDYNWAKLGTVILDLQKKCDKPDDLSIGGACKIDHYLKFNFKNVLISLQRYVAPSNAATAS	CNTDSLSPRGEVSLRTPLTLKSVHESDDKHLVQKYTLGDPNLAAKTVVEVYATKSTGSTLAKRESRSQSPDEERPIDLTPSTCTSQVCYSGSFQGPKKTDCDTIVAAQLYNSTGSLRAFPGTYVLVYSGTCVVVFQNPIGKPEYTHTLDYNWAKLGTVILDLQKKCDKPDDLSIGGACKIDHYLKFNFKNVLISLQRYVAPSNAATAS	228	208	0	NA	NA	NA	YxC(19-21)	NA	0	Apoplastic,0.7	Apoplastic: 0.815	NA	chlo:9,nucl:3,cyto:2	NA	0	7	0.0336538	ProSiteProfiles{Prokaryotic membrane lipoprotein lipid attachment site profile(1-21)}	NA	NA	NA	0	81.5	0.81	0	Bifunctional P-450/NADPH-P450 reductase {4dqk_B,0.7652} | Ferredoxin--NADP reductase, leaf isozyme, chloroplastic {3mhp_B,0.7594} | FERREDOXIN-NADP+ REDUCTASE{1gaq_C,0.7547} | FERREDOXIN--NADP REDUCTASE, LEAF ISOZYME, CHLOROPLASTIC {2xnc_A,0.7494} | Ferredoxin--NADP reductase{5vwb_A,0.7419} | Ferredoxin--NADP reductase{5vw5_A,0.7414} | ferredoxin-NADP reductase{1jb9_A,0.7407} | Ferredoxin-NADP re…	Translation factors{2.40.30.10,0.7494}|Apoptosis, Tumor Necrosis Factor Receptor Associated Protein 2; Chain A{2.60.210.10,0.7459}|Alpha/Beta hydrolase fold, catalytic domain {3.40.50.1820,0.6101}|YVTN repeat-like/Quinoprotein amine dehydrogenase{2.130.10.10,0.5926}|FAD/NAD(P)-binding domain{3.50.50.60,0.5322}|Enolase-like, N-terminal domain {3.30.390.10,0.5246}|SH3 type barrels. (2.30.30) {2.30.…	Protoporphyrinogen oxidase{d1seza1,0.6462}|Exonuclease domain of family B DNA polymerases {d1q8ia1,0.5851}|Eukaryotic initiation translation factor 5a (eIF5a){d1iz6a1,0.5585}|Hypothetical protein TT1751 (TTHA1732){d1j3ma_,0.5547}|ADP-ribose pyrophosphatase homologue YffH{d3o69a_,0.5504}|Unnamed hypothetical protein {d1q9ua_,0.5497}|Copper amine oxidase, domains 1 and 2{d1w6ga2,0.5476}|ADP-ribose …	0	PSTG_10917|Pst18363|Pst_9302	Pst18363	NA	NA	Zt-KP4-1_PDB_8ACX_A	0
244	1	14	0	P_striiformis_PSTG_01879T0	CYR32	CYR32	MFSRIFHLALALAAAAPYPSKAESLLPLGGDVPEVLSPLSVQGIRGNVNLELHQQYTIGDPAVKQKTLVEIYKYTSTGSALVKRDTPTPSPPPPNPRAWMPIDLTPAKCTSQVCYSGSYGGPEKTDCDVIVAAQMYNSTGSLVAPAGHYVLVSYGSCTVIFQHPMGKPKYNQVLQYNWAKLGSIILDLQKKCLKPDDQSIGGACKIARYGQYKFHNVVISLQRYIAPATPPTPNQGV	ESLLPLGGDVPEVLSPLSVQGIRGNVNLELHQQYTIGDPAVKQKTLVEIYKYTSTGSALVKRDTPTPSPPPPNPRAWMPIDLTPAKCTSQVCYSGSYGGPEKTDCDVIVAAQMYNSTGSLVAPAGHYVLVSYGSCTVIFQHPMGKPKYNQVLQYNWAKLGSIILDLQKKCLKPDDQSIGGACKIARYGQYKFHNVVISLQRYIAPATPPTPNQGV	237	215	0	NA	NA	NA	NA	NA	0	Apoplastic,0.7	Apoplastic: 0.746	NA	nucl:6,cyto:3,extr:3,cysk:2	NA	0	6	0.027907	NA	NA	NA	NA	0	78.1	0.769	0	Ferredoxin NADP reductase {3jqr_A,0.7187} | Ferredoxin NADP reductase {3jqq_E,0.7099} | Ferredoxin NADP reductase {3jqq_C,0.7057} | Ferredoxin NADP reductase {3jqq_F,0.7052} | Putative ferredoxin--NADP reductase {2ok7_B,0.7042} | Putative ferredoxin--NADP reductase {2ok7_F,0.703} | Putative ferredoxin--NADP reductase {2ok7_D,0.7029} | Putative ferredoxin--NADP reductase {2ok8_D,0.7026} | Ferredox…	SH3 type barrels. (2.30.30) {2.30.30.140,0.6746}|FAD/NAD(P)-binding domain{3.50.50.60,0.6569}|Alpha/Beta hydrolase fold, catalytic domain {3.40.50.1820,0.6395}|Nuclear Transport Factor 2; Chain: A, (3.10.450) {3.10.450.240,0.5977}|Dihydrodipicolinate Reductase; domain 2{3.30.360.10,0.5903}|Gcn5-related N-acetyltransferase (GNAT) {3.40.630.30,0.5797}|YVTN repeat-like/Quinoprotein amine dehydrogena…	Aclacinomycin-10-hydroxylase RdmB{d1qzza2,0.6422}|Histone acetyltransferase HAT1 {d2p0wa_,0.6353}|Pertussis toxin S5 subunit {d1prtf_,0.6014}|Mammalian thioredoxin reductase, middle domain {d1h6va2,0.595}|Biliverdin reductase{d1lc0a2,0.5885}|GTP cyclohydrolase II, RibA{d2bz1a1,0.5691}|Hypothetical protein TT1751 (TTHA1732){d1j3ma_,0.5648}|Synaptojanin, IPP5C domain {d1i9za_,0.5591}|Copper amine o…	0	Pst18363|Pst_9302	NA	NA	NA	Zt-KP4-1_PDB_8ACX_A	0
245	1	14	0	P_striiformis_PSTG_01880T0	CYR32	CYR32	MFLSIKIAVAVGLLIAGSDCNAEPLSPRGEVSLHTPLLLKSVHESDDKHLVQKFILGDPNLSLKTVVEVYATNPAGSTLAKRDSPPQSPKEDRPIDLTPSTCTSQVCYSGTFQIPQKTDCDAIVAAQLYNSTGSLRSFPGMYVLVYAGTCVVVFQNPIGKPEYTHTLDYNWAKLGTVILDIQKKCNNPDDQSIGGACKIDHYLKFNFKNVLISLQRYVAPTKARSDS	EPLSPRGEVSLHTPLLLKSVHESDDKHLVQKFILGDPNLSLKTVVEVYATNPAGSTLAKRDSPPQSPKEDRPIDLTPSTCTSQVCYSGTFQIPQKTDCDAIVAAQLYNSTGSLRSFPGMYVLVYAGTCVVVFQNPIGKPEYTHTLDYNWAKLGTVILDIQKKCNNPDDQSIGGACKIDHYLKFNFKNVLISLQRYVAPTKARSDS	227	205	0	NA	NA	NA	NA	NA	0	Non-apoplastic,0.62	Apoplastic: 0.753	NA	E.R.:5.5,cyto:4,E.R._plas:3.5,chlo:1,nucl:1,mito:1,vacu:1	NA	0	6	0.0292683	NA	NA	NA	NA	0	81.6	0.804	0	Ferredoxin {3w5u_G,0.7539} | FERREDOXIN-NADP+ REDUCTASE{1gaq_C,0.7498} | Ferredoxin--NADP reductase, leaf isozyme, chloroplastic {3mhp_B,0.7497} | PROTEIN (FERREDOXIN:NADP+ REDUCTASE) {1qfz_B,0.7436} | Ferredoxin--NADP reductase{5vw4_A,0.7402} | chloroplast ferredoxin-NADP+ oxidoreductase {1sm4_B,0.7396} | Ferredoxin--NADP reductase{5vwb_A,0.7389} | Ferredoxin--NADP reductase{5h5j_C,0.7386} | Fer…	Apoptosis, Tumor Necrosis Factor Receptor Associated Protein 2; Chain A{2.60.210.10,0.7539}|Translation factors{2.40.30.10,0.7429}|Kelch-type beta propeller {2.120.10.80,0.683}|FAD/NAD(P)-binding domain{3.50.50.60,0.6377}|Alpha/Beta hydrolase fold, catalytic domain {3.40.50.1820,0.6222}|Dihydrodipicolinate Reductase; domain 2{3.30.360.10,0.6001}|OB fold (Dihydrolipoamide Acetyltransferase, E2P) (…	Eukaryotic initiation translation factor 5a (eIF5a){d1iz6a1,0.6305}|ADP-ribose pyrophosphatase{d1g0sa_,0.5604}|Unnamed hypothetical protein {d1q9ua_,0.5534}|Hypothetical protein TT1751 (TTHA1732){d1j3ma_,0.5522}|Pertussis toxin S4 subunit{d1prtd_,0.551}|Copper amine oxidase, domains 1 and 2{d1w6ga2,0.5495}|Elongation factor P N-terminal domain {d1ueba1,0.5295}	0	PSTG_10917|Pst18363	Pst18363	NA	NA	NA	0
246	1	14	0	P_striiformis_PSTG_01881T0	CYR32	CYR32	MFLSIKIAVAVGLMIAGTDCNAEPLSPRGEVSLHTPLTLKSVHESDDKHLVQKFILGDPKLSAKTVVEVYATNPTGSTLAKRDSPPQSPVEERPLDLTPSSCTSQVCYSGSFRGPLKTDCDTIVAAQLYNSTGSLRAFPGNYVLVYSGTCVVVFQNPISKPEYTYTLDYNWAKLGTVILDIQKKCDKPDDQSIGGACKIDHYLKFNFKNVLISLQRYVAPAKAGSDS	EPLSPRGEVSLHTPLTLKSVHESDDKHLVQKFILGDPKLSAKTVVEVYATNPTGSTLAKRDSPPQSPVEERPLDLTPSSCTSQVCYSGSFRGPLKTDCDTIVAAQLYNSTGSLRAFPGNYVLVYSGTCVVVFQNPISKPEYTYTLDYNWAKLGTVILDIQKKCDKPDDQSIGGACKIDHYLKFNFKNVLISLQRYVAPAKAGSDS	227	205	0	NA	NA	NA	NA	NA	0	Non-apoplastic,0.62	Apoplastic: 0.72	NA	chlo:7,nucl:3,cyto:2,extr:2	NA	0	6	0.0292683	NA	NA	NA	NA	0	82.3	0.812	0	Ferredoxin {3vo1_B,0.8071} | Ferredoxin--NADP reductase, leaf isozyme, chloroplastic {3mhp_B,0.7768} | FERREDOXIN-NADP+ REDUCTASE{1gaq_C,0.7663} | PROTEIN (FERREDOXIN:NADP+ REDUCTASE) {1qfz_B,0.7573} | FERREDOXIN--NADP REDUCTASE, LEAF ISOZYME, CHLOROPLASTIC {2xnc_A,0.7563} | PROTEIN (FERREDOXIN:NADP+ REDUCTASE) {1qg0_A,0.7493} | chloroplast ferredoxin-NADP+ oxidoreductase {1sm4_B,0.748} | Ferredo…	Translation factors{2.40.30.10,0.8372}|Dihydrodipicolinate Reductase; domain 2{3.30.360.10,0.6109}|Alpha/Beta hydrolase fold, catalytic domain {3.40.50.1820,0.5938}|Kelch-type beta propeller {2.120.10.80,0.577}|SH3 type barrels. (2.30.30) {2.30.30.30,0.5576}|FAD/NAD(P)-binding domain{3.50.50.60,0.5172}	Biliverdin reductase{d1lc0a2,0.5972}|Exonuclease domain of family B DNA polymerases {d1q8ia1,0.5671}|Hypothetical protein TT1751 (TTHA1732){d1j3ma_,0.5556}|Copper amine oxidase, domains 1 and 2{d1w6ga2,0.5528}|Eukaryotic initiation translation factor 5a (eIF5a){d1iz6a1,0.5522}|Elongation factor P N-terminal domain {d1ueba1,0.5321}|ADP-ribose pyrophosphatase{d1g0sa_,0.5306}|Unnamed hypothetical pr…	0	PSTG_10917|Pst18363|Pst_9302	NA	NA	NA	NA	0
247	1	14	0	PS_11_281_scaffold_786	11-281_H	11-281	MFSRIFHLALALAAAAPYQSQAESLLPLGGDVPEVLSPLSVQGIRGNVNLELHQQYTIGDPAVKQKTLVEIYKYTSTGSALVKRDTPTPSPPPPNPRAWMPIDLTPAKCTSQVCYSGSYGGPEKTDCDVIVAAQMYNSTGSLVAPAGHYVLVSYGSCTVIFQHPMGKPKYNQVLQYNWAKLGSIILDLQKKCLKPDDQSIGGACKIARYGQYKFHNVVISLQRYIAPATPPTPNQGV	ESLLPLGGDVPEVLSPLSVQGIRGNVNLELHQQYTIGDPAVKQKTLVEIYKYTSTGSALVKRDTPTPSPPPPNPRAWMPIDLTPAKCTSQVCYSGSYGGPEKTDCDVIVAAQMYNSTGSLVAPAGHYVLVSYGSCTVIFQHPMGKPKYNQVLQYNWAKLGSIILDLQKKCLKPDDQSIGGACKIARYGQYKFHNVVISLQRYIAPATPPTPNQGV	237	215	0	NA	NA	NA	NA	NA	0	Apoplastic,0.7	Apoplastic: 0.759	NA	nucl:6,cyto:3,extr:3,cysk:2	NA	0	6	0.027907	NA	NA	NA	NA	0	78.4	0.758	0	Ferredoxin NADP reductase {3jqr_A,0.7115} | Ferredoxin NADP reductase {3jqq_E,0.7015} | Ferredoxin NADP reductase {3jqq_C,0.6974} | Ferredoxin NADP reductase {3jqq_F,0.6961} | Ferredoxin NADP reductase {3jqq_B,0.6952} | Putative ferredoxin--NADP reductase {2ok7_F,0.695} | Ferredoxin NADP reductase {3jqp_E,0.6942} | Putative ferredoxin--NADP reductase {2ok7_E,0.693} | Putative ferredoxin--NADP red…	SH3 type barrels. (2.30.30) {2.30.30.140,0.6641}|Alpha/Beta hydrolase fold, catalytic domain {3.40.50.1820,0.6195}|SH3 type barrels. (2.30.30) {2.30.30.30,0.5999}|Nuclear Transport Factor 2; Chain: A, (3.10.450) {3.10.450.240,0.5948}|Gcn5-related N-acetyltransferase (GNAT) {3.40.630.30,0.5903}|Calycin beta-barrel core domain{2.40.128.20,0.5892}|Double Stranded RNA Binding Domain (3.30.160) {3.30.…	Golgi alpha-mannosidase II{d3bvua2,0.6249}|Aclacinomycin-10-hydroxylase RdmB{d1qzza2,0.6177}|Tp47 lipoprotein, middle and C-terminal domains{d1o75a1,0.6005}|Mammalian thioredoxin reductase, middle domain {d1h6va2,0.594}|Pertussis toxin S5 subunit {d1prtf_,0.5918}|Eukaryotic initiation translation factor 5a (eIF5a){d1iz6a1,0.5718}|GTP cyclohydrolase II, RibA{d2bz1a1,0.5588}|Synaptojanin, IPP5C dom…	0	Pst18363	NA	NA	NA	Zt-KP4-1_PDB_8ACX_A	0
248	1	14	0	Pst104E_13036	104E137A-_P	104E137A-	MFSRIFHLALALAAAAPYQSQAESLLPLGGDVPEVLSPLSVQGIRGNVNLELHQQYTIGDPAVKQKTLVEIYKYTSTGSALVKRDTPTPSPPPPNPRAWMPIDLTPAKCTSQVCYSGSYGGPEKTDCDVIVAAQMYNSTGSLVAPAGHYVLVSYGSCTVIFQHPMGKPKYNQVLQYNWAKLGSIILDLQKKCLKPDDQSIGGACKIARYGQYKFHNVVISLQRYIAPATPPTPNQGV	ESLLPLGGDVPEVLSPLSVQGIRGNVNLELHQQYTIGDPAVKQKTLVEIYKYTSTGSALVKRDTPTPSPPPPNPRAWMPIDLTPAKCTSQVCYSGSYGGPEKTDCDVIVAAQMYNSTGSLVAPAGHYVLVSYGSCTVIFQHPMGKPKYNQVLQYNWAKLGSIILDLQKKCLKPDDQSIGGACKIARYGQYKFHNVVISLQRYIAPATPPTPNQGV	237	215	0	NA	NA	NA	NA	NA	0	Apoplastic,0.7	Apoplastic: 0.759	NA	nucl:6,cyto:3,extr:3,cysk:2	NA	0	6	0.027907	NA	NA	NA	NA	0	78.4	0.758	0	Ferredoxin NADP reductase {3jqr_A,0.7073} | Ferredoxin NADP reductase {3jqq_E,0.702} | Ferredoxin NADP reductase {3jqq_C,0.698} | Ferredoxin NADP reductase {3jqq_F,0.6968} | Ferredoxin NADP reductase {3jqq_B,0.6959} | Putative ferredoxin--NADP reductase {2ok7_F,0.6954} | Ferredoxin NADP reductase {3jqp_E,0.6946} | Putative ferredoxin--NADP reductase {2ok7_E,0.6935} | Putative ferredoxin--NADP red…	SH3 type barrels. (2.30.30) {2.30.30.140,0.6386}|YVTN repeat-like/Quinoprotein amine dehydrogenase{2.130.10.10,0.6242}|Alpha/Beta hydrolase fold, catalytic domain {3.40.50.1820,0.619}|SH3 type barrels. (2.30.30) {2.30.30.30,0.6002}|Nuclear Transport Factor 2; Chain: A, (3.10.450) {3.10.450.240,0.5941}|Gcn5-related N-acetyltransferase (GNAT) {3.40.630.30,0.5903}|Calycin beta-barrel core domain{2.4…	Golgi alpha-mannosidase II{d3bvua2,0.6253}|Aclacinomycin-10-hydroxylase RdmB{d1qzza2,0.6186}|Tp47 lipoprotein, middle and C-terminal domains{d1o75a1,0.6035}|Mammalian thioredoxin reductase, middle domain {d1h6va2,0.5941}|Pertussis toxin S5 subunit {d1prtf_,0.592}|Hypothetical protein TT1751 (TTHA1732){d1j3ma_,0.5692}|GTP cyclohydrolase II, RibA{d2bz1a1,0.5596}|Synaptojanin, IPP5C domain {d1i9za_,…	0	PSTG_10917|Pst18363	NA	NA	NA	Zt-KP4-1_PDB_8ACX_A	0
249	1	14	0	Pst104E_13037	104E137A-_P	104E137A-	MFLSIKIAVAVGLLIAGSDCNAEPLSPRGEVSLHTPLLLKSVHESDDKHLVQKFILGDPNLSLKTVVESPKEDRPIDLTPSTCTSQVCYSGTFQIPQKTDCDAIVAAQLYNSTGSLRSFPGMYVLVYAGTCVVVFQNPIGKPEYTHTLDYNWAKLGTVILDIQKKCNNPDDQSIGGACKIDHYLKFNFKNVLISLQRYVAPTKARSDS	EPLSPRGEVSLHTPLLLKSVHESDDKHLVQKFILGDPNLSLKTVVESPKEDRPIDLTPSTCTSQVCYSGTFQIPQKTDCDAIVAAQLYNSTGSLRSFPGMYVLVYAGTCVVVFQNPIGKPEYTHTLDYNWAKLGTVILDIQKKCNNPDDQSIGGACKIDHYLKFNFKNVLISLQRYVAPTKARSDS	208	186	0	NA	NA	NA	NA	NA	0	Non-apoplastic,0.5	Apoplastic: 0.695	NA	cyto:6,E.R.:4,plas:2,nucl:1,mito:1	NA	0	6	0.0322581	NA	NA	NA	NA	0	72.2	0.73	0	Hce2 domain-containing protein {8acx_A,0.7659} | Hce2 domain-containing protein {8acx_E,0.7526} | Hce2 domain-containing protein {8acx_C,0.7161}	NA	NA	0	PSTG_10917|Pst18363	Pst18363	NA	NA	Zt-KP4-1_PDB_8ACX_A	0
250	1	14	0	Pst104E_13038	104E137A-_P	104E137A-	MFLSIKIAVAVGLMIAGTDCNAEPLSPRGEVSLHTPLTLKSVHESDDKHLVQKFILGDPKLSAKTVVEVYATNPTGSTLAKRDSPPQSPVEERPLDLTPSSCTSQVCYSGSFRGPLKTDCDTIVAAQLYNSTGSLRAFPGNYVLVYSGTCVVVFQNPISKPEYTYTLDYNWAKLGTVILDIQKKCDKPDDQSIGGACKIDHYLKFNFKNVLISLQRYVAPAKAGSDS	EPLSPRGEVSLHTPLTLKSVHESDDKHLVQKFILGDPKLSAKTVVEVYATNPTGSTLAKRDSPPQSPVEERPLDLTPSSCTSQVCYSGSFRGPLKTDCDTIVAAQLYNSTGSLRAFPGNYVLVYSGTCVVVFQNPISKPEYTYTLDYNWAKLGTVILDIQKKCDKPDDQSIGGACKIDHYLKFNFKNVLISLQRYVAPAKAGSDS	227	205	0	NA	NA	NA	NA	NA	0	Non-apoplastic,0.62	Apoplastic: 0.72	NA	chlo:7,nucl:3,cyto:2,extr:2	NA	0	6	0.0292683	NA	NA	NA	NA	0	82	0.808	0	Bifunctional P-450/NADPH-P450 reductase {4dqk_B,0.7955} | Bifunctional P-450/NADPH-P450 reductase {4dql_B,0.7809} | Ferredoxin--NADP reductase, leaf isozyme, chloroplastic {3mhp_B,0.7777} | FERREDOXIN-NADP+ REDUCTASE{1gaq_C,0.7679} | PROTEIN (FERREDOXIN:NADP+ REDUCTASE) {1qfz_B,0.7591} | FERREDOXIN--NADP REDUCTASE, LEAF ISOZYME, CHLOROPLASTIC {2xnc_A,0.7582} | PROTEIN (FERREDOXIN:NADP+ REDUCTASE)…	Translation factors{2.40.30.10,0.7582}|FAD/NAD(P)-binding domain{3.50.50.60,0.6323}|Dihydrodipicolinate Reductase; domain 2{3.30.360.10,0.6123}|Kelch-type beta propeller {2.120.10.80,0.6055}|Alpha/Beta hydrolase fold, catalytic domain {3.40.50.1820,0.594}|SH3 type barrels. (2.30.30) {2.30.30.30,0.5857}|YVTN repeat-like/Quinoprotein amine dehydrogenase{2.130.10.10,0.5003}	Golgi alpha-mannosidase II{d3bvua2,0.6725}|Eukaryotic initiation translation factor 5a (eIF5a){d1iz6a1,0.6298}|GTP cyclohydrolase II, RibA{d2bz1a1,0.6045}|Hypothetical protein TT1751 (TTHA1732){d1j3ma_,0.5569}|Elongation factor P N-terminal domain {d1ueba1,0.5547}|ADP-ribose pyrophosphatase homologue YffH{d3o69a_,0.5531}|Copper amine oxidase, domains 1 and 2{d1w6ga2,0.5414}|ADP-ribose pyrophospha…	0	PSTG_10917|Pst18363|Pst_9302	NA	NA	NA	NA	0
251	1	14	0	Pst104E_28667	104E137A-_H	104E137A-	MFSRIFHLALALAAAAPYPSKAESLLPLGGDVPEVLSPLSVQGIRGNVNLELHQQYTIGDPAVKQKTLVEIYKYTSTGSALVKRDTPTPSPPPPNPRAWMPIDLTPAKCTSQVCYSGSYGGPEKTDCDVIVAAQMYNSTGSLVAPAGHYVLVSYGSCTVIFQHPMGKPKYNQVLQYNWAKLGSIILDLQKKCLKPDDQSIGGACKIARYGQYKFHNVVISLQRYIAPATPPTPNQGV	ESLLPLGGDVPEVLSPLSVQGIRGNVNLELHQQYTIGDPAVKQKTLVEIYKYTSTGSALVKRDTPTPSPPPPNPRAWMPIDLTPAKCTSQVCYSGSYGGPEKTDCDVIVAAQMYNSTGSLVAPAGHYVLVSYGSCTVIFQHPMGKPKYNQVLQYNWAKLGSIILDLQKKCLKPDDQSIGGACKIARYGQYKFHNVVISLQRYIAPATPPTPNQGV	237	215	0	NA	NA	NA	NA	NA	0	Apoplastic,0.7	Apoplastic: 0.746	NA	nucl:6,cyto:3,extr:3,cysk:2	NA	0	6	0.027907	NA	NA	NA	NA	0	78.4	0.758	0	Ferredoxin NADP reductase {3jqr_A,0.7074} | Ferredoxin NADP reductase {3jqq_E,0.7022} | Ferredoxin NADP reductase {3jqq_C,0.6981} | Ferredoxin NADP reductase {3jqq_F,0.6969} | Ferredoxin NADP reductase {3jqq_B,0.6961} | Putative ferredoxin--NADP reductase {2ok7_F,0.6957} | Ferredoxin NADP reductase {3jqp_E,0.695} | Putative ferredoxin--NADP reductase {2ok7_E,0.6938} | Putative ferredoxin--NADP re…	SH3 type barrels. (2.30.30) {2.30.30.140,0.6648}|Alpha/Beta hydrolase fold, catalytic domain {3.40.50.1820,0.6189}|SH3 type barrels. (2.30.30) {2.30.30.30,0.6005}|Nuclear Transport Factor 2; Chain: A, (3.10.450) {3.10.450.240,0.594}|Gcn5-related N-acetyltransferase (GNAT) {3.40.630.30,0.5903}|Calycin beta-barrel core domain{2.40.128.20,0.589}|Double Stranded RNA Binding Domain (3.30.160) {3.30.16…	Golgi alpha-mannosidase II{d3bvua2,0.6254}|Aclacinomycin-10-hydroxylase RdmB{d1qzza2,0.6192}|Mammalian thioredoxin reductase, middle domain {d1h6va2,0.594}|Pertussis toxin S5 subunit {d1prtf_,0.5919}|Eukaryotic initiation translation factor 5a (eIF5a){d1iz6a1,0.5738}|GTP cyclohydrolase II, RibA{d2bz1a1,0.5601}|Synaptojanin, IPP5C domain {d1i9za_,0.5564}|Biliverdin reductase{d1lc0a2,0.5393}|Pertus…	0	Pst18363|Pst_9302	NA	NA	NA	Zt-KP4-1_PDB_8ACX_A	0
252	1	14	0	Pst104E_28784	104E137A-_H	104E137A-	MSFTTKIAVVVGLIMAGSYSCNTDSLSPRGEVSLRTPLTLKSVHESDDKHLVQKYTLGDPNLAAKTVVEVYATKSTGSTLAKRESRSQSPDEERPIDLTPSTCTSQVCYSGSFQGPKKTDCDTIVAAQLYNSTGSLRAFPGTYVLVYSGTCVVVFQNPIGKPEYTHTLDYNWAKLGTVILDLQKKCDKPDDLSIGGACKIDHYLKFNFKNVLISLQRYVAPSNAATAS	CNTDSLSPRGEVSLRTPLTLKSVHESDDKHLVQKYTLGDPNLAAKTVVEVYATKSTGSTLAKRESRSQSPDEERPIDLTPSTCTSQVCYSGSFQGPKKTDCDTIVAAQLYNSTGSLRAFPGTYVLVYSGTCVVVFQNPIGKPEYTHTLDYNWAKLGTVILDLQKKCDKPDDLSIGGACKIDHYLKFNFKNVLISLQRYVAPSNAATAS	228	208	0	NA	NA	NA	YxC(19-21)	NA	0	Apoplastic,0.7	Apoplastic: 0.815	NA	chlo:9,nucl:3,cyto:2	NA	0	7	0.0336538	NA	NA	NA	NA	0	81.6	0.808	0	Bifunctional P-450/NADPH-P450 reductase {4dqk_B,0.7678} | Ferredoxin--NADP reductase, leaf isozyme, chloroplastic {3mhp_B,0.7568} | Bifunctional P-450/NADPH-P450 reductase {4dql_B,0.7546} | FERREDOXIN-NADP+ REDUCTASE{1gaq_C,0.7512} | FERREDOXIN--NADP REDUCTASE, LEAF ISOZYME, CHLOROPLASTIC {2xnc_A,0.7476} | Ferredoxin {3w5u_G,0.7476} | Ferredoxin--NADP reductase{5vw4_A,0.7432} | Ferredoxin--NADP r…	Translation factors{2.40.30.10,0.7476}|Apoptosis, Tumor Necrosis Factor Receptor Associated Protein 2; Chain A{2.60.210.10,0.7437}|Alpha/Beta hydrolase fold, catalytic domain {3.40.50.1820,0.6099}|Nuclear Transport Factor 2; Chain: A, (3.10.450) {3.10.450.240,0.5865}|FAD/NAD(P)-binding domain{3.50.50.60,0.5388}|OB fold (Dihydrolipoamide Acetyltransferase, E2P) (2.40.50) {2.40.50.110,0.5148}|Endon…	GTP cyclohydrolase II, RibA{d2bz1a1,0.5822}|Pertussis toxin S4 subunit{d1prtd_,0.5807}|Elongation factor P N-terminal domain {d1ueba1,0.5505}|ADP-ribose pyrophosphatase homologue YffH{d3o69a_,0.547}|ADP-ribose pyrophosphatase{d1g0sa_,0.5408}|Copper amine oxidase, domains 1 and 2{d1w6ga2,0.5349}|Tissue inhibitor of metalloproteinases, TIMP-2{d2e2dc_,0.5231}|Synaptojanin, IPP5C domain {d1i9za_,0.52…	0	PSTG_10917|Pst18363|Pst_9302	Pst18363	NA	NA	NA	0
253	1	14	0	Pst104E_28803	104E137A-_H	104E137A-	MFLSIKIAVAVGLLIAGSDCNAEPLSPRGEVSLHTPLLLKSVHESDDKHLVQKFILGDPNLSLKTVVEVYATNPAGSTLAKRDSPPQSPKEDRPIDLTPSTCTSQVCYSGTFQIPQKTDCDAIVAAQLYNSTGSLRSFPGMYVLVYAGTCVVVFQNPIGKPEYTHTLDYNWAKLGTVILDIQKKCNNPDDQSIGGACKIDHYLKFNFKNVLISLQRYVAPTKARSDS	EPLSPRGEVSLHTPLLLKSVHESDDKHLVQKFILGDPNLSLKTVVEVYATNPAGSTLAKRDSPPQSPKEDRPIDLTPSTCTSQVCYSGTFQIPQKTDCDAIVAAQLYNSTGSLRSFPGMYVLVYAGTCVVVFQNPIGKPEYTHTLDYNWAKLGTVILDIQKKCNNPDDQSIGGACKIDHYLKFNFKNVLISLQRYVAPTKARSDS	227	205	0	NA	NA	NA	NA	NA	0	Non-apoplastic,0.62	Apoplastic: 0.753	NA	E.R.:5.5,cyto:4,E.R._plas:3.5,chlo:1,nucl:1,mito:1,vacu:1	NA	0	6	0.0292683	NA	NA	NA	NA	0	81.7	0.802	0	Ferredoxin {3vo1_B,0.7797} | Ferredoxin {3w5u_G,0.7563} | FERREDOXIN-NADP+ REDUCTASE{1gaq_C,0.7509} | Bifunctional P-450/NADPH-P450 reductase {4dqk_B,0.7503} | Ferredoxin--NADP reductase, leaf isozyme, chloroplastic {3mhp_B,0.7488} | PROTEIN (FERREDOXIN:NADP+ REDUCTASE) {1qfz_B,0.7454} | Ferredoxin--NADP reductase{5vw4_A,0.74} | chloroplast ferredoxin-NADP+ oxidoreductase {1sm4_B,0.7398} | Bifunc…	Apoptosis, Tumor Necrosis Factor Receptor Associated Protein 2; Chain A{2.60.210.10,0.7531}|Translation factors{2.40.30.10,0.7438}|Alpha/Beta hydrolase fold, catalytic domain {3.40.50.1820,0.6229}|Dihydrodipicolinate Reductase; domain 2{3.30.360.10,0.6061}|Nuclear Transport Factor 2; Chain: A, (3.10.450) {3.10.450.240,0.5879}|Endonuclease/exonuclease/phosphatase {3.60.10.10,0.5784}|FAD/NAD(P)-bin…	Mammalian thioredoxin reductase, middle domain {d1h6va2,0.6076}|Eukaryotic initiation translation factor 5a (eIF5a){d1iz6a1,0.5784}|Pertussis toxin S4 subunit{d1prtd_,0.5653}|ADP-ribose pyrophosphatase{d1g0sa_,0.5556}|Hypothetical protein TT1751 (TTHA1732){d1j3ma_,0.5538}|Elongation factor P N-terminal domain {d1ueba1,0.5506}|Copper amine oxidase, domains 1 and 2{d1w6ga2,0.5457}|Biliverdin reduct…	0	Pst18363	Pst18363	NA	NA	NA	0
254	1	14	0	PST130_P486850	PST-130_v2011	PST-130	MFLSIKIAVAVGLMIAGTDCNAEPLSPRGEVSLHTPLTLKSVHESDDKHLVQKFILGDPKLSAKTVVEVYATNPTGSTLAKRDSPPQSPVEERPLDLTPSSCTSQTDCDTIVAAQLYNSTGSLRAFPGNYVLVYSGTCVVVFQNPISKPEYTYTLDYNWAKLGTVILDIQKKCDKPDDQSIGGACKIDHYLKFNFKNVLISLQRYVAPAKAGSDS	EPLSPRGEVSLHTPLTLKSVHESDDKHLVQKFILGDPKLSAKTVVEVYATNPTGSTLAKRDSPPQSPVEERPLDLTPSSCTSQTDCDTIVAAQLYNSTGSLRAFPGNYVLVYSGTCVVVFQNPISKPEYTYTLDYNWAKLGTVILDIQKKCDKPDDQSIGGACKIDHYLKFNFKNVLISLQRYVAPAKAGSDS	215	193	0	NA	NA	NA	NA	NA	0	Non-apoplastic,0.61	Apoplastic: 0.705 Cytoplasmic: 0.502	NA	chlo:6,nucl:4,cyto:2,extr:2	NA	0	5	0.0259067	NA	NA	NA	NA	0	68	0.681	0	Ferredoxin--NADP reductase, leaf isozyme, chloroplastic {3mhp_B,0.7614} | FERREDOXIN--NADP REDUCTASE, LEAF ISOZYME, CHLOROPLASTIC {2xnc_A,0.7532} | Ferredoxin--NADP reductase{5vw4_A,0.7489} | Ferredoxin--NADP reductase{5vw5_A,0.7484} | Ferredoxin--NADP reductase{3lo8_A,0.742} | DEOXYRIBONUCLEASE I{2dnj_A,0.6323} | Tyrosyl-DNA phosphodiesterase 2 {5j42_A,0.5905} | Putative ferredoxin--NADP reducta…	SH3 type barrels. (2.30.30) {2.30.30.140,0.6569}|Alpha/Beta hydrolase fold, catalytic domain {3.40.50.1820,0.5986}|Endonuclease/exonuclease/phosphatase {3.60.10.10,0.5703}|Dihydrodipicolinate Reductase; domain 2{3.30.360.10,0.5639}|NAD(P)-binding Rossmann-like Domain {3.40.50.720,0.5639}|YVTN repeat-like/Quinoprotein amine dehydrogenase{2.130.10.10,0.5528}|SH3 type barrels. (2.30.30) {2.30.30.30,…	GTP cyclohydrolase II, RibA{d2bz1a1,0.57}|Eukaryotic initiation translation factor 5a (eIF5a){d1iz6a1,0.5627}|Biliverdin reductase{d1lc0a2,0.5491}|Elongation factor P N-terminal domain {d1ueba1,0.5481}|Copper amine oxidase, domains 1 and 2{d1w6ga2,0.5401}	0	Pst18363|Pst_9302	NA	NA	NA	NA	0
255	1	14	0	PST21_06540	PST-21	PST-21	MFLSIKIAVAVGLMIAGTDCNAEPLSPRGEVSLHTPLTLKSVHESDDKHLVQKFILGDPKLSAKTVVEVYATNPTGSTLAKRDSPPQSPVEERPLDLTPSSCTSQTDCDTIVAAQLYNSTGSLRAFPGNYVLVYSGTCVVVFQNPISKPEYTYTLDYNWAKLGTVILDIQKKCDKPDDQSIGGACKIDHYLKFNFKNVLISLQRYVAPAKAGSDS	EPLSPRGEVSLHTPLTLKSVHESDDKHLVQKFILGDPKLSAKTVVEVYATNPTGSTLAKRDSPPQSPVEERPLDLTPSSCTSQTDCDTIVAAQLYNSTGSLRAFPGNYVLVYSGTCVVVFQNPISKPEYTYTLDYNWAKLGTVILDIQKKCDKPDDQSIGGACKIDHYLKFNFKNVLISLQRYVAPAKAGSDS	215	193	0	NA	NA	NA	NA	NA	0	Non-apoplastic,0.61	Apoplastic: 0.705 Cytoplasmic: 0.502	Nucleus,RRTNVFLDSIVDKKEKL	chlo:6,nucl:4,cyto:2,extr:2	NA	0	5	0.0259067	NA	NA	NA	NA	0	68	0.681	0	Ferredoxin--NADP reductase, leaf isozyme, chloroplastic {3mhp_B,0.761} | FERREDOXIN--NADP REDUCTASE, LEAF ISOZYME, CHLOROPLASTIC {2xnc_A,0.7526} | Ferredoxin--NADP reductase{5vw4_A,0.7483} | Ferredoxin--NADP reductase{5vwb_A,0.7481} | Ferredoxin--NADP reductase{5vw5_A,0.748} | Ferredoxin--NADP reductase{3lo8_A,0.7417} | Ferredoxin--NADP reductase{5h5j_C,0.7376} | Putative ferredoxin--NADP reducta…	SH3 type barrels. (2.30.30) {2.30.30.140,0.657}|Alpha/Beta hydrolase fold, catalytic domain {3.40.50.1820,0.5989}|Kelch-type beta propeller {2.120.10.80,0.5836}|Dihydrodipicolinate Reductase; domain 2{3.30.360.10,0.5632}|NAD(P)-binding Rossmann-like Domain {3.40.50.720,0.5632}|SH3 type barrels. (2.30.30) {2.30.30.30,0.5511}|YVTN repeat-like/Quinoprotein amine dehydrogenase{2.130.10.10,0.5497}|OB …	GTP cyclohydrolase II, RibA{d2bz1a1,0.5704}|Eukaryotic initiation translation factor 5a (eIF5a){d1iz6a1,0.5621}|Biliverdin reductase{d1lc0a2,0.5485}|Elongation factor P N-terminal domain {d1ueba1,0.5475}|Copper amine oxidase, domains 1 and 2{d1w6ga2,0.5393}	0	Pst18363|Pst_9302	NA	NA	NA	NA	0
256	1	14	0	PST43_16513	PST-43	PST-43	MSFTTKIAVVVGLIMAGSYSCNTDSLSPRGEVSLRTPLTLKSVHESDDKHLVQKYTLGDPNLAAKTVVEVYATKSTGSTLAKRESRSQSPDEERPIDLTPSTCTSQTDCDTIVAAQLYNLTGSLRAFPGTYVLVYSGTCVVVFQNPIGKPEYTHTLDYNWAKLGTVILDLQKKCDKPDDLSIGGACKIDHYLKFNFKNVLISLQRYVAPSNAATAS	CNTDSLSPRGEVSLRTPLTLKSVHESDDKHLVQKYTLGDPNLAAKTVVEVYATKSTGSTLAKRESRSQSPDEERPIDLTPSTCTSQTDCDTIVAAQLYNLTGSLRAFPGTYVLVYSGTCVVVFQNPIGKPEYTHTLDYNWAKLGTVILDLQKKCDKPDDLSIGGACKIDHYLKFNFKNVLISLQRYVAPSNAATAS	216	196	0	NA	NA	NA	YxC(19-21)	NA	0	Apoplastic,0.57	Apoplastic: 0.755 Cytoplasmic: 0.513	NA	chlo:9,cyto:3,nucl:2	NA	0	6	0.0306122	ProSiteProfiles{Prokaryotic membrane lipoprotein lipid attachment site profile(1-21)}	NA	NA	NA	0	65.8	0.678	0	Ferredoxin--NADP reductase, leaf isozyme, chloroplastic {3mhp_B,0.7839} | FERREDOXIN--NADP REDUCTASE, LEAF ISOZYME, CHLOROPLASTIC {2xnc_A,0.782} | Ferredoxin--NADP reductase{5vw4_A,0.7545} | Ferredoxin--NADP reductase{5vwb_A,0.7517} | Putative ferredoxin--NADP reductase {2ok8_D,0.7237} | Putative ferredoxin--NADP reductase {2ok7_F,0.721} | Ferredoxin NADP reductase {3jqp_E,0.7177} | Ferredoxin NA…	Translation factors{2.40.30.10,0.782}|Alpha/Beta hydrolase fold, catalytic domain {3.40.50.1820,0.5964}|Endonuclease/exonuclease/phosphatase {3.60.10.10,0.5931}|Dihydrodipicolinate Reductase; domain 2{3.30.360.10,0.5733}|NAD(P)-binding Rossmann-like Domain {3.40.50.720,0.5732}|SH3 type barrels. (2.30.30) {2.30.30.30,0.5726}	Exonuclease domain of family B DNA polymerases {d1q8ia1,0.5823}|Copper amine oxidase, domains 1 and 2{d1w6ga2,0.5698}|Hypothetical protein GOS_3836187 {d2od5a1,0.563}|Biliverdin reductase{d1lc0a2,0.5572}|GTP cyclohydrolase II, RibA{d2bz1a1,0.5496}|Eukaryotic initiation translation factor 5a (eIF5a){d1iz6a1,0.5495}|Pertussis toxin S4 subunit{d1prtd_,0.5403}|Hemolytic lectin CEL-III, domains 1 and …	0	Pst18363|Pst_9302	NA	NA	NA	NA	0
257	1	14	0	PST877_05332	PST-87/7	PST-87/7	MSFTTKIAVVVGLIMAGSYSCNTDSLSPRGEVSLRTPLTLKSVHESDDKHLVQKYTLGDPNLAAKTVVEVYATKSTGSTLAKRESRSQSPDEERPIDLTPSTCTSQTDCDTIVAAQLYNLTGSLRAFPGTYVLVYSGTCVVVFQNPIGKPEYTHTLDYNWAKLGTVILDLQKKCDKPDDLSIGGACKIDHYLKFNFKNVLISLQRYVAPSNAATAS	CNTDSLSPRGEVSLRTPLTLKSVHESDDKHLVQKYTLGDPNLAAKTVVEVYATKSTGSTLAKRESRSQSPDEERPIDLTPSTCTSQTDCDTIVAAQLYNLTGSLRAFPGTYVLVYSGTCVVVFQNPIGKPEYTHTLDYNWAKLGTVILDLQKKCDKPDDLSIGGACKIDHYLKFNFKNVLISLQRYVAPSNAATAS	216	196	0	NA	NA	NA	YxC(19-21)	NA	0	Apoplastic,0.57	Apoplastic: 0.755 Cytoplasmic: 0.513	NA	chlo:9,cyto:3,nucl:2	NA	0	6	0.0306122	ProSiteProfiles{Prokaryotic membrane lipoprotein lipid attachment site profile(1-21)}	NA	NA	NA	0	65.8	0.679	0	Ferredoxin--NADP reductase, leaf isozyme, chloroplastic {3mhp_B,0.7839} | FERREDOXIN--NADP REDUCTASE, LEAF ISOZYME, CHLOROPLASTIC {2xnc_A,0.7817} | Ferredoxin--NADP reductase{5vw4_A,0.7545} | Ferredoxin--NADP reductase{5vwb_A,0.752} | Putative ferredoxin--NADP reductase {2ok8_D,0.7235} | Putative ferredoxin--NADP reductase {2ok7_F,0.7212} | Ferredoxin NADP reductase {3jqp_E,0.7176} | Ferredoxin N…	Translation factors{2.40.30.10,0.7817}|SH3 type barrels. (2.30.30) {2.30.30.140,0.6493}|YVTN repeat-like/Quinoprotein amine dehydrogenase{2.130.10.10,0.6128}|Alpha/Beta hydrolase fold, catalytic domain {3.40.50.1820,0.596}|Endonuclease/exonuclease/phosphatase {3.60.10.10,0.5925}|Dihydrodipicolinate Reductase; domain 2{3.30.360.10,0.573}|NAD(P)-binding Rossmann-like Domain {3.40.50.720,0.5728}|SH3…	Hypothetical protein GOS_3836187 {d2od5a1,0.7115}|Exonuclease domain of family B DNA polymerases {d1q8ia1,0.5821}|Biliverdin reductase{d1lc0a2,0.5533}|GTP cyclohydrolase II, RibA{d2bz1a1,0.5501}|Vibrio cholerae sialidase {d1w0pa3,0.5498}|Eukaryotic initiation translation factor 5a (eIF5a){d1iz6a1,0.5492}|Pertussis toxin S4 subunit{d1prtd_,0.54}|Elongation factor P N-terminal domain {d1ueba1,0.533…	0	Pst18363|Pst_9302	NA	NA	NA	NA	0
258	1	18	0	DK0911_02277	Pst-DK0911_P	Pst-DK0911	MKVAAFFTMLLAGVYSVTAASNPTQASEVADGFYQVNPDESGNTATKFTPWDEVGKSSAKRRSILAKRREDCGPGSVSVNDADAAFNCLLNSFKINVVSLKKDSWTYCVRGDVVAFICPYSDGHKLKDRFIDTWAYVRRRCGTSILGYAQVSGDVGDWTAGYALKTANFCTKKFKVGS	ASNPTQASEVADGFYQVNPDESGNTATKFTPWDEVGKSSAKRRSILAKRREDCGPGSVSVNDADAAFNCLLNSFKINVVSLKKDSWTYCVRGDVVAFICPYSDGHKLKDRFIDTWAYVRRRCGTSILGYAQVSGDVGDWTAGYALKTANFCTKKFKVGS	178	159	0	NA	NA	NA	FxC(86-88,116-118)	NA	0	Apoplastic,0.57	Apoplastic: 0.891 Cytoplasmic: 0.698	Mitochondria, 0.801|36-61 Nucleus,KRRS	chlo:9,nucl:3,mito:1,extr:1	NA	0	6	0.0377358	NA	NA	NA	NA	0	80.7	0.767	0	Cysteine dioxygenase{8qfm_A,0.6146} | Tyrosinase {5zrd_A,0.544}	Jelly Rolls (2.60.120) {2.60.120.970,0.7227}|ATPase, nucleotide binding domain{3.30.420.40,0.6949}|Jelly Rolls{2.60.120.10,0.6187}|TFIIIC, subcomplex tauA, subunit Sfc1, barrel domain {3.30.200.160,0.5991}|Phosphatidylinositol 3-kinase Catalytic Subunit; Chain A, domain 1{3.10.20.90,0.5897}|Severin {3.40.20.10,0.5695}|Gnk2 domain, C-X8-C-X2-C motif{3.30.430.20,0.551}|CD59 {2.10.60.10,0.5405}|Cyti…	Phage repressors, cro lambda repressor{d2ovga_,0.7581}|BMP receptor Ia ectodomain{d1rewc_,0.6956}|Cytochrome f, small domain{d1e2wa2,0.5733}|Gelsolin {d2fh1a2,0.5196}|HSP20-like chaperones, Nuclear movement domain, NudC domain containing protein 3, NUDCD3 (KIAA1068){d1wgva_,0.5175}	0	PSTG_10917|Pst_9302	NA	NA	NA	NA	0
259	1	18	0	DK0911_02278	Pst-DK0911_P	Pst-DK0911	MKATAFFTILLAGVYSVTAASNPTLTSEVADGFYQVNPGEAGKTTTKFTPWDKVGKSSAKRRSILAKRREHCGPGSVSVNDADAALNCLLYSFKTDVVSLDKGSWTYCVRGDVVAFICPYSGGYKFKSRFAETWSDVRGRCGASILGYGQVSGDVGDWTAGYALKTDNFCTKKFKVGS	ASNPTLTSEVADGFYQVNPGEAGKTTTKFTPWDKVGKSSAKRRSILAKRREHCGPGSVSVNDADAALNCLLYSFKTDVVSLDKGSWTYCVRGDVVAFICPYSGGYKFKSRFAETWSDVRGRCGASILGYGQVSGDVGDWTAGYALKTDNFCTKKFKVGS	178	159	0	NA	NA	NA	FxC(116-118)	NA	0	Apoplastic,0.69	Apoplastic: 0.899 Cytoplasmic: 0.55	Mitochondria, 0.957|36-60 Nucleus,KRRS	chlo:9,nucl:2,extr:2,mito:1	NA	0	6	0.0377358	NA	NA	NA	NA	0	78.9	0.655	0	Hce2 domain-containing protein {8acx_D,0.5687} | Cysteine-rich repeat secretory protein 15 {6grf_C,0.5363}	Gnk2 domain, C-X8-C-X2-C motif{3.30.430.20,0.5927}	Patatin{d1oxwa_,0.5317}	0	PSTG_10917|Pst_9302	NA	NA	NA	NA	0
260	1	18	0	KAH9464331.1	134E16A+_H(B)	134E16A+17+33+	MKVTAFFTMLLAGVYSVTAASNPTQASEVADGFYQVNPGEAGKTTTKFTPWDEVGKSSAKRRSILAKRREHCGPGSVSVNDADAALNCLLYSFKTDVVSLDKGSWTYCVRGDVVAFICPYSGGYKFKSRFAETWSDVRGRCGASILGYAQVSGDVGDWTAGYALKTDNFCTKKFKVGS	ASNPTQASEVADGFYQVNPGEAGKTTTKFTPWDEVGKSSAKRRSILAKRREHCGPGSVSVNDADAALNCLLYSFKTDVVSLDKGSWTYCVRGDVVAFICPYSGGYKFKSRFAETWSDVRGRCGASILGYAQVSGDVGDWTAGYALKTDNFCTKKFKVGS	178	159	0	NA	NA	NA	FxC(116-118)	NA	0	Apoplastic,0.68	Apoplastic: 0.917 Cytoplasmic: 0.542	Mitochondria, 0.957|36-60 Nucleus,KRRS	chlo:9,nucl:2,extr:2,mito:1	NA	0	6	0.0377358	NA	NA	NA	NA	0	79.8	0.785	0	Cysteine dioxygenase{8qfm_B,0.5724}	Cytidine Deaminase, domain 2{3.40.140.10,0.5353}	Cytochrome f, small domain{d1e2wa2,0.5135}	0	PSTG_10917|Pst_9302	NA	NA	NA	NA	0
261	1	18	0	KAH9464332.1	134E16A+_H(B)	134E16A+17+33+	MKVAAFFTMLLAGVYSVTAASNPTQASEVADGFYQVNPDESGNTATKFTPWDEAGKSSAKRRSILAKRREDCGPGSVSVNDADAAFNCLLNSFKINVVSLKKDSWTYCVRGDVVAFICPYSDGHKLKDRVIDTWAYVRRRCGTSILGYAQVSGDVGDWTAGYALKADNFCTKKFKVGS	ASNPTQASEVADGFYQVNPDESGNTATKFTPWDEAGKSSAKRRSILAKRREDCGPGSVSVNDADAAFNCLLNSFKINVVSLKKDSWTYCVRGDVVAFICPYSDGHKLKDRVIDTWAYVRRRCGTSILGYAQVSGDVGDWTAGYALKADNFCTKKFKVGS	178	159	0	NA	NA	NA	FxC(86-88,116-118)	NA	0	Apoplastic,0.55	Apoplastic: 0.846 Cytoplasmic: 0.735	Mitochondria, 0.801|36-61 Nucleus,KRRS	chlo:9,nucl:3,mito:1,extr:1	NA	0	6	0.0377358	NA	NA	NA	NA	0	80.6	0.748	0	P56 {2le2_A,0.5216} | RNA-directed RNA polymerase L{7yes_A,0.5155}	Phosphatidylinositol 3-kinase Catalytic Subunit; Chain A, domain 1{3.10.20.90,0.689}|Gnk2 domain, C-X8-C-X2-C motif{3.30.430.20,0.5683}|Severin {3.40.20.10,0.5432}	BMP receptor Ia ectodomain{d1rewc_,0.7384}|Cytidine deaminase{d2z3ga_,0.5647}|Gelsolin {d2fh1a2,0.5337}|Xanthine phosphoribosyltransferase{d1y0ba1,0.5005}	0	PSTG_10917|Pst_9302	NA	NA	NA	NA	0
262	1	18	0	KAH9472136.1	134E16A+_H(A)	134E16A+17+33+	MKATIFFTMLLAGVYSVTAASKPTQASEVADGFYQVTLDEAGDTTTKFTAWDEVGKSSPERHSILAKNREHCGPGSVSVNDSDEANQCLLNGFPGGSLVHLYKNSWSYCVRGDVVSFVCPYNDGYKPRDSIKATWAYVKGKCGASILGYAQISGGIGDWTAGYASKTSHFCTQKFKVGS	ASKPTQASEVADGFYQVTLDEAGDTTTKFTAWDEVGKSSPERHSILAKNREHCGPGSVSVNDSDEANQCLLNGFPGGSLVHLYKNSWSYCVRGDVVSFVCPYNDGYKPRDSIKATWAYVKGKCGASILGYAQISGGIGDWTAGYASKTSHFCTQKFKVGS	179	160	0	NA	NA	NA	FxC(117-119)	NA	0	Apoplastic,0.71	Apoplastic: 0.932	NA	chlo:11,nucl:2,cyto:1	NA	0	6	0.0375	NA	NA	NA	NA	0	84.2	0.827	0	Tyrosinase {5zre_B,0.6819} | Cysteine dioxygenase{8qfm_A,0.5917} | Cysteine dioxygenase{8qfn_B,0.5822} | Tyrosinase {5zre_C,0.5617} | DISPERSIN {2jvu_A,0.5451}	ATPase, nucleotide binding domain{3.30.420.40,0.6952}|DNA polymerase, Y-family, little finger domain{3.30.1490.100,0.6927}|Jelly Rolls{2.60.120.10,0.6025}|Gnk2 domain, C-X8-C-X2-C motif{3.30.430.20,0.5874}|Immunoglobulin-like (2.60.40) {2.60.40.2290,0.5451}|Severin {3.40.20.10,0.5365}	Exosome complex exonuclease RRP46{d2nn6d2,0.7174}|BMP receptor Ia ectodomain{d1rewc_,0.6262}|Fumarate reductase{d1kf6a1,0.572}|DNA polymerase IV{d1unnc_,0.5526}|CRP-like transcriptional regulator TM1171, N-terminal domain{d1o5la1,0.5357}|DNA polymerase kappa {d1t94a1,0.5163}	0	PSTG_10917|Pst_9302	NA	NA	NA	NA	0
263	1	18	0	KAH9472137.1	134E16A+_H(A)	134E16A+17+33+	MKATAFFTILLAGVYSVTAASNPTLTSEVADGFYQVNPGEAGKTTTKFTPWDKVGKSSAKRRSILAKRREHCGPGSVSVNDADAALNCLLYSFKTDVVSLDKGSWTYCVRGDVVAFICPYSGGYKFKSRFAETWSDVRGRCGASILGYGQVSGDVGDWTAGYALKTDNFCTKKFKVGS	ASNPTLTSEVADGFYQVNPGEAGKTTTKFTPWDKVGKSSAKRRSILAKRREHCGPGSVSVNDADAALNCLLYSFKTDVVSLDKGSWTYCVRGDVVAFICPYSGGYKFKSRFAETWSDVRGRCGASILGYGQVSGDVGDWTAGYALKTDNFCTKKFKVGS	178	159	0	NA	NA	NA	FxC(116-118)	NA	0	Apoplastic,0.69	Apoplastic: 0.899 Cytoplasmic: 0.55	Mitochondria, 0.957|36-60 Nucleus,KRRS	chlo:9,nucl:2,extr:2,mito:1	NA	0	6	0.0377358	NA	NA	NA	NA	0	78.7	0.76	0	Hce2 domain-containing protein {8acx_D,0.5091}	Jelly Rolls (2.60.120) {2.60.120.970,0.5618}|Cytidine Deaminase, domain 2{3.40.140.10,0.5344}	NA	0	PSTG_10917|Pst_9302	NA	NA	NA	NA	0
264	1	18	0	KAH9472138.1	134E16A+_H(A)	134E16A+17+33+	MKVAAFFTMLLAGVYSVTAASNPTQASEVADGFYQVNPDESGNTATKFTPWDEVGKSSAKRRSILAKRREDCGPGSVSVNDADAAFNCLLNSFKINVVSLKKDSWTYCVRGDVVAFICPYSDGHKLKDRFIDTWAYVRRRCGTSILGYAQVSGDVGDWTAGYALKTANFCTKKFKVGS	ASNPTQASEVADGFYQVNPDESGNTATKFTPWDEVGKSSAKRRSILAKRREDCGPGSVSVNDADAAFNCLLNSFKINVVSLKKDSWTYCVRGDVVAFICPYSDGHKLKDRFIDTWAYVRRRCGTSILGYAQVSGDVGDWTAGYALKTANFCTKKFKVGS	178	159	0	NA	NA	NA	FxC(86-88,116-118)	NA	0	Apoplastic,0.57	Apoplastic: 0.891 Cytoplasmic: 0.698	Mitochondria, 0.801|36-61 Nucleus,KRRS	chlo:9,nucl:3,mito:1,extr:1	NA	0	6	0.0377358	NA	NA	NA	NA	0	80.7	0.767	0	Cysteine dioxygenase{8qfl_A,0.6203} | Cysteine dioxygenase{8qfq_A,0.6169} | Cysteine dioxygenase{8qfm_A,0.6147} | Tyrosinase {5zrd_A,0.544}	Jelly Rolls (2.60.120) {2.60.120.230,0.8396}|ATPase, nucleotide binding domain{3.30.420.40,0.6959}|Jelly Rolls{2.60.120.10,0.6186}|TFIIIC, subcomplex tauA, subunit Sfc1, barrel domain {3.30.200.160,0.5991}|Phosphatidylinositol 3-kinase Catalytic Subunit; Chain A, domain 1{3.10.20.90,0.5903}|Jelly Rolls (2.60.120) {2.60.120.970,0.5734}|Severin {3.40.20.10,0.5692}|Gnk2 domain, C-X8-C-X2-C motif{3.3…	Cytochrome f, small domain{d1e2wa2,0.5743}|Gelsolin {d2fh1a2,0.5176}|HSP20-like chaperones, Nuclear movement domain, NudC domain containing protein 3, NUDCD3 (KIAA1068){d1wgva_,0.5175}	0	PSTG_10917|Pst_9302	NA	NA	NA	NA	0
265	1	18	0	KAI7961511.1	93-210_v2022_H	93-210	MKVTAFFIMLLAGVYSVTAASNPTQASEVADGFYQVNPDESGNTATKFTPWDEVGKSSAKRRSILAKRREDCGPGSVSVNDADAAFNCLLNSFKINVVSLKKDSWTYCVRGDVVAFICPYSDGHKLKDRFIDTWAYVRRRCGTSILGYAQVSGDVGDWTAGYALKTANFCTKKFKVGS	ASNPTQASEVADGFYQVNPDESGNTATKFTPWDEVGKSSAKRRSILAKRREDCGPGSVSVNDADAAFNCLLNSFKINVVSLKKDSWTYCVRGDVVAFICPYSDGHKLKDRFIDTWAYVRRRCGTSILGYAQVSGDVGDWTAGYALKTANFCTKKFKVGS	178	159	0	NA	NA	NA	FxC(86-88,116-118)	NA	0	Apoplastic,0.57	Apoplastic: 0.894 Cytoplasmic: 0.648	Mitochondria, 0.801|36-61 Nucleus,KRRS	chlo:9,nucl:3,mito:1,extr:1	NA	0	6	0.0377358	NA	NA	NA	NA	0	80.6	0.767	0	Cysteine dioxygenase{8qfq_A,0.6165} | Cysteine dioxygenase{8qfm_A,0.6144} | Tyrosinase {5zrd_A,0.5436}	ATPase, nucleotide binding domain{3.30.420.40,0.6972}|Jelly Rolls (2.60.120) {2.60.120.230,0.6968}|Jelly Rolls{2.60.120.10,0.6185}|TFIIIC, subcomplex tauA, subunit Sfc1, barrel domain {3.30.200.160,0.5981}|Phosphatidylinositol 3-kinase Catalytic Subunit; Chain A, domain 1{3.10.20.90,0.5901}|Jelly Rolls (2.60.120) {2.60.120.970,0.5744}|Severin {3.40.20.10,0.5639}|Gnk2 domain, C-X8-C-X2-C motif{3.3…	Cytochrome f, small domain{d1e2wa2,0.5737}|HSP20-like chaperones, Nuclear movement domain, NudC domain containing protein 3, NUDCD3 (KIAA1068){d1wgva_,0.5179}	0	PSTG_10917|Pst_9302	NA	NA	NA	NA	0
266	1	18	0	KAI7961512.1	93-210_v2022_H	93-210	MKATAFFTILLAGVYSVTAASNPTLTSEVADGFYQVNPGEAGKTTTKFTPWDKVGKSSAKRRSILAKRREHCGPGSVSVNDADAALNCLLYSFKTDVVSLDKGSWTYCVRGDVVAFICPYSGGYKFKSRFAETWSDVRGRCGASILGYGQVSGDVGDWTAGYALKTDNFCTKKFKVGS	ASNPTLTSEVADGFYQVNPGEAGKTTTKFTPWDKVGKSSAKRRSILAKRREHCGPGSVSVNDADAALNCLLYSFKTDVVSLDKGSWTYCVRGDVVAFICPYSGGYKFKSRFAETWSDVRGRCGASILGYGQVSGDVGDWTAGYALKTDNFCTKKFKVGS	178	159	0	NA	NA	NA	FxC(116-118)	NA	0	Apoplastic,0.69	Apoplastic: 0.899 Cytoplasmic: 0.55	Mitochondria, 0.957|36-60 Nucleus,KRRS	chlo:9,nucl:2,extr:2,mito:1	NA	0	6	0.0377358	NA	NA	NA	NA	0	78.9	0.661	0	Hce2 domain-containing protein {8acx_D,0.6227}	Gnk2 domain, C-X8-C-X2-C motif{3.30.430.20,0.5732}|RRM (RNA recognition motif) domain {3.30.70.330,0.5257}	Cytochrome f, small domain{d1e2wa2,0.5863}	0	PSTG_10917|Pst_9302	NA	NA	NA	NA	0
267	1	18	0	KAI7961513.1	93-210_v2022_H	93-210	MKATIFFTMLLAGVYSVTAASKPTQASEVADGFYQVTLDEAGDTTTKFTAWDEVGKSSPERHSILAKNREHCGPGSVSVNDSDEANQCLLNGFPGGSLVHLYKNSWSYCVRGDVVSFVCPYNDGYKPRDSIKATWAYVKGKCGASILGYAQISGGIGDWTAGYASKTSHFCTQKFKVGS	ASKPTQASEVADGFYQVTLDEAGDTTTKFTAWDEVGKSSPERHSILAKNREHCGPGSVSVNDSDEANQCLLNGFPGGSLVHLYKNSWSYCVRGDVVSFVCPYNDGYKPRDSIKATWAYVKGKCGASILGYAQISGGIGDWTAGYASKTSHFCTQKFKVGS	179	160	0	NA	NA	NA	FxC(117-119)	NA	0	Apoplastic,0.71	Apoplastic: 0.932	NA	chlo:11,nucl:2,cyto:1	NA	0	6	0.0375	NA	NA	NA	NA	0	83.2	0.788	0	NA	Jelly Rolls{2.60.120.10,0.6141}|Immunoglobulin-like (2.60.40) {2.60.40.2290,0.5513}|Phosphatidylinositol 3-kinase Catalytic Subunit; Chain A, domain 1{3.10.20.90,0.5455}	DNA polymerase kappa {d1t94a1,0.5216}|Ubiquitin-related{d2wyqa_,0.5198}|Gelsolin {d2fh1a2,0.5072}|Cytidine deaminase{d2z3ga_,0.5013}	0	PSTG_10917|Pst_9302	NA	NA	NA	NA	0
268	1	18	0	KAI7966330.1	CYR34_H	CYR34	MKVTAFFTMLLAGVYSVTAASNPTQASEVADGFYQVNPGEAGKTTTKFTPWDEVGKSSAKRRSILAKRREHCGPGSVSVNDADAALNCLLYSFKTDVVSLDKGSWTYCVRGDVVAFICPYSGGYKFKSRFAETWSDVRGRCGASILGYAQVSGDVGDWTAGYALKTDNFCTKKFKVGS	ASNPTQASEVADGFYQVNPGEAGKTTTKFTPWDEVGKSSAKRRSILAKRREHCGPGSVSVNDADAALNCLLYSFKTDVVSLDKGSWTYCVRGDVVAFICPYSGGYKFKSRFAETWSDVRGRCGASILGYAQVSGDVGDWTAGYALKTDNFCTKKFKVGS	178	159	0	NA	NA	NA	FxC(116-118)	NA	0	Apoplastic,0.68	Apoplastic: 0.917 Cytoplasmic: 0.542	Mitochondria, 0.957|36-60 Nucleus,KRRS	chlo:9,nucl:2,extr:2,mito:1	NA	0	6	0.0377358	NA	NA	NA	NA	0	79.9	0.792	0	NA	Cytidine Deaminase, domain 2{3.40.140.10,0.5686}	Adenylylsulfate reductase A subunit{d1jnra1,0.5122}	0	PSTG_10917|Pst_9302	NA	NA	NA	NA	0
269	1	18	0	KAI9610178.1	PST-130_v2020_P	PST-130	MKVTAFFTMLLAGVYSVTAASNPTQASEVADGFYQVNPGEAGKTTTKFTPWDEVGKSSAKRRSILAKRREHCGPGSVSVNDADAALNCLLYSFKTDVVSLDKGSWTYCVRGDVVAFICPYSGGYKFKSRFAETWSDVRGRCGASILGYAQVSGDVGDWTAGYALKTDNFCTKKFKVGS	ASNPTQASEVADGFYQVNPGEAGKTTTKFTPWDEVGKSSAKRRSILAKRREHCGPGSVSVNDADAALNCLLYSFKTDVVSLDKGSWTYCVRGDVVAFICPYSGGYKFKSRFAETWSDVRGRCGASILGYAQVSGDVGDWTAGYALKTDNFCTKKFKVGS	178	159	0	NA	NA	NA	FxC(116-118)	NA	0	Apoplastic,0.68	Apoplastic: 0.917 Cytoplasmic: 0.542	Mitochondria, 0.957|36-60 Nucleus,KRRS	chlo:9,nucl:2,extr:2,mito:1	NA	0	6	0.0377358	NA	NA	NA	NA	0	79.9	0.792	0	NA	Cytidine Deaminase, domain 2{3.40.140.10,0.5693}	Adenylylsulfate reductase A subunit{d1jnra1,0.5124}	0	PSTG_10917|Pst_9302	NA	NA	NA	NA	0
270	1	18	0	KAI9610179.1	PST-130_v2020_P	PST-130	MKVAAFFTMLLAGVYSVTAASNPTQASEVADGFYQVNPDESGNTATKFTPWDEAGKSSAKRRSILAKRREDCGPGSVSVNDADAAFNCLLNSFKINVVSLKKDSWTYCVRGDVVAFICPYSDGHKLKDRVIDTWAYVRRRCGTSILGYAQVSGDVGDWTAGYALKADNFCTKKFKVGS	ASNPTQASEVADGFYQVNPDESGNTATKFTPWDEAGKSSAKRRSILAKRREDCGPGSVSVNDADAAFNCLLNSFKINVVSLKKDSWTYCVRGDVVAFICPYSDGHKLKDRVIDTWAYVRRRCGTSILGYAQVSGDVGDWTAGYALKADNFCTKKFKVGS	178	159	0	NA	NA	NA	FxC(86-88,116-118)	NA	0	Apoplastic,0.55	Apoplastic: 0.846 Cytoplasmic: 0.735	Mitochondria, 0.801|36-61 Nucleus,KRRS	chlo:9,nucl:3,mito:1,extr:1	NA	0	6	0.0377358	NA	NA	NA	NA	0	80.8	0.726	0	Cysteine-rich repeat secretory protein 15 {6grf_C,0.5541} | Tyrosinase {5zrd_A,0.5501} | P56 {2le2_A,0.5058}	CD59 {2.10.60.10,0.7317}|Gnk2 domain, C-X8-C-X2-C motif{3.30.430.20,0.6464}|Glucose Oxidase; domain 1 (3.50.30) {3.50.30.30,0.5675}|Cytidine Deaminase, domain 2{3.40.140.10,0.5456}	Protein kinase C, iota type {d1wmha_,0.5383}|DNA topoisomerase IV, alpha subunit {d1d3ya_,0.5186}	0	PSTG_10917|Pst_9302	NA	NA	NA	NA	0
271	1	18	0	KAI9618106.1	PST-130_v2020_P	PST-130	MKATIFFTMLLAGVYSVTAASKPTQASEVADGFYQVTLDEAGDTTTKFTAWDEVGKSSPERHSILAKNREHCGPGSVSVNDSDEANQCLLNGFPGGSLVHLYKNSWSYCVRGDVVSFVCPYNDGYKPRDSIKATWAYVKGKCGASILGYAQISGGIGDWTAGYASKTSHFCTQKFKVGS	ASKPTQASEVADGFYQVTLDEAGDTTTKFTAWDEVGKSSPERHSILAKNREHCGPGSVSVNDSDEANQCLLNGFPGGSLVHLYKNSWSYCVRGDVVSFVCPYNDGYKPRDSIKATWAYVKGKCGASILGYAQISGGIGDWTAGYASKTSHFCTQKFKVGS	179	160	0	NA	NA	NA	FxC(117-119)	NA	0	Apoplastic,0.71	Apoplastic: 0.932	NA	chlo:11,nucl:2,cyto:1	NA	0	6	0.0375	NA	NA	NA	NA	0	83.8	0.824	0	Tyrosinase {5zre_B,0.6738} | Cysteine dioxygenase{8qfm_A,0.5922} | Cysteine dioxygenase{8qfn_B,0.5839} | Tyrosinase {5zre_C,0.5527} | DISPERSIN {2jvu_A,0.5419}	ATPase, nucleotide binding domain{3.30.420.40,0.7037}|DNA polymerase, Y-family, little finger domain{3.30.1490.100,0.6928}|Jelly Rolls{2.60.120.10,0.594}|Gnk2 domain, C-X8-C-X2-C motif{3.30.430.20,0.5878}|Immunoglobulin-like (2.60.40) {2.60.40.2290,0.5419}|Severin {3.40.20.10,0.5333}	Exosome complex exonuclease RRP46{d2nn6d2,0.7043}|BMP receptor Ia ectodomain{d1rewc_,0.6208}|Fumarate reductase{d1kf6a1,0.5796}|DNA polymerase IV{d1unnc_,0.5513}|CRP-like transcriptional regulator TM1171, N-terminal domain{d1o5la1,0.5354}|DNA polymerase kappa {d1t94a1,0.5183}	0	PSTG_10917|Pst_9302	NA	NA	NA	NA	0
272	1	18	0	KAI9618107.1	PST-130_v2020_P	PST-130	MKATAFFTILLAGVYSVTAASNPTLTSEVADGFYQVNPGEAGKTTTKFTPWDKVGKSSAKRRSILAKRREHCGPGSVSVNDADAALNCLLYSFKTDVVSLDKGSWTYCVRGDVVAFICPYSGGYKFKSRFAETWSDVRGRCGASILGYGQVSGDVGDWTAGYALKTDNFCTKKFKVGS	ASNPTLTSEVADGFYQVNPGEAGKTTTKFTPWDKVGKSSAKRRSILAKRREHCGPGSVSVNDADAALNCLLYSFKTDVVSLDKGSWTYCVRGDVVAFICPYSGGYKFKSRFAETWSDVRGRCGASILGYGQVSGDVGDWTAGYALKTDNFCTKKFKVGS	178	159	0	NA	NA	NA	FxC(116-118)	NA	0	Apoplastic,0.69	Apoplastic: 0.899 Cytoplasmic: 0.55	Mitochondria, 0.957|36-60 Nucleus,KRRS	chlo:9,nucl:2,extr:2,mito:1	NA	0	6	0.0377358	NA	NA	NA	NA	0	78.9	0.653	0	Cysteine-rich repeat secretory protein 15 {6grf_C,0.536} | Hce2 domain-containing protein {8acx_D,0.5339}	Gnk2 domain, C-X8-C-X2-C motif{3.30.430.20,0.5924}	Patatin{d1oxwa_,0.5443}|Arterivirus nucleocapsid protein {d1p65a_,0.5391}|Fumarate reductase{d1kf6a1,0.5292}|Glutamyl-tRNA(Gln) amidotransferase subunit D, GatD {d1zq1a1,0.5146}	0	PSTG_10917|Pst_9302	NA	NA	NA	NA	0
273	1	18	0	KAI9618108.1	PST-130_v2020_P	PST-130	MKVAAFFTMLLAGVYSVTAASNPTQASEVADGFYQVNPDESGNTATKFTPWDEVGKSSAKRRSILAKRREDCGPGSVSVNDADAAFNCLLNSFKINVVSLKKDSWTYCVRGDVVAFICPYSDGHKLKDRFIDTWAYVRRRCGTSILGYAQVSGDVGDWTAGYALKTANFCTKKFKVGS	ASNPTQASEVADGFYQVNPDESGNTATKFTPWDEVGKSSAKRRSILAKRREDCGPGSVSVNDADAAFNCLLNSFKINVVSLKKDSWTYCVRGDVVAFICPYSDGHKLKDRFIDTWAYVRRRCGTSILGYAQVSGDVGDWTAGYALKTANFCTKKFKVGS	178	159	0	NA	NA	NA	FxC(86-88,116-118)	NA	0	Apoplastic,0.57	Apoplastic: 0.891 Cytoplasmic: 0.698	Mitochondria, 0.801|36-61 Nucleus,KRRS	chlo:9,nucl:3,mito:1,extr:1	NA	0	6	0.0377358	NA	NA	NA	NA	0	80.8	0.767	0	Cysteine dioxygenase{8qfq_A,0.6167} | Cysteine dioxygenase{8qfm_A,0.6147} | Tyrosinase {5zrd_A,0.5439}	Jelly Rolls (2.60.120) {2.60.120.970,0.7238}|ATPase, nucleotide binding domain{3.30.420.40,0.6952}|Jelly Rolls (2.60.120) {2.60.120.230,0.6948}|Jelly Rolls{2.60.120.10,0.6185}|TFIIIC, subcomplex tauA, subunit Sfc1, barrel domain {3.30.200.160,0.5988}|Phosphatidylinositol 3-kinase Catalytic Subunit; Chain A, domain 1{3.10.20.90,0.5897}|Severin {3.40.20.10,0.5701}|Gnk2 domain, C-X8-C-X2-C motif{3.3…	BMP receptor Ia ectodomain{d1rewc_,0.6945}|Cytochrome f, small domain{d1e2wa2,0.5743}|HSP20-like chaperones, Nuclear movement domain, NudC domain containing protein 3, NUDCD3 (KIAA1068){d1wgva_,0.5174}|Gelsolin {d2fh1a2,0.5173}	0	PSTG_10917|Pst_9302	NA	NA	NA	NA	0
274	1	18	0	KNE89902.1	PST-78	PST-78	MKATAFFTILLAGVYSVTAASNPTLTSEVADGFYQVNPGEAGKTTTKFTPWDKVGKSSAKRRSILAKRREHCGPGSVSVNDADAALNCLLYSFKTDVVSLDKGSWTYCVRGDVVAFICPYS	ASNPTLTSEVADGFYQVNPGEAGKTTTKFTPWDKVGKSSAKRRSILAKRREHCGPGSVSVNDADAALNCLLYSFKTDVVSLDKGSWTYCVRGDVVAFICPYS	121	102	0	NA	NA	NA	FxC(116-118)	NA	0	Apoplastic,0.59	Apoplastic: 0.766	Nucleus,KRRS	chlo:10,extr:2,nucl:1,mito:1	NA	0	4	0.0392157	NA	NA	NA	NA	0	73.2	0.648	0	Cysteine dioxygenase{8qfq_B,0.5582} | Cysteine dioxygenase{8qfl_A,0.5569} | Cysteine dioxygenase{8qfm_B,0.5566} | Cysteine dioxygenase{8qfq_A,0.5533} | Cysteine dioxygenase{8qfn_B,0.5518} | Cysteine dioxygenase{8qfp_A,0.5436} | Cysteine dioxygenase{8qfm_A,0.5407} | Cysteine dioxygenase{8qfo_B,0.5372} | Nuclear factor NF-kappa-B p105 subunit {1u3z_A,0.53} | Tyrosinase {5zre_A,0.5213}	Jelly Rolls{2.60.120.10,0.662}|Jelly Rolls (2.60.120) {2.60.120.230,0.6264}|Severin {3.40.20.10,0.5885}|Jelly Rolls (2.60.120) {2.60.120.970,0.5509}|G protein-activated inward rectifier potassium channel 1 {2.60.40.1400,0.5476}|Alpha/Beta hydrolase fold, catalytic domain {3.40.50.1820,0.5468}|DNA polymerase, Y-family, little finger domain{3.30.1490.100,0.5459}|CD59 {2.10.60.10,0.5413}|Apoptosis, …	Hyaluronate lyase{d1n7oa2,0.7412}|Restriction endonuclease-like, Hypothetical protein VC1899{d1xmxa_,0.7265}|Proteasome beta subunit (catalytic){d1rypj_,0.6896}|Phage repressors, cro lambda repressor{d2ovga_,0.6275}|Envelope glycoprotein{d1s6na_,0.6116}|Nuclear pore complex protein Nup133 {d1xksa_,0.6015}|DinB homolog (DBH) {d1jx4a1,0.567}|DNA polymerase IV{d1unnc_,0.5614}|Fumarate reductase{d1kf…	0	NA	NA	NA	NA	NA	0
275	1	18	0	KNE97852.1	PST-78	PST-78	MKATTFFTMLLAGVYSVTAASKPTQASEVADGFYQVTLDEAGDTTTKFTAWDEGTLWTRLGGSLVHLYKNSWSYCVRGDVVSFVCPYNNGYKPRDSIKATWAYVKGKCGASILGYAQISGGIGDWTAGYASKTSHFCTQKFKVGS	ASKPTQASEVADGFYQVTLDEAGDTTTKFTAWDEGTLWTRLGGSLVHLYKNSWSYCVRGDVVSFVCPYNNGYKPRDSIKATWAYVKGKCGASILGYAQISGGIGDWTAGYASKTSHFCTQKFKVGS	145	126	0	NA	NA	NA	FxC(83-85)	NA	0	Apoplastic,0.84	Apoplastic: 0.659	NA	chlo:11,nucl:2,cyto:1	NA	0	4	0.031746	NA	NA	NA	NA	0	85.5	0.798	0	Cysteine dioxygenase{8qfm_A,0.61}	DNA polymerase, Y-family, little finger domain{3.30.1490.100,0.6758}|Jelly Rolls{2.60.120.10,0.608}|Severin {3.40.20.10,0.5517}|Gnk2 domain, C-X8-C-X2-C motif{3.30.430.20,0.5508}	Phage repressors, cro lambda repressor{d2ovga_,0.7693}|DinB homolog (DBH) {d1jx4a1,0.6707}|DNA polymerase eta {d1jiha1,0.6139}|BMP receptor Ia ectodomain{d1rewc_,0.6049}|Gelsolin {d2fh1a2,0.5955}|DNA polymerase kappa {d1t94a1,0.5247}|Adenylylsulfate reductase A subunit{d1jnra1,0.5095}	0	Pst_9302	NA	NA	NA	NA	0
276	1	18	0	KNE97853.1	PST-78	PST-78	MKVAAFFTMLLAGVYSVTAASNPTQASEVADGFYQVNPDESGNTATKFTPWDEVGKSSAKRRSILAKRREDCGPGSVSVNDADAAFNCLLNSFKINVVSLKKDSWTYCVRGDVVAFICPYSDGHKLKDRFIDTWAYVRRRCGTSILGYAQVSGDVGDWTAGYALKTANFCTKKFKVGS	ASNPTQASEVADGFYQVNPDESGNTATKFTPWDEVGKSSAKRRSILAKRREDCGPGSVSVNDADAAFNCLLNSFKINVVSLKKDSWTYCVRGDVVAFICPYSDGHKLKDRFIDTWAYVRRRCGTSILGYAQVSGDVGDWTAGYALKTANFCTKKFKVGS	178	159	0	NA	NA	NA	FxC(86-88,116-118)	NA	0	Apoplastic,0.57	Apoplastic: 0.891 Cytoplasmic: 0.698	Mitochondria, 0.801|36-61 Nucleus,KRRS	chlo:9,nucl:3,mito:1,extr:1	NA	0	6	0.0377358	NA	NA	NA	NA	0	80.6	0.767	0	Cysteine dioxygenase{8qfq_A,0.6163} | Cysteine dioxygenase{8qfm_A,0.6142} | Tyrosinase {5zrd_A,0.5442}	Jelly Rolls (2.60.120) {2.60.120.230,0.6981}|ATPase, nucleotide binding domain{3.30.420.40,0.6967}|Jelly Rolls{2.60.120.10,0.6189}|TFIIIC, subcomplex tauA, subunit Sfc1, barrel domain {3.30.200.160,0.5988}|Phosphatidylinositol 3-kinase Catalytic Subunit; Chain A, domain 1{3.10.20.90,0.5915}|Jelly Rolls (2.60.120) {2.60.120.970,0.5743}|Severin {3.40.20.10,0.5653}|Gnk2 domain, C-X8-C-X2-C motif{3.3…	Cytochrome f, small domain{d1e2wa2,0.5749}|HSP20-like chaperones, Nuclear movement domain, NudC domain containing protein 3, NUDCD3 (KIAA1068){d1wgva_,0.5171}	0	PSTG_10917|Pst_9302	NA	NA	NA	NA	0
277	1	18	0	P_striiformis_PSTG_08874T0	CYR32	CYR32	MKATTFFTMLLAGVYSVTAASKPTQASEVADGFYQVTLDEAGDTTTKFTAWDEGTLWTRLGGSLVHLYKNSWSYCVRGDVVSFVCPYNNGYKPRDSIKATWAYVKGKCGASILGYAQISGGIGDWTAGYASKTSHFCTQKFKVGS	ASKPTQASEVADGFYQVTLDEAGDTTTKFTAWDEGTLWTRLGGSLVHLYKNSWSYCVRGDVVSFVCPYNNGYKPRDSIKATWAYVKGKCGASILGYAQISGGIGDWTAGYASKTSHFCTQKFKVGS	145	126	0	NA	NA	NA	FxC(83-85)	NA	0	Apoplastic,0.84	Apoplastic: 0.659	NA	chlo:11,nucl:2,cyto:1	NA	0	4	0.031746	NA	NA	NA	NA	0	85.5	0.798	0	Tyrosinase {5zre_B,0.6852} | Tyrosinase {5zre_C,0.579}	DNA polymerase, Y-family, little finger domain{3.30.1490.100,0.6911}|Jelly Rolls{2.60.120.10,0.61}|Gnk2 domain, C-X8-C-X2-C motif{3.30.430.20,0.6081}|Chitobiase/beta-hexosaminidase domain 2-like {3.30.379.10,0.5941}|CD59 {2.10.60.10,0.563}|Severin {3.40.20.10,0.5519}	Phage repressors, cro lambda repressor{d2ovga_,0.7605}|DinB homolog (DBH) {d1jx4a1,0.7125}|BMP receptor Ia ectodomain{d1rewc_,0.6391}|Fumarate reductase{d1kf6a1,0.6322}|DNA polymerase eta {d1jiha1,0.6101}|Gelsolin {d2fh1a2,0.5894}|Staphylokinase {d2saka_,0.5572}|Protein kinase C, iota type {d1wmha_,0.5249}|Adenylylsulfate reductase A subunit{d1jnra1,0.5168}|DNA polymerase kappa {d1t94a1,0.5152}	0	Pst_9302	NA	NA	NA	NA	0
278	1	18	0	P_striiformis_PSTG_08875T0	CYR32	CYR32	MKVAAFFTMLLAGVYSVTAASNPTQASEVADGFYQVNPDESGNTATKFTPWDEVGKSSAKRRSILAKRREDCGPGSVSVNDADAAFNCLLNSFKINVVSLKKDSWTYCVRGDVVAFICPYSDGHKLKDRFIDTWAYVRRRCGTSILGYAQVSGDVGDWTAGYALKTANFCTKKFKVGS	ASNPTQASEVADGFYQVNPDESGNTATKFTPWDEVGKSSAKRRSILAKRREDCGPGSVSVNDADAAFNCLLNSFKINVVSLKKDSWTYCVRGDVVAFICPYSDGHKLKDRFIDTWAYVRRRCGTSILGYAQVSGDVGDWTAGYALKTANFCTKKFKVGS	178	159	0	NA	NA	NA	FxC(86-88,116-118)	NA	0	Apoplastic,0.57	Apoplastic: 0.891 Cytoplasmic: 0.698	Mitochondria, 0.801|36-61 Nucleus,KRRS	chlo:9,nucl:3,mito:1,extr:1	NA	0	6	0.0377358	NA	NA	NA	NA	0	80.7	0.732	0	Tyrosinase {5zrd_A,0.5542}	Jelly Rolls (2.60.120) {2.60.120.970,0.7272}|ATPase, nucleotide binding domain{3.30.420.40,0.6991}|Gnk2 domain, C-X8-C-X2-C motif{3.30.430.20,0.5626}|Cytidine Deaminase, domain 2{3.40.140.10,0.513}	Gelsolin {d2fh1a2,0.5327}	0	PSTG_10917|Pst_9302	NA	NA	NA	NA	0
279	1	18	0	P_striiformis_PSTG_16650T0	CYR32	CYR32	MKATAFFTILLAGVYSVTAASNPTLTSEVADGFYQVNPGEAGKTTTKFTPWDKVGKSSAKRRSILAKRREHCGPGSVSVNDADAALNCLLYSFKTDVVSLDKGSWTYCVRGDVVAFICPYS	ASNPTLTSEVADGFYQVNPGEAGKTTTKFTPWDKVGKSSAKRRSILAKRREHCGPGSVSVNDADAALNCLLYSFKTDVVSLDKGSWTYCVRGDVVAFICPYS	121	102	0	NA	NA	NA	FxC(116-118)	NA	0	Apoplastic,0.59	Apoplastic: 0.766	Nucleus,KRRS	chlo:10,extr:2,nucl:1,mito:1	NA	0	4	0.0392157	NA	NA	NA	NA	0	73.4	0.649	0	Cysteine dioxygenase{8qfq_B,0.5596} | Cysteine dioxygenase{8qfm_B,0.5589} | Cysteine dioxygenase{8qfl_A,0.5585} | Cysteine dioxygenase{8qfq_A,0.5546} | Cysteine dioxygenase{8qfn_B,0.5525} | Cysteine dioxygenase{8qfp_A,0.5461} | Cysteine dioxygenase{8qfm_A,0.5431} | Cysteine dioxygenase{8qfo_B,0.5384} | Tyrosinase {5zre_A,0.5252} | Tyrosinase {5zrd_A,0.5047}	Jelly Rolls{2.60.120.10,0.6711}|Jelly Rolls (2.60.120) {2.60.120.230,0.6288}|Alpha-ketoglutarate-dependent dioxygenase AlkB-like {2.60.120.590,0.5968}|Severin {3.40.20.10,0.5959}|C2 domain{2.60.40.150,0.5812}|Transferase(Phosphotransferase) domain 1 {1.10.510.10,0.5807}|G protein-activated inward rectifier potassium channel 1 {2.60.40.1400,0.5542}|Alpha/Beta hydrolase fold, catalytic domain {3.40…	Restriction endonuclease-like, Hypothetical protein VC1899{d1xmxa_,0.7256}|Proteasome beta subunit (catalytic){d1rypj_,0.6909}|Phage repressors, cro lambda repressor{d2ovga_,0.6363}|Envelope glycoprotein{d1s6na_,0.6061}|Nuclear pore complex protein Nup133 {d1xksa_,0.6026}|DinB homolog (DBH) {d1jx4a1,0.5755}|DNA polymerase IV{d1unnc_,0.5701}|Fumarate reductase{d1kf6a1,0.5493}|Cytochrome f, small d…	0	NA	NA	NA	NA	NA	0
280	1	18	0	POW14102.1	93-210_v2018_H	93-210	MKATIFFTMLLAGVYSVTAASKPTQASEVADGFYQVTLDEAGDTTTKFTAWDEVGKSSPERHSILAKNREHCGPGSVEVLFTCTRTPGLMRVLLVADGDPRNMHRNPSKMELLTYDTIKQCVRGDVVSFVCPYNDGYKPRDSIKATWAYVKGKCGASILGYAQISGGIGDWTAGYASKTSHFCTQKFKVGS	ASKPTQASEVADGFYQVTLDEAGDTTTKFTAWDEVGKSSPERHSILAKNREHCGPGSVEVLFTCTRTPGLMRVLLVADGDPRNMHRNPSKMELLTYDTIKQCVRGDVVSFVCPYNDGYKPRDSIKATWAYVKGKCGASILGYAQISGGIGDWTAGYASKTSHFCTQKFKVGS	191	172	0	NA	NA	NA	FxC(81-83,129-131)	NA	0	Apoplastic,0.6	Apoplastic: 0.634	NA	chlo:10,nucl:2,cyto:2	NA	0	6	0.0348837	NA	MER0591617,family I43 unassigned peptidase inhibitors	NA	NA	0	67.6	0.652	0	Tyrosinase {5zrd_A,0.5044}	ATPase, nucleotide binding domain{3.30.420.40,0.6575}|DNA polymerase, Y-family, little finger domain{3.30.1490.100,0.6226}|Jelly Rolls{2.60.120.10,0.5821}|RNA polymerase-binding protein A{2.20.28.270,0.5472}|CD59 {2.10.60.10,0.5444}|GOLD domain{2.60.120.680,0.5295}	Nuclear receptor ligand-binding domain, Pregnane x receptor, PXR{d1nrla_,0.6775}|Exosome complex exonuclease RRP46{d2nn6d2,0.6563}|Phage repressors, cro lambda repressor{d2ovga_,0.6525}|BMP receptor Ia ectodomain{d1rewc_,0.5797}|DNA polymerase IV{d1unnc_,0.5118}|Streptococcal superantigen Spe-H {d1et9a2,0.5113}|DNA topoisomerase IV, alpha subunit {d1d3ya_,0.5105}|Protein kinase C, iota type {d1wm…	0	PSTG_10917|Pst_9302	NA	NA	NA	NA	0
281	1	18	0	POW19085.1	93TX-2_H	93TX-2	MKVAAFFTMLLAGVYSVTAASNPTQASEVADGFYQVNPDESGNTATKFTPWDEVGKSSAKRRSILAKRREDCGPGSVSVNDADAAFNCLLNSFKINVVSLKKGSWTYCVRGDVVAFICPYSDGHKLKDRFIDTWAYVRRRCGTSILGYAQVSGDVGDWTAGYALKTANFCTKKFKVGS	ASNPTQASEVADGFYQVNPDESGNTATKFTPWDEVGKSSAKRRSILAKRREDCGPGSVSVNDADAAFNCLLNSFKINVVSLKKGSWTYCVRGDVVAFICPYSDGHKLKDRFIDTWAYVRRRCGTSILGYAQVSGDVGDWTAGYALKTANFCTKKFKVGS	178	159	0	NA	NA	NA	FxC(86-88,116-118)	NA	0	Apoplastic,0.68	Apoplastic: 0.9 Cytoplasmic: 0.66	Mitochondria, 0.831|36-87 Nucleus,KRRS	chlo:9,nucl:3,mito:1,extr:1	NA	0	6	0.0377358	NA	NA	NA	NA	0	81.4	0.8	0	Flagellar biosynthesis protein FlaG{6jsx_B,0.7595} | Cysteine dioxygenase{8qfl_A,0.5968} | Cysteine dioxygenase{8qfm_A,0.5881} | Tyrosinase {5zrd_A,0.5611}	ATPase, nucleotide binding domain{3.30.420.40,0.6908}|Jelly Rolls (2.60.120) {2.60.120.970,0.6591}|Single alpha-helices involved in coiled-coils or other helix-helix interfaces (1.20.5) {1.20.5.2050,0.6457}|Jelly Rolls{2.60.120.10,0.6408}|Phosphatidylinositol 3-kinase Catalytic Subunit; Chain A, domain 1{3.10.20.90,0.584}|CD59 {2.10.60.10,0.5679}|Cytidine Deaminase, domain 2{3.40.140.10,0.5638}|G…	Gelsolin {d2fh1a2,0.6453}|Cytochrome f, small domain{d1e2wa2,0.5861}	0	PSTG_10917|Pst_9302	NA	NA	NA	NA	0
282	1	18	0	POW19086.1	93TX-2_H	93TX-2	MKATAFFTILLAGVYSVTAASNPTLTSEVADGFYQVNPGEAGKTTTKFTPWDKVGKSSAKRRSILAKRREHCGPGSVSVNDADAALNCLLYSFKTDVVSLDKGSWTYCVRGDVVAFICPYSGGYKFKSRFAETWSDVRGRCGASILGYGQVSGDVGDWTAGYALKTDNFCTKKFKVGS	ASNPTLTSEVADGFYQVNPGEAGKTTTKFTPWDKVGKSSAKRRSILAKRREHCGPGSVSVNDADAALNCLLYSFKTDVVSLDKGSWTYCVRGDVVAFICPYSGGYKFKSRFAETWSDVRGRCGASILGYGQVSGDVGDWTAGYALKTDNFCTKKFKVGS	178	159	0	NA	NA	NA	FxC(116-118)	NA	0	Apoplastic,0.69	Apoplastic: 0.899 Cytoplasmic: 0.55	Mitochondria, 0.957|36-60 Nucleus,KRRS	chlo:9,nucl:2,extr:2,mito:1	NA	0	6	0.0377358	NA	NA	NA	NA	0	78.9	0.66	0	Hce2 domain-containing protein {8acx_D,0.5676} | P56 {2le2_A,0.5041}	Gnk2 domain, C-X8-C-X2-C motif{3.30.430.20,0.5757}|TFIIIC, subcomplex tauA, subunit Sfc1, barrel domain {3.30.200.160,0.5735}|Perfringolysin, domain 4 {2.60.40.1430,0.5013}	Cytochrome f, small domain{d1e2wa2,0.5697}|Gelsolin {d2fh1a2,0.5654}|Adenylylsulfate reductase A subunit{d1jnra1,0.5002}	0	PSTG_10917|Pst_9302	NA	NA	NA	NA	0
283	1	18	0	POW19087.1	93TX-2_H	93TX-2	MKATTFFTMLLAGVYSVTAASKPTQASEVADGFYQVTLDEAGDTTTKFTLGTRSESLRPNDALSLRKIGNTVDPARWKSCSLVQELWSYCVRGDVVSFVCPYNNGYKPRDSIKATWAYVKGKCGASILGYAQISGGIGDWTAGYALKTSHFCTQKFKVGS	ASKPTQASEVADGFYQVTLDEAGDTTTKFTLGTRSESLRPNDALSLRKIGNTVDPARWKSCSLVQELWSYCVRGDVVSFVCPYNNGYKPRDSIKATWAYVKGKCGASILGYAQISGGIGDWTAGYALKTSHFCTQKFKVGS	160	141	0	NA	NA	NA	FxC(98-100)	NA	0	Apoplastic,0.8	Apoplastic: 0.793	NA	chlo:13,nucl:1	NA	0	5	0.035461	NA	NA	NA	NA	0	77.1	0.762	0	Tyrosinase {5zre_B,0.8497} | Tyrosinase {5zre_C,0.6992} | cytidine deaminase{2d30_B,0.5817}	DNA polymerase, Y-family, little finger domain{3.30.1490.100,0.6625}|Jelly Rolls{2.60.120.10,0.6488}|Cytidine Deaminase, domain 2{3.40.140.10,0.5906}|Spermadhesin, CUB domain {2.60.120.290,0.5673}|ATPase, nucleotide binding domain{3.30.420.40,0.5506}|Jelly Rolls (2.60.120) {2.60.120.790,0.5327}|Severin {3.40.20.10,0.5158}	putative serine/threonine phosphatase pstp/ppp{d1txoa_,0.7442}|PP2C-like{d2pk0a_,0.7069}|Phage repressors, cro lambda repressor{d2ovga_,0.6865}|Fumarate reductase{d1kf6a1,0.6816}|DNA polymerase eta {d1jiha1,0.6019}|Ubiquitin-related, Interferon-induced 15 kDa protein{d1z2ma2,0.5822}|mono-domain cytidine deaminase {d1r5ta_,0.5805}|Ribosomal large subunit pseudouridine synthase C, RluC {d1v9ka_,0.5…	0	Pst_9302	NA	NA	NA	NA	0
284	1	18	0	PS_11-281_00007748	11-281_P	11-281	MKATAFFTILLAGVYSVTAASNPTLTSEVADGFYQVNPGEAGKTTTKFTPWDKVGKSSAKRRSILAKRREHCGPGSVSVNDADAALNCLLYSFKTDVVSLDKGSWTYCVRGDVVAFICPYSGGYKFKSRFAETWSDVRGRCGASILGYGQVSGDVGDWTAGYALKTDNFCTKKFKVGS	ASNPTLTSEVADGFYQVNPGEAGKTTTKFTPWDKVGKSSAKRRSILAKRREHCGPGSVSVNDADAALNCLLYSFKTDVVSLDKGSWTYCVRGDVVAFICPYSGGYKFKSRFAETWSDVRGRCGASILGYGQVSGDVGDWTAGYALKTDNFCTKKFKVGS	178	159	0	NA	NA	NA	FxC(116-118)	NA	0	Apoplastic,0.69	Apoplastic: 0.899 Cytoplasmic: 0.55	Mitochondria, 0.957|36-60 Nucleus,KRRS	chlo:9,nucl:2,extr:2,mito:1	NA	0	6	0.0377358	NA	NA	NA	NA	0	78.9	0.654	0	Cysteine-rich repeat secretory protein 15 {6grf_B,0.5593} | Cysteine-rich repeat secretory protein 15 {6grf_C,0.5361} | Hce2 domain-containing protein {8acx_D,0.5339}	Gnk2 domain, C-X8-C-X2-C motif{3.30.430.20,0.5925}|Endonuclease III; domain 1 (1.10.340) {1.10.340.70,0.5651}	Arterivirus nucleocapsid protein {d1p65a_,0.5321}|Glutamyl-tRNA(Gln) amidotransferase subunit D, GatD {d1zq1a1,0.513}	0	PSTG_10917|Pst_9302	NA	NA	NA	NA	0
285	1	18	0	PS_11-281_00007749	11-281_P	11-281	MKVAAFFTMLLAGVYSVTAASNPTQASEVADGFYQVNPDESGNTATKFTPWDEVGKSSAKRRSILAKRREDCGPGSVSVNDADAAFNCLLNSFKINVVSLKKGSWTYCVRGDVVAFICPYSDGHKLKDRFIDTWAYVRRRCGTSILGYAQVSGDVGDWTAGYALKTANFCTKKFKVGS	ASNPTQASEVADGFYQVNPDESGNTATKFTPWDEVGKSSAKRRSILAKRREDCGPGSVSVNDADAAFNCLLNSFKINVVSLKKGSWTYCVRGDVVAFICPYSDGHKLKDRFIDTWAYVRRRCGTSILGYAQVSGDVGDWTAGYALKTANFCTKKFKVGS	178	159	0	NA	NA	NA	FxC(86-88,116-118)	NA	0	Apoplastic,0.68	Apoplastic: 0.9 Cytoplasmic: 0.66	Mitochondria, 0.831|36-87 Nucleus,KRRS	chlo:9,nucl:3,mito:1,extr:1	NA	0	6	0.0377358	NA	NA	NA	NA	0	81.5	0.8	0	Flagellar biosynthesis protein FlaG{6jsx_B,0.7585} | Cysteine dioxygenase{8qfl_A,0.5972} | Cysteine dioxygenase{8qfm_A,0.5892} | Tyrosinase {5zrd_A,0.561}	ATPase, nucleotide binding domain{3.30.420.40,0.6895}|Jelly Rolls (2.60.120) {2.60.120.970,0.6761}|Single alpha-helices involved in coiled-coils or other helix-helix interfaces (1.20.5) {1.20.5.2050,0.6407}|Jelly Rolls{2.60.120.10,0.6397}|Phosphatidylinositol 3-kinase Catalytic Subunit; Chain A, domain 1{3.10.20.90,0.5831}|CD59 {2.10.60.10,0.5656}|Cytidine Deaminase, domain 2{3.40.140.10,0.5623}|…	Gelsolin {d2fh1a2,0.6447}|Cytochrome f, small domain{d1e2wa2,0.5841}	0	PSTG_10917|Pst_9302	NA	NA	NA	NA	0
286	1	18	0	PST0821_01195	PST-08/21	PST-08/21	MKATAFFTILLAGVYSVTAASNPTLTSEVADGFYQVNPGEAGKTTTKFTPWDKVGKSSAKRRSILAKRREHCGPGSVSVNDADAALNCLLYSFKTDVVSLDKGSWTYCVRGDVVAFICPYSGGYKFKSRFAETWSDVRGRCGASILGYGQVSGDVGDWTAGYALKTDNFCTKKFKVGS	ASNPTLTSEVADGFYQVNPGEAGKTTTKFTPWDKVGKSSAKRRSILAKRREHCGPGSVSVNDADAALNCLLYSFKTDVVSLDKGSWTYCVRGDVVAFICPYSGGYKFKSRFAETWSDVRGRCGASILGYGQVSGDVGDWTAGYALKTDNFCTKKFKVGS	178	159	0	NA	NA	NA	FxC(116-118)	NA	0	Apoplastic,0.69	Apoplastic: 0.899 Cytoplasmic: 0.55	Mitochondria, 0.957|36-60 Nucleus,KRRS	chlo:9,nucl:2,extr:2,mito:1	NA	0	6	0.0377358	NA	NA	NA	NA	0	78.9	0.657	0	Hce2 domain-containing protein {8acx_D,0.6221}	Gnk2 domain, C-X8-C-X2-C motif{3.30.430.20,0.5728}	Cytochrome f, small domain{d1e2wa2,0.5959}|Cell division protein MinE topological specificity domain {d1ev0a_,0.5401}|Fumarate reductase{d1kf6a1,0.5303}|Adenylylsulfate reductase A subunit{d1jnra1,0.5218}	0	PSTG_10917|Pst_9302	NA	NA	NA	NA	0
287	1	18	0	PST0821_09780	PST-08/21	PST-08/21	MKVTAFFIMLLAGVYSVTAASNPTQASEVADGFYQVNPDESGNTATKFTPWDEVGKSSAKRRSILAKRREDCGPGSVSVNDADAAFNCLLNSFKINVVSLKKDSWTYCVRGDVVAFICPYSDGHKLKDRFIDTWAYVRRRCGTSILGYAQVSGDVGDWTAGYALKTANFCTKKFK	ASNPTQASEVADGFYQVNPDESGNTATKFTPWDEVGKSSAKRRSILAKRREDCGPGSVSVNDADAAFNCLLNSFKINVVSLKKDSWTYCVRGDVVAFICPYSDGHKLKDRFIDTWAYVRRRCGTSILGYAQVSGDVGDWTAGYALKTANFCTKKFK	175	156	0	NA	NA	NA	FxC(86-88,116-118)	NA	0	Apoplastic,0.56	Apoplastic: 0.824 Cytoplasmic: 0.692	Mitochondria, 0.801|36-61 Nucleus,KRRS	chlo:9,nucl:3,mito:1,extr:1	NA	0	6	0.0384615	NA	NA	NA	NA	0	79.4	0.754	0	NA	Cytidine Deaminase, domain 2{3.40.140.10,0.5605}|CD59 {2.10.60.10,0.5416}|Gnk2 domain, C-X8-C-X2-C motif{3.30.430.20,0.5038}	BMP receptor Ia ectodomain{d1rewc_,0.696}|Gelsolin {d2fh1a2,0.5114}	0	PSTG_10917|Pst_9302	NA	NA	NA	NA	0
288	1	18	0	Pst104E_02803	104E137A-_P	104E137A-	MKATAFFTILLAGVYSVTAASNPTLTSEVADGFYQVNPGEAGKTTTKFTPWDKVGKSSAKRRSILAKRREHCGPGSVSVNDADAALNCLLYSFKTDVVSLDKGSWTYCVRGDVVAFICPYSGGYKFKSRFAETWSDVRGRCGASILGYGQVSGDVGDWTAGYALKTDNFCTKKFKVGS	ASNPTLTSEVADGFYQVNPGEAGKTTTKFTPWDKVGKSSAKRRSILAKRREHCGPGSVSVNDADAALNCLLYSFKTDVVSLDKGSWTYCVRGDVVAFICPYSGGYKFKSRFAETWSDVRGRCGASILGYGQVSGDVGDWTAGYALKTDNFCTKKFKVGS	178	159	0	NA	NA	NA	FxC(116-118)	NA	0	Apoplastic,0.69	Apoplastic: 0.899 Cytoplasmic: 0.55	Mitochondria, 0.957|36-60 Nucleus,KRRS	chlo:9,nucl:2,extr:2,mito:1	NA	0	6	0.0377358	NA	NA	NA	NA	0	78.9	0.661	0	Hce2 domain-containing protein {8acx_D,0.6227} | P56 {2le2_A,0.5011}	Gnk2 domain, C-X8-C-X2-C motif{3.30.430.20,0.5728}|Severin {3.40.20.10,0.5466}	Cytochrome f, small domain{d1e2wa2,0.5878}|Gelsolin {d2fh1a2,0.5623}|Isocitrate/Isopropylmalate dehydrogenase-like{d2uxqa_,0.5206}	0	PSTG_10917|Pst_9302	NA	NA	NA	NA	0
289	1	18	0	Pst104E_02804	104E137A-_P	104E137A-	MKVAAFFTMLLAGVYSVTAASNPTQASEVADGFYQVNPDESGNTATKFTPWDEVGKSSAKRRSILAKRREDCGPGSVSVNDADAAFNCLLNSFKINVVSLKKDSWTYCVRGDVVAFICPYSDGHKLKDRFIDTWAYVRRRCGTSILGYAQVSGDVGDWTAGYALKTANFCTKKFKVGS	ASNPTQASEVADGFYQVNPDESGNTATKFTPWDEVGKSSAKRRSILAKRREDCGPGSVSVNDADAAFNCLLNSFKINVVSLKKDSWTYCVRGDVVAFICPYSDGHKLKDRFIDTWAYVRRRCGTSILGYAQVSGDVGDWTAGYALKTANFCTKKFKVGS	178	159	0	NA	NA	NA	FxC(86-88,116-118)	NA	0	Apoplastic,0.57	Apoplastic: 0.891 Cytoplasmic: 0.698	Mitochondria, 0.801|36-61 Nucleus,KRRS	chlo:9,nucl:3,mito:1,extr:1	NA	0	6	0.0377358	NA	NA	NA	NA	0	80.6	0.767	0	Cysteine dioxygenase{8qfq_A,0.6162} | Cysteine dioxygenase{8qfm_A,0.6146} | Tyrosinase {5zrd_A,0.5438}	ATPase, nucleotide binding domain{3.30.420.40,0.695}|Jelly Rolls (2.60.120) {2.60.120.230,0.6945}|Jelly Rolls{2.60.120.10,0.6183}|TFIIIC, subcomplex tauA, subunit Sfc1, barrel domain {3.30.200.160,0.5987}|Phosphatidylinositol 3-kinase Catalytic Subunit; Chain A, domain 1{3.10.20.90,0.5904}|Jelly Rolls (2.60.120) {2.60.120.970,0.5731}|Severin {3.40.20.10,0.5639}|Gnk2 domain, C-X8-C-X2-C motif{3.30…	Cytochrome f, small domain{d1e2wa2,0.5734}|HSP20-like chaperones, Nuclear movement domain, NudC domain containing protein 3, NUDCD3 (KIAA1068){d1wgva_,0.5173}	0	PSTG_10917|Pst_9302	NA	NA	NA	NA	0
290	1	18	0	Pst104E_18895	104E137A-_H	104E137A-	MKVTAFFIMLLAGVYSVTAASNPTQASEVADGFYQVNPDESGNTATKFTPWDEVGKSSAKRRSILAKRREDCGPGSVSVNDADAAFNCLLNSFKINVVSLKKDSWTYCVRGDVVAFICPYSDGHKLKDRFIDTWAYVRRRCGTSILGYAQVSGDVGDWTAGYALKTANFCTKKFKVGS	ASNPTQASEVADGFYQVNPDESGNTATKFTPWDEVGKSSAKRRSILAKRREDCGPGSVSVNDADAAFNCLLNSFKINVVSLKKDSWTYCVRGDVVAFICPYSDGHKLKDRFIDTWAYVRRRCGTSILGYAQVSGDVGDWTAGYALKTANFCTKKFKVGS	178	159	0	NA	NA	NA	FxC(86-88,116-118)	NA	0	Apoplastic,0.57	Apoplastic: 0.894 Cytoplasmic: 0.648	Mitochondria, 0.801|36-61 Nucleus,KRRS	chlo:9,nucl:3,mito:1,extr:1	NA	0	6	0.0377358	NA	NA	NA	NA	0	80.6	0.767	0	Cysteine dioxygenase{8qfq_A,0.6159} | Cysteine dioxygenase{8qfm_A,0.6148} | Tyrosinase {5zrd_A,0.543}	ATPase, nucleotide binding domain{3.30.420.40,0.695}|Jelly Rolls (2.60.120) {2.60.120.230,0.6932}|Jelly Rolls{2.60.120.10,0.6174}|TFIIIC, subcomplex tauA, subunit Sfc1, barrel domain {3.30.200.160,0.5974}|Phosphatidylinositol 3-kinase Catalytic Subunit; Chain A, domain 1{3.10.20.90,0.5878}|Jelly Rolls (2.60.120) {2.60.120.970,0.5731}|Severin {3.40.20.10,0.5626}|Gnk2 domain, C-X8-C-X2-C motif{3.30…	Cytochrome f, small domain{d1e2wa2,0.5719}|HSP20-like chaperones, Nuclear movement domain, NudC domain containing protein 3, NUDCD3 (KIAA1068){d1wgva_,0.5173}	0	PSTG_10917|Pst_9302	NA	NA	NA	NA	0
291	1	18	0	PST130_P488228	PST-130_v2011	PST-130	MKATAFFTILLAGVYSVTAASNPTLTSEVADGFYQVNPGEAGKTTTKFTPWDEVGKSSAKRRSILAKRREHCGPGSVSVNDADAALNCLLYSFKTDVVSLDKGSWTYCVRGDVVAFICPYSGGYKFKSRFAETWSDVRGRCGASILGYGQVSGDVGDWTAGYALKTDNFCTKKFKVGS	ASNPTLTSEVADGFYQVNPGEAGKTTTKFTPWDEVGKSSAKRRSILAKRREHCGPGSVSVNDADAALNCLLYSFKTDVVSLDKGSWTYCVRGDVVAFICPYSGGYKFKSRFAETWSDVRGRCGASILGYGQVSGDVGDWTAGYALKTDNFCTKKFKVGS	178	159	0	NA	NA	NA	FxC(116-118)	NA	0	Apoplastic,0.67	Apoplastic: 0.894 Cytoplasmic: 0.522	Mitochondria, 0.957|36-60 Nucleus,KRRS	chlo:9,nucl:2,extr:2,mito:1	NA	0	6	0.0377358	NA	NA	NA	NA	0	77.9	0.647	0	Cysteine-rich repeat secretory protein 15 {6grf_C,0.5359} | Hce2 domain-containing protein {8acx_D,0.5269}	Gnk2 domain, C-X8-C-X2-C motif{3.30.430.20,0.6014}|Endonuclease III; domain 1 (1.10.340) {1.10.340.70,0.5749}	Arterivirus nucleocapsid protein {d1p65a_,0.5404}|Glutamyl-tRNA(Gln) amidotransferase subunit D, GatD {d1zq1a1,0.5156}|Virally encoded KP4 toxin{d1kpta_,0.502}	0	PSTG_10917|Pst_9302	NA	NA	NA	NA	0
292	1	18	0	PST21_03207	PST-21	PST-21	MKVAAFFTMLLAGVYSVTAASNPTQASEVADGFYQVNPDESGNTATKFTPWDEVGKSSAKRRSILAKRREDCGPGSVSVNDADAAFNCLLNSFKINVVSLKKDSWTYCVRGDVVAFICPYSDGHKLKDRFIDTWAYVRRRCGTSILGYAQVSGDVGDWTAGYALKTANFCTKKFKVGS	ASNPTQASEVADGFYQVNPDESGNTATKFTPWDEVGKSSAKRRSILAKRREDCGPGSVSVNDADAAFNCLLNSFKINVVSLKKDSWTYCVRGDVVAFICPYSDGHKLKDRFIDTWAYVRRRCGTSILGYAQVSGDVGDWTAGYALKTANFCTKKFKVGS	178	159	0	NA	NA	NA	FxC(86-88,116-118)	NA	0	Apoplastic,0.57	Apoplastic: 0.891 Cytoplasmic: 0.698	Nucleus,RLWKRRV	chlo:9,nucl:3,mito:1,extr:1	NA	0	6	0.0377358	NA	NA	NA	NA	0	80.6	0.767	0	Cysteine dioxygenase{8qfq_A,0.6163} | Cysteine dioxygenase{8qfm_A,0.6142} | Tyrosinase {5zrd_A,0.5442}	Jelly Rolls (2.60.120) {2.60.120.230,0.6981}|ATPase, nucleotide binding domain{3.30.420.40,0.6967}|Jelly Rolls{2.60.120.10,0.6189}|TFIIIC, subcomplex tauA, subunit Sfc1, barrel domain {3.30.200.160,0.5988}|Phosphatidylinositol 3-kinase Catalytic Subunit; Chain A, domain 1{3.10.20.90,0.5915}|Jelly Rolls (2.60.120) {2.60.120.970,0.5743}|Severin {3.40.20.10,0.5653}|Gnk2 domain, C-X8-C-X2-C motif{3.3…	Cytochrome f, small domain{d1e2wa2,0.5749}|HSP20-like chaperones, Nuclear movement domain, NudC domain containing protein 3, NUDCD3 (KIAA1068){d1wgva_,0.5171}	0	PSTG_10917|Pst_9302	NA	NA	NA	NA	0
293	1	18	0	PST21_13465	PST-21	PST-21	MKATAFFTILLAGVYSVTAASNPTLTSEVADGFYQVNPGEAGKTTTKFTPWDKVGKSSAKRRSILAKRREHCGPGSVSVNDADAALNCLLYSFKTDVVSLDKGSWTYCVRGDVVAFICPYSGGYKFKSRFAETWSDVRGRCGASILGYGQVSGDVGDWTAGYALKTDNFCTKKFKVGS	ASNPTLTSEVADGFYQVNPGEAGKTTTKFTPWDKVGKSSAKRRSILAKRREHCGPGSVSVNDADAALNCLLYSFKTDVVSLDKGSWTYCVRGDVVAFICPYSGGYKFKSRFAETWSDVRGRCGASILGYGQVSGDVGDWTAGYALKTDNFCTKKFKVGS	178	159	0	NA	NA	NA	FxC(116-118)	NA	0	Apoplastic,0.69	Apoplastic: 0.899 Cytoplasmic: 0.55	NA	chlo:9,nucl:2,extr:2,mito:1	NA	0	6	0.0377358	NA	NA	NA	NA	0	78.9	0.66	0	Hce2 domain-containing protein {8acx_D,0.6226} | P56 {2le2_A,0.5004}	TFIIIC, subcomplex tauA, subunit Sfc1, barrel domain {3.30.200.160,0.573}|Gnk2 domain, C-X8-C-X2-C motif{3.30.430.20,0.5727}	Cytochrome f, small domain{d1e2wa2,0.5879}|Gelsolin {d2fh1a2,0.5641}	0	PSTG_10917|Pst_9302	NA	NA	NA	NA	0
294	1	18	0	PST43_16325	PST-43	PST-43	MKVAAFFTMLLAGVYSVTAASNPTQASEVADGFYQVNPDESGNTATKFTPWDEVGKSSAKRRSILAKRREDCGPGSVSVNDADAAFNCLLNSFKINVVSLKKDSWTYCVRGDVVAFICPYSDGHKLKDRFIDTWAYVRRRCGTSILGYAQVSGDVGDWTAGYALKTANFCTKKFKVGS	ASNPTQASEVADGFYQVNPDESGNTATKFTPWDEVGKSSAKRRSILAKRREDCGPGSVSVNDADAAFNCLLNSFKINVVSLKKDSWTYCVRGDVVAFICPYSDGHKLKDRFIDTWAYVRRRCGTSILGYAQVSGDVGDWTAGYALKTANFCTKKFKVGS	178	159	0	NA	NA	NA	FxC(86-88,116-118)	NA	0	Apoplastic,0.57	Apoplastic: 0.891 Cytoplasmic: 0.698	Mitochondria, 0.801|36-61 Nucleus,KRRS	chlo:9,nucl:3,mito:1,extr:1	NA	0	6	0.0377358	NA	NA	NA	NA	0	80.6	0.767	0	Cysteine dioxygenase{8qfm_A,0.6148} | Tyrosinase {5zrd_A,0.5436}	ATPase, nucleotide binding domain{3.30.420.40,0.6951}|Jelly Rolls (2.60.120) {2.60.120.230,0.6947}|Phosphatidylinositol 3-kinase Catalytic Subunit; Chain A, domain 1{3.10.20.90,0.5897}|Severin {3.40.20.10,0.5646}|Gnk2 domain, C-X8-C-X2-C motif{3.30.430.20,0.5507}|CD59 {2.10.60.10,0.5411}|Ribosomal protein L30/S12 {3.30.1330.30,0.5085}|Cytidine Deaminase, domain 2{3.40.140.10,0.5031}	Protein kinase C, iota type {d1wmha_,0.532}|Cytochrome f, small domain{d1e2wa2,0.5305}|HSP20-like chaperones, Nuclear movement domain, NudC domain containing protein 3, NUDCD3 (KIAA1068){d1wgva_,0.5179}	0	PSTG_10917|Pst_9302	NA	NA	NA	NA	0
295	1	18	0	PST43_16328	PST-43	PST-43	MKATAFFTILLAGVYSVTAASNPTLTSEVADGFYQVNPGEAGKTTTKFTPWDKVGKSSAKRRSILAKRREHCGPGSVSVNDADAALNCLLYSFKTDVVSLDKGSWTYCVRGDVVAFICPYSGGYKFKSRFAETWSDVRGRCGASILGYGQVSGDVGDWTAGYALKTDNFCTKKFKVGS	ASNPTLTSEVADGFYQVNPGEAGKTTTKFTPWDKVGKSSAKRRSILAKRREHCGPGSVSVNDADAALNCLLYSFKTDVVSLDKGSWTYCVRGDVVAFICPYSGGYKFKSRFAETWSDVRGRCGASILGYGQVSGDVGDWTAGYALKTDNFCTKKFKVGS	178	159	0	NA	NA	NA	FxC(116-118)	NA	0	Apoplastic,0.69	Apoplastic: 0.899 Cytoplasmic: 0.55	Mitochondria, 0.957|36-60 Nucleus,KRRS	chlo:9,nucl:2,extr:2,mito:1	NA	0	6	0.0377358	NA	NA	NA	NA	0	78.9	0.658	0	Hce2 domain-containing protein {8acx_D,0.6224}	TFIIIC, subcomplex tauA, subunit Sfc1, barrel domain {3.30.200.160,0.5747}|Gnk2 domain, C-X8-C-X2-C motif{3.30.430.20,0.5719}	Cytochrome f, small domain{d1e2wa2,0.57}|Adenylylsulfate reductase A subunit{d1jnra1,0.5003}	0	PSTG_10917|Pst_9302	NA	NA	NA	NA	0
296	1	18	0	PST877_06497	PST-87/7	PST-87/7	MKATAFFTILLAGVYSVTAASNPTLTSEVADGFYQVNPGEAGKTTTKFTPWDKVGKSSAKRRSILAKRREHCGPGSVSVNDADAALNCLLYSFKTDVVSLDKGSWTYCVRGDVVAFICPYSGGYKFKSRFAETWSDVRGRCGASILGYGQVSGDVGDWTAGYALKTDNFCTKKFKVGS	ASNPTLTSEVADGFYQVNPGEAGKTTTKFTPWDKVGKSSAKRRSILAKRREHCGPGSVSVNDADAALNCLLYSFKTDVVSLDKGSWTYCVRGDVVAFICPYSGGYKFKSRFAETWSDVRGRCGASILGYGQVSGDVGDWTAGYALKTDNFCTKKFKVGS	178	159	0	NA	NA	NA	FxC(116-118)	NA	0	Apoplastic,0.69	Apoplastic: 0.899 Cytoplasmic: 0.55	Mitochondria, 0.957|36-60 Nucleus,KRRS	chlo:9,nucl:2,extr:2,mito:1	NA	0	6	0.0377358	NA	NA	NA	NA	0	78.9	0.66	0	Hce2 domain-containing protein {8acx_D,0.6227} | P56 {2le2_A,0.5022}	TFIIIC, subcomplex tauA, subunit Sfc1, barrel domain {3.30.200.160,0.5738}|Gnk2 domain, C-X8-C-X2-C motif{3.30.430.20,0.5726}	Cytochrome f, small domain{d1e2wa2,0.5902}|Gelsolin {d2fh1a2,0.5643}	0	PSTG_10917|Pst_9302	NA	NA	NA	NA	0
297	1	28	0	KAI9606532.1	PST-130_v2020_P	PST-130	MISCRVILIVAISLLNAGESLQQAGKPAPLDIKCSNKKQLLPADCIKAYQQIIYNGDSTTDSNAGKIEKAFGSCTTVIENPRYLRVPKAIIEDAFNQLGAKCKGLTGNVVLTKLRWRSVTC	LQQAGKPAPLDIKCSNKKQLLPADCIKAYQQIIYNGDSTTDSNAGKIEKAFGSCTTVIENPRYLRVPKAIIEDAFNQLGAKCKGLTGNVVLTKLRWRSVTC	121	101	0	RxLR(82-85)	NA	NA	NA	NA	0	Apoplastic,0.57	Cytoplasmic: 0.976 Apoplastic: 0.903	NA	mito:6,chlo:5,nucl:2,cyto:1	NA	0	5	0.049505	NA	NA	NA	NA	0	86.2	0.798	0	Cysteine-rich repeat secretory protein 15 {6grf_A,0.5234} | Cysteine-rich repeat secretory protein 15 {6grf_C,0.5086} | Cysteine-rich repeat secretory protein 15 {6grf_B,0.5009}	Gnk2 domain, C-X8-C-X2-C motif{3.30.430.20,0.582}	NA	0	PSTG_10917|Pst_9302	NA	NA	NA	NA	0
298	1	34	0	KAH9451677.1	134E16A+_H(A)	134E16A+17+33+	MEITSPQGSSEIQHHDSYKFIFAVISLLAQISASRALQCFNGNVNVKDCQAAQASIPYQQPSLTLGPTGRIETSSVVGGCLILIHRTSEGNVAAQADVDKALNTIYGCSGSSGFTDVQSVGGSTIQVTVVAPPNEPAEGTTCSKQQKVNKEDCKKAQGTIVYQKPSLTLGPTGPLVTIVKAGGCSIKIHRMRGKSAAASAS	LQCFNGNVNVKDCQAAQASIPYQQPSLTLGPTGRIETSSVVGGCLILIHRTSEGNVAAQADVDKALNTIYGCSGSSGFTDVQSVGGSTIQVTVVAPPNEPAEGTTCSKQQKVNKEDCKKAQGTIVYQKPSLTLGPTGPLVTIVKAGGCSIKIHRMRGKSAAASAS	201	165	0	NA	NA	NA	YxC(106-108)	NA	0	Apoplastic,0.95	Apoplastic: 0.667	NA	chlo:12,nucl:1,extr:1	NA	0	7	0.0424242	NA	NA	NA	NA	0	81.9	0.614	0	NA	Transcription elongation factor, GreA/GreB, C-terminal domain{3.10.50.30,0.6069}|CAP {3.40.33.10,0.5601}|Gnk2 domain, C-X8-C-X2-C motif{3.30.430.20,0.5575}|Pleckstrin-homology domain (PH domain)/Phosphotyrosine-binding domain (PTB){2.30.29.30,0.5419}|Immunoglobulins {2.60.40.10,0.5388}|SRA-YDG {2.30.280.10,0.522}|FAD/NAD(P)-binding domain{3.50.50.60,0.5116}	Diaminopimelate epimerase{d2gkea1,0.5183}|Small myristoylated protein 1, Smp-1 {d2fe0a1,0.5119}	0	PSTG_10917|Pst_9302	Pst_9302	NA	NA	Zt-KP4-1_PDB_8ACX_A	0
299	1	34	0	KAI7940218.1	93-210_v2022_H	93-210	MTAYNFVFTVISLLAQISTSRALQCGDGKFNLNECKTAQAGIPYQQPRLTLGPTGPIETSSLAGGCLIVIHRISPGNVAAQADVDKALNTIYGCPGSSGFTDVQSVGGSTIQVSRSTNNMTAYTFFFIVISAPYVEPPEGTTCSQELKVKKEDCKKAQAAIVYQKPSLTIGPTGPFATTVKAGGCVIQIRRMRYAQTVVAKADVDRALTTIFGCSPSAGSAFVKSVGHIVRVTVEPLRQYQIRRMRYAQTVVAKADVDRALTTIFGCSPSAGSAFVKSVGHIVRVTVEPLRQ	LQCGDGKFNLNECKTAQAGIPYQQPRLTLGPTGPIETSSLAGGCLIVIHRISPGNVAAQADVDKALNTIYGCPGSSGFTDVQSVGGSTIQVSRSTNNMTAYTFFFIVISAPYVEPPEGTTCSQELKVKKEDCKKAQAAIVYQKPSLTIGPTGPFATTVKAGGCVIQIRRMRYAQTVVAKADVDRALTTIFGCSPSAGSAFVKSVGHIVRVTVEPLRQYQIRRMRYAQTVVAKADVDRALTTIFGCSPSAGSAFVKSVGHIVRVTVEPLRQ	292	270	0	NA	NA	NA	YxC(92-94)|FxC(212-214,265-267)	NA	0	Apoplastic,0.66	Apoplastic: 0.525	Nucleus,KVKK	chlo:11,cyto:1,extr:1,pero:1	NA	0	9	0.0333333	NA	NA	NA	NA	0	71.7	0.419	0	Hce2 domain-containing protein {8acx_D,0.5796} | Hce2 domain-containing protein {8acx_C,0.5466}	Gnk2 domain, C-X8-C-X2-C motif{3.30.430.20,0.6083}|Tetratricopeptide repeat domain {1.25.40.10,0.5993}	Dihydrolipoamide dehydrogenase, middle domain{d1ebda2,0.7045}|Exosome complex exonuclease MTR3{d2nn6f1,0.6697}|Putative acetyltransferase EF0945{d1u6ma_,0.5964}|Cdc4 propeller domain {d1nexb2,0.5526}|Hypothetical protein PSPTO1487 {d2ot9a1,0.5489}|Ribosomal protein S3 C-terminal domain{d2uubc2,0.5433}|Peroxisomal carnitine O-octanoyltransferase, COT, N-terminal domain{d1xl7a1,0.5418}|Porin chaper…	0	PSTG_10917|Pst_9302	Pst_9302	NA	NA	Zt-KP4-1_PDB_8ACX_A	0
300	1	34	0	POW02458.1	93TX-2_H	93TX-2	MTAYKFIFAVISLLAQISASRALQCFNGNVNVKDCQAAQASIPYQQPSLTLGPTGRIETSSVVGGCLILIHRTSEGNVAAQTDVDKALNTIYGCSGSSGFTDVQSVGGSTIQVTVVAPPNEPAEGTTCSKQQKVNKEDCKKAQGTIVYQKPSLTLGPTGPLVTIVKAGGCSIKIHRMRYSQAVAAKADVDKALTALFGCPLSAGSARVKSAGHIIRVTVEPV	LQCFNGNVNVKDCQAAQASIPYQQPSLTLGPTGRIETSSVVGGCLILIHRTSEGNVAAQTDVDKALNTIYGCSGSSGFTDVQSVGGSTIQVTVVAPPNEPAEGTTCSKQQKVNKEDCKKAQGTIVYQKPSLTLGPTGPLVTIVKAGGCSIKIHRMRYSQAVAAKADVDKALTALFGCPLSAGSARVKSAGHIIRVTVEPV	222	200	0	NA	NA	NA	YxC(92-94)|FxC(197-199)	NA	0	Apoplastic,0.89	Apoplastic: 0.809	NA	chlo:10,nucl:2,cyto:1,extr:1	NA	0	8	0.04	NA	NA	NA	NA	0	91.8	0.694	0	NA	Gnk2 domain, C-X8-C-X2-C motif{3.30.430.20,0.569}	Disabled homolog 1 (Dab1){d1ntva_,0.5539}|Peroxisomal carnitine O-octanoyltransferase, COT, N-terminal domain{d1xl7a1,0.5114}|3-mercaptopyruvate sulfurtransferase, C-terminal domain{d1okga3,0.5013}	0	PSTG_10917|Pst_9302	Pst_9302	NA	NA	NA	0
301	1	34	0	PS_11_281_scaffold_8658	11-281_H	11-281	MTAYNFVFTVISLLAQISTSRALQCGDGKFNLNECKTAQASIPYQQPSLTLGPTGRIETSSVVGGCLIVIHRISPGNVAAQADVDKALNTIYGCPGSSGFTDVQSVGGSTIQVTRSTNNMTAYTFFFIVISAPYVEPPEGTTCSKQQKVNKEDCKKAQAAIVYQKPSLTIGPTGPFATTVKAGGCVIQIRRMRYAQTVVAKADVDRALTTIFGCSPSAGSAFVKSVGHIVRVTVEPLRQYQIRRMRYAQTVVAKADVDRALTTIFGCSPSAGSAFVKSVGHIVRVTVEPLRQ	LQCGDGKFNLNECKTAQASIPYQQPSLTLGPTGRIETSSVVGGCLIVIHRISPGNVAAQADVDKALNTIYGCPGSSGFTDVQSVGGSTIQVTRSTNNMTAYTFFFIVISAPYVEPPEGTTCSKQQKVNKEDCKKAQAAIVYQKPSLTIGPTGPFATTVKAGGCVIQIRRMRYAQTVVAKADVDRALTTIFGCSPSAGSAFVKSVGHIVRVTVEPLRQYQIRRMRYAQTVVAKADVDRALTTIFGCSPSAGSAFVKSVGHIVRVTVEPLRQ	292	270	0	NA	NA	NA	YxC(92-94)|FxC(212-214,265-267)	NA	0	Apoplastic,0.65	Apoplastic: 0.6	NA	chlo:12,cyto:1,extr:1	NA	0	9	0.0333333	NA	NA	NA	NA	0	71.1	0.416	0	ZIKV NS1{5x8y_B,0.5254}	Gnk2 domain, C-X8-C-X2-C motif{3.30.430.20,0.5923}|DNA-binding pseudobarrel domain {2.40.330.10,0.5637}|H-NOX domain{3.90.1520.10,0.5225}	Disabled homolog 1 (Dab1){d1ntva_,0.5302}|G proteins{d2gj8a_,0.5232}	0	PSTG_10917|Pst_9302	Pst_9302	NA	NA	NA	0
302	1	34	0	PST0821_05623	PST-08/21	PST-08/21	MTAYKFIFAVISLLAQISASRALQCFNGNVNVKDCQAAQASIPYQQPSLTLGPTGRIETSSVVGGCLFSVGHVYHKILIHRTSEGNVAAQADVDKALNTIYGCSGSSGFTDVQSVGGSTIQVTVVAPPNEPAEGTTCSKQQKVNKEDCKKAQGTIVYQKPSLTLGPTGPLVTIVKAGGCSIKIHRMRYSQAVAAKADVDKALTALFGCPLSAGSARVKSAGHIIRVTVEPV	LQCFNGNVNVKDCQAAQASIPYQQPSLTLGPTGRIETSSVVGGCLFSVGHVYHKILIHRTSEGNVAAQADVDKALNTIYGCSGSSGFTDVQSVGGSTIQVTVVAPPNEPAEGTTCSKQQKVNKEDCKKAQGTIVYQKPSLTLGPTGPLVTIVKAGGCSIKIHRMRYSQAVAAKADVDKALTALFGCPLSAGSARVKSAGHIIRVTVEPV	231	209	0	NA	NA	NA	YxC(101-103)|FxC(206-208)	NA	0	Apoplastic,0.83	Apoplastic: 0.791	NA	chlo:6,nucl:3,cyto:3,extr:1,cysk:1	NA	0	8	0.0382775	NA	NA	NA	NA	0	82.8	0.601	0	Hce2 domain-containing protein {8acx_D,0.5734} | Hypothetical protein yeeU {2h28_B,0.5126}	Gnk2 domain, C-X8-C-X2-C motif{3.30.430.20,0.5941}|YVTN repeat-like/Quinoprotein amine dehydrogenase{2.130.10.10,0.5577}	Cation-dependent mannose 6-phosphate receptor, extracytoplasmic domain{d2rl8a_,0.8184}|Enzymatic component (Ia) of iota-toxin{d1giqa1,0.6552}|Exosome complex exonuclease MTR3{d2nn6f1,0.6514}|Substrate-binding domain of HMG-CoA reductase{d1r31a2,0.6381}|Frataxin-like{d3t3la_,0.5756}|Putative acetyltransferase EF0945{d1u6ma_,0.5652}|Heat shock protein 40 Sis1 {d1c3ga2,0.5528}|3-mercaptopyruvate sul…	0	PSTG_10917|Pst_9302	NA	NA	NA	NA	0
303	1	34	0	PST130_P498386	PST-130_v2011	PST-130	MTAYKFIFAVISLLAQISASRALQCFNGNVNVKDCQAAQASIPYQQPSLTLGPTGRIETSSVVGGCLFSVGHVYHKILIHRTSEGNVAAQADVDKALNTIYGCSGSSGFTDVQSVGGSTIQVTVVAPPNEPAEGTTCSKQQKVNKEDCKKAQGTIVYQKPSLTLGPTGPLVTIVKAGGCSIKIHRMRYSQAVAAKADVDKALTALFGCPLSAGSARVKSAGHIIRVTVEPV	LQCFNGNVNVKDCQAAQASIPYQQPSLTLGPTGRIETSSVVGGCLFSVGHVYHKILIHRTSEGNVAAQADVDKALNTIYGCSGSSGFTDVQSVGGSTIQVTVVAPPNEPAEGTTCSKQQKVNKEDCKKAQGTIVYQKPSLTLGPTGPLVTIVKAGGCSIKIHRMRYSQAVAAKADVDKALTALFGCPLSAGSARVKSAGHIIRVTVEPV	231	209	0	NA	NA	NA	YxC(101-103)|FxC(206-208)	NA	0	Apoplastic,0.83	Apoplastic: 0.791	NA	chlo:6,nucl:3,cyto:3,extr:1,cysk:1	NA	0	8	0.0382775	NA	NA	NA	NA	0	82.8	0.587	0	Hce2 domain-containing protein {8acx_D,0.572} | Hypothetical protein yeeU {2h28_B,0.5052}	Gnk2 domain, C-X8-C-X2-C motif{3.30.430.20,0.5941}	Substrate-binding domain of HMG-CoA reductase{d1r31a2,0.6335}|The origin DNA-binding domain of SV40 T-antigen{d2fufa_,0.6327}|GGDEF family protein VP0354, C-terminal domain{d2p7ja1,0.5905}|3-mercaptopyruvate sulfurtransferase, C-terminal domain{d1okga3,0.5155}	0	PSTG_10917|Pst_9302	NA	NA	NA	Zt-KP4-1_PDB_8ACX_A	0
304	1	34	0	PST877_13884	PST-87/7	PST-87/7	MTAYKFIFAVISLLAQISASRALQCFNGNVNVKDCQAAQASIPYQQPSLTLGPTGRIETSSVVGGCLFSVGHVYHKILIHRTSEGNVAAQADVDKALNTIYGCSGSSGFTDVQSVGGSTIQVTVVAPPNEPAEGTTCSKQQKVNKEDCKKAQGTIVYQKPSLTLGPTGPLVTIVKAGGCSDAVLT	LQCFNGNVNVKDCQAAQASIPYQQPSLTLGPTGRIETSSVVGGCLFSVGHVYHKILIHRTSEGNVAAQADVDKALNTIYGCSGSSGFTDVQSVGGSTIQVTVVAPPNEPAEGTTCSKQQKVNKEDCKKAQGTIVYQKPSLTLGPTGPLVTIVKAGGCSDAVLT	185	163	0	NA	NA	NA	YxC(101-103)	NA	0	Apoplastic,0.94	Apoplastic: 0.847	NA	chlo:10,cyto:2,nucl:1,extr:1	NA	0	7	0.0429448	NA	NA	NA	NA	0	56	0.521	0	NA	P-loop containing nucleotide triphosphate hydrolases {3.40.50.300,0.6907}|Vcp-like ATPase; Chain A, domain 2 (3.10.330) {3.10.330.10,0.5844}|Gnk2 domain, C-X8-C-X2-C motif{3.30.430.20,0.5025}	Patatin{d1oxwa_,0.6492}|Peroxisomal carnitine O-octanoyltransferase, COT, N-terminal domain{d1xl7a1,0.5484}|Hypothetical protein GOS_3836187 {d2od5a1,0.5249}	0	PSTG_10917|Pst_9302	NA	NA	NA	NA	0
305	1	37	0	DK0911_04424	Pst-DK0911_P	Pst-DK0911	MFTYQFVIIAAVSQLAGNSLAIDCYPNTDVNKADCHAAVDKIVYNKDNRLDTTSKYFDYNSKNCSINLTNPKGASPTKEQVWAAYDMILNQCVTKAGGGDLDTASSIHLNIGNSGTGPYKPYNSDFPYLTESCGLNTNAHDIVKEDCMKAYHSIPMSVEGTFLDENNQEAPSIEKTVGTCTLIFYASDGSKMNATNGQIRPIFEKLVNKCDKQSGVVSVKGGVEGQNGRVYLKIRSSRSCKVQVCY	IDCYPNTDVNKADCHAAVDKIVYNKDNRLDTTSKYFDYNSKNCSINLTNPKGASPTKEQVWAAYDMILNQCVTKAGGGDLDTASSIHLNIGNSGTGPYKPYNSDFPYLTESCGLNTNAHDIVKEDCMKAYHSIPMSVEGTFLDENNQEAPSIEKTVGTCTLIFYASDGSKMNATNGQIRPIFEKLVNKCDKQSGVVSVKGGVEGQNGRVYLKIRSSRSCKVQVCY	246	225	0	NA	NA	NA	NA	NA	0	Apoplastic,0.6	Apoplastic: 0.963 Cytoplasmic: 0.65	NA	chlo:5,nucl:3,extr:3,cyto:2,cysk:1	NA	0	10	0.0444444	NA	NA	NA	NA	0	94.8	0.874	0	Hce2 domain-containing protein {8acx_A,0.6697} | Hce2 domain-containing protein {8acx_D,0.6305} | Alpha-galactosyl-binding lectin{4nds_A,0.6127} | Hce2 domain-containing protein {8acx_G,0.6074} | Hce2 domain-containing protein {8acx_E,0.5708} | Hce2 domain-containing protein {8acx_C,0.5643} | Hce2 domain-containing protein {8acx_B,0.5384}	Gnk2 domain, C-X8-C-X2-C motif{3.30.430.20,0.5517}	NA	0	PSTG_10917|Pst_9302	NA	NA	NA	Zt-KP4-1_PDB_8ACX_A	0
306	1	37	0	KAH9466415.1	134E16A+_H(B)	134E16A+17+33+	MFTYQFVIIAAVSQLAGNSLAIDCYPNTDVNKADCHAAVDKIVYNKDNRLDTTSKYFDYNSKNCSINLTNPKGASPTKEQVWAAYDMILNQCVTKAGGGDLDTASSIHLNIGNSGTGPYKPYNSDFPIPNRILWTQYQRT	IDCYPNTDVNKADCHAAVDKIVYNKDNRLDTTSKYFDYNSKNCSINLTNPKGASPTKEQVWAAYDMILNQCVTKAGGGDLDTASSIHLNIGNSGTGPYKPYNSDFPIPNRILWTQYQRT	140	119	0	NA	NA	NA	NA	NA	0	Apoplastic,0.77	Apoplastic: 0.969 Cytoplasmic: 0.61	NA	chlo:7,extr:3,mito:2,nucl:1,cyto:1	NA	0	4	0.0336134	NA	NA	NA	NA	0	90.9	0.818	0	Alpha-galactosyl-binding lectin{4nds_A,0.6137} | Cysteine-rich repeat secretory protein 15 {6grf_B,0.5838} | Cysteine-rich repeat secretory protein 15 {6grf_C,0.582}	Gnk2 domain, C-X8-C-X2-C motif{3.30.430.20,0.6713}	NA	0	PSTG_10917|Pst_9302	NA	NA	NA	Zt-KP4-1_PDB_8ACX_A	0
307	1	37	0	KAH9466426.1	134E16A+_H(B)	134E16A+17+33+	MFTYQFVIIAAVSQLAGNSLAIDCYPNTDVNKADCHAAVDKIVYNKDNRLDTTSKYFDYNSKNCSINLTNPKGASPTKEQVWAAYDMILNQCVTKAGGGDLDTASSIHLNIGNSGTGPYKPYNSDFPYLTESCGLNTNAHDIVKEDCMKAYHSIPMSVEGTFLDENNQEAPSIEKTVGTCTLIFYASDGSKMNATNGQIRPIFEKLVNKCDKQSGVVSVKGGVEGQNGRVYLKIRSSRSCKVQVCY	IDCYPNTDVNKADCHAAVDKIVYNKDNRLDTTSKYFDYNSKNCSINLTNPKGASPTKEQVWAAYDMILNQCVTKAGGGDLDTASSIHLNIGNSGTGPYKPYNSDFPYLTESCGLNTNAHDIVKEDCMKAYHSIPMSVEGTFLDENNQEAPSIEKTVGTCTLIFYASDGSKMNATNGQIRPIFEKLVNKCDKQSGVVSVKGGVEGQNGRVYLKIRSSRSCKVQVCY	246	225	0	NA	NA	NA	NA	NA	0	Apoplastic,0.6	Apoplastic: 0.963 Cytoplasmic: 0.65	NA	chlo:5,nucl:3,extr:3,cyto:2,cysk:1	NA	0	10	0.0444444	NA	NA	NA	NA	0	94.7	0.881	0	Alpha-galactosyl-binding lectin{4nds_A,0.6164} | Hce2 domain-containing protein {8acx_D,0.5861} | Hce2 domain-containing protein {8acx_G,0.5684} | Hce2 domain-containing protein {8acx_A,0.5601} | Hce2 domain-containing protein {8acx_E,0.5068}	Gnk2 domain, C-X8-C-X2-C motif{3.30.430.20,0.5832}	Glutamate N-acetyltransferase 2 (ornithine acetyltransferase) {d1vz6a_,0.6332}	0	PSTG_10917|Pst_9302	NA	NA	NA	Zt-KP4-1_PDB_8ACX_A	0
308	1	37	0	KAH9470972.1	134E16A+_H(A)	134E16A+17+33+	MFSYQFVLIAVVSQLAGNSLAIDCYPNNDVIKEDCHAAIDKIVYNKDNRLDTTSKHFDYNSKNCSIVLTNPDGISPTKDQVLAGYDQILNQCVPKAGGGYLDTAPSIHLNIGNSATGPYKPYNSDFPYLTETCGLNTHAHDIVKEDCMKAYHSIPMSVEGNFLNENNQEAPSIEKTVGTCTLIFYASDGSKMNATNGQIRPIFEQLVNKCDKQVSIFNTTLAFHLFPFQR	IDCYPNNDVIKEDCHAAIDKIVYNKDNRLDTTSKHFDYNSKNCSIVLTNPDGISPTKDQVLAGYDQILNQCVPKAGGGYLDTAPSIHLNIGNSATGPYKPYNSDFPYLTETCGLNTHAHDIVKEDCMKAYHSIPMSVEGNFLNENNQEAPSIEKTVGTCTLIFYASDGSKMNATNGQIRPIFEQLVNKCDKQVSIFNTTLAFHLFPFQR	230	209	0	NA	NA	NA	NA	NA	0	Apoplastic,0.83	Apoplastic: 0.914	NA	cyto:5,nucl:4,cysk:2,plas:1,extr:1,golg:1	NA	0	8	0.0382775	NA	NA	NA	NA	0	88.2	0.786	0	Alpha-galactosyl-binding lectin{4nds_A,0.5951} | Hce2 domain-containing protein {8acx_D,0.5455} | Hce2 domain-containing protein {8acx_G,0.5319} | Hce2 domain-containing protein {8acx_A,0.5042}	Gnk2 domain, C-X8-C-X2-C motif{3.30.430.20,0.63}	NA	0	PSTG_10917|Pst_9302	NA	NA	NA	Zt-KP4-1_PDB_8ACX_A	0
309	1	37	0	KAH9473181.1	134E16A+_H(A)	134E16A+17+33+	MFTYQFVIIAAVSQLAGNSLAIDCYPNTDVNKADCHAAVDKIVYNKDNRLDTTSKYFDYNSKNCSINLTNPKGASPVCKTSIHTARNEP	IDCYPNTDVNKADCHAAVDKIVYNKDNRLDTTSKYFDYNSKNCSINLTNPKGASPVCKTSIHTARNEP	89	68	0	NA	NA	NA	NA	NA	0	Apoplastic,0.64	Apoplastic: 0.97 Cytoplasmic: 0.798	NA	cyto:8,chlo:3,extr:2,golg:1	NA	0	4	0.0588235	NA	NA	NA	NA	0	65.8	0.536	0	Protein RPA2121{2jra_A,0.5624}	Dynein light chain 2a, cytoplasmic {3.30.450.30,0.5564}|RRM (RNA recognition motif) domain {3.30.70.330,0.5257}	Roadblock/LC7 domain{d3l7ha_,0.6066}|Hypothetical protein EF2700, N-terminal domain {d2fmla2,0.6053}|RNA bacteriophage capsid protein{d2quda_,0.5584}|Diaminopimelate epimerase{d2gkea1,0.5342}|3-phosphoinositide dependent protein kinase-1{d1w1ha_,0.5045}|Pentraxin (pentaxin), Serum amyloid P component (SAP){d3kqra_,0.5034}	0	Pst_9302	NA	NA	NA	NA	0
310	1	37	0	KAI7934062.1	93-210_v2022_H	93-210	MFSYQFVLIAVVSQLAGNSLAIDCYPNNDVIKEDCHAAIDKIVYNKDNRLDTTSKHFDYNSKNCSIVLTNPDGISPTKDQVLAGYDQILNQCAGGGYLDTAPSIHLNIGNSATGPYKPYNSDFPYLTETCGLNTHAHDIVKEDCMKAYHSIPMSVEGNFLNENNQEAPSIEKTVGTCTLIFYASDGSKMNATNGQIRPIFEQLVNKCDKQSGVVSVKGGVEGQNGRVYLKIRSSRSCKVQVCY	IDCYPNNDVIKEDCHAAIDKIVYNKDNRLDTTSKHFDYNSKNCSIVLTNPDGISPTKDQVLAGYDQILNQCAGGGYLDTAPSIHLNIGNSATGPYKPYNSDFPYLTETCGLNTHAHDIVKEDCMKAYHSIPMSVEGNFLNENNQEAPSIEKTVGTCTLIFYASDGSKMNATNGQIRPIFEQLVNKCDKQSGVVSVKGGVEGQNGRVYLKIRSSRSCKVQVCY	243	222	0	NA	NA	NA	NA	NA	0	Apoplastic,0.7	Apoplastic: 0.989 Cytoplasmic: 0.526	NA	nucl:4,chlo:3,cyto:3,extr:2,cysk:2	NA	0	10	0.045045	NA	NA	NA	NA	0	94.1	0.879	0	Hce2 domain-containing protein {8acx_G,0.605} | Alpha-galactosyl-binding lectin{4nds_A,0.592} | Hce2 domain-containing protein {8acx_D,0.5851} | Hce2 domain-containing protein {8acx_A,0.5615} | Hce2 domain-containing protein {8acx_E,0.5471} | TMV resistance protein Y3{5v6j_C,0.5294}	Gnk2 domain, C-X8-C-X2-C motif{3.30.430.20,0.5847}	Glutamate N-acetyltransferase 2 (ornithine acetyltransferase) {d1vz6a_,0.6217}|Biosynthetic thiolase, C-terminal domain{d1m3ka2,0.51}	0	PSTG_10917|Pst_9302	NA	NA	NA	Zt-KP4-1_PDB_8ACX_A	0
311	1	37	0	KAI7962899.1	93-210_v2022_H	93-210	MFTYQFVIIAAVSQLAGNSLAIDCYPNTDVNKADCHAAVDKIVYNKDNRLDTTSKYFDYNSKNCSINLTNPKGASPTKEQVWAAYDMILNQCVTKAGGGDLDTASSIHLNIGNSGTGPYKPYNSDFPYLTESCGLNTNAHDIVKEDCMKAYHSIPMSVEGTFLDENNQEAPSIEKTVGTCTLIFYASDGSKMNATNGQIRPIFEKLVNKCDKQSGVVSVKGGVEGQNGRVYLKIRSSRSCKVQVCY	IDCYPNTDVNKADCHAAVDKIVYNKDNRLDTTSKYFDYNSKNCSINLTNPKGASPTKEQVWAAYDMILNQCVTKAGGGDLDTASSIHLNIGNSGTGPYKPYNSDFPYLTESCGLNTNAHDIVKEDCMKAYHSIPMSVEGTFLDENNQEAPSIEKTVGTCTLIFYASDGSKMNATNGQIRPIFEKLVNKCDKQSGVVSVKGGVEGQNGRVYLKIRSSRSCKVQVCY	246	225	0	NA	NA	NA	NA	NA	0	Apoplastic,0.6	Apoplastic: 0.963 Cytoplasmic: 0.65	NA	chlo:5,nucl:3,extr:3,cyto:2,cysk:1	NA	0	10	0.0444444	NA	NA	NA	NA	0	94.8	0.874	0	Hce2 domain-containing protein {8acx_A,0.6288} | Hce2 domain-containing protein {8acx_D,0.6279} | Alpha-galactosyl-binding lectin{4nds_A,0.6127} | Hce2 domain-containing protein {8acx_G,0.5718} | Hce2 domain-containing protein {8acx_E,0.5681} | Hce2 domain-containing protein {8acx_C,0.5604} | Hce2 domain-containing protein {8acx_B,0.5031}	Gnk2 domain, C-X8-C-X2-C motif{3.30.430.20,0.5653}	NA	0	PSTG_10917|Pst_9302	NA	NA	NA	Zt-KP4-1_PDB_8ACX_A	0
312	1	37	0	KAI7966988.1	CYR34_H	CYR34	MFTYQFVIIAAVSQLAGNSLAIDCYPNTDVNKADCHAAVDKIVYNKDNRLDTTSKYFDYNSKNCSINLTNPKGASPTKEQVWAAYDMILNQCVTKAGGGDLDTASSIHLNIGNSGTGPYKPYNSDFPYLTESCGLNTNAHDIVKEDCMKAYHSIPMSVEGTFLDENNQEAPSIEKTVGTCTLIFYASDGSKMNATNGQIRPIFEKLVNKCDKQSGVVSVKGGVEGQNGRVYLKIRSSRSCKVQVCY	IDCYPNTDVNKADCHAAVDKIVYNKDNRLDTTSKYFDYNSKNCSINLTNPKGASPTKEQVWAAYDMILNQCVTKAGGGDLDTASSIHLNIGNSGTGPYKPYNSDFPYLTESCGLNTNAHDIVKEDCMKAYHSIPMSVEGTFLDENNQEAPSIEKTVGTCTLIFYASDGSKMNATNGQIRPIFEKLVNKCDKQSGVVSVKGGVEGQNGRVYLKIRSSRSCKVQVCY	246	225	0	NA	NA	NA	NA	NA	0	Apoplastic,0.6	Apoplastic: 0.963 Cytoplasmic: 0.65	NA	chlo:5,nucl:3,extr:3,cyto:2,cysk:1	NA	0	10	0.0444444	NA	NA	NA	NA	0	94.7	0.874	0	Hce2 domain-containing protein {8acx_D,0.6305} | Hce2 domain-containing protein {8acx_A,0.6224} | Alpha-galactosyl-binding lectin{4nds_A,0.6127} | Hce2 domain-containing protein {8acx_G,0.6074} | Hce2 domain-containing protein {8acx_E,0.5708} | Hce2 domain-containing protein {8acx_C,0.5642} | Hce2 domain-containing protein {8acx_B,0.5384}	Gnk2 domain, C-X8-C-X2-C motif{3.30.430.20,0.5654}	NA	0	PSTG_10917|Pst_9302	NA	NA	NA	Zt-KP4-1_PDB_8ACX_A	0
313	1	37	0	KAI9601496.1	PST-130_v2020_P	PST-130	MFTYQFVIIAAVSQLAGNSLAIDCYPNTDVNKADCHAAVDKIVYNKDNRLDTTSKYFDYNSKNCSINLTNPKGASPTKEQVWAAYDMILNQCVTKAGGGDLDTASSIHLNIGNSGTGPYKPYNSDFPYLTESCGLNTNAHDIVKEDCMKAYHSIPMSVEGTFLDENNQEAPSIEKTVGTCTLIFYASDGSKMNATNGQIRPIFEKLVNKCDKQSGVVSVKGGVEGQNGRVYLKIRSSRSCKVQVCY	IDCYPNTDVNKADCHAAVDKIVYNKDNRLDTTSKYFDYNSKNCSINLTNPKGASPTKEQVWAAYDMILNQCVTKAGGGDLDTASSIHLNIGNSGTGPYKPYNSDFPYLTESCGLNTNAHDIVKEDCMKAYHSIPMSVEGTFLDENNQEAPSIEKTVGTCTLIFYASDGSKMNATNGQIRPIFEKLVNKCDKQSGVVSVKGGVEGQNGRVYLKIRSSRSCKVQVCY	246	225	0	NA	NA	NA	NA	NA	0	Apoplastic,0.6	Apoplastic: 0.963 Cytoplasmic: 0.65	NA	chlo:5,nucl:3,extr:3,cyto:2,cysk:1	NA	0	10	0.0444444	NA	NA	NA	NA	0	94.7	0.874	0	Hce2 domain-containing protein {8acx_A,0.6287} | Hce2 domain-containing protein {8acx_D,0.6281} | Alpha-galactosyl-binding lectin{4nds_A,0.6086} | Hce2 domain-containing protein {8acx_G,0.572} | Hce2 domain-containing protein {8acx_E,0.5682} | Hce2 domain-containing protein {8acx_C,0.5605} | Hce2 domain-containing protein {8acx_B,0.5033}	Gnk2 domain, C-X8-C-X2-C motif{3.30.430.20,0.5538}	NA	0	PSTG_10917|Pst_9302	NA	NA	NA	Zt-KP4-1_PDB_8ACX_A	0
314	1	37	0	KAI9624575.1	PST-130_v2020_P	PST-130	MFSYQFVLIAVVSQLAGNSLAIDCYPNNDVIKEDCHAAIDKIVYNKDNRLDTTSKHFDYNSKNCSIVLTNPDGISPYVEPLRTKFWLDTIRSLTSAGGGYLDTAPSIHLNIGNSATGPYKPYNSDFPYLTETCGLNTHAHDIVKEDCMKAYHSIPMSVEGNFLNENNQEAPSIEKTVGTCTLIFYASDGSKMNATNGQIRPIFEQLVNKCDKQSGVVSVTGGVEGQNGRVYLKIRSSRSCKVQVCY	IDCYPNNDVIKEDCHAAIDKIVYNKDNRLDTTSKHFDYNSKNCSIVLTNPDGISPYVEPLRTKFWLDTIRSLTSAGGGYLDTAPSIHLNIGNSATGPYKPYNSDFPYLTETCGLNTHAHDIVKEDCMKAYHSIPMSVEGNFLNENNQEAPSIEKTVGTCTLIFYASDGSKMNATNGQIRPIFEQLVNKCDKQSGVVSVTGGVEGQNGRVYLKIRSSRSCKVQVCY	246	225	0	NA	NA	NA	NA	NA	0	Apoplastic,0.55	Apoplastic: 0.816	NA	cysk:7,cyto:3,chlo:2,extr:2	NA	0	9	0.04	NA	NA	NA	NA	0	89.3	0.857	0	Hce2 domain-containing protein {8acx_G,0.6113} | Hce2 domain-containing protein {8acx_A,0.5681} | Hce2 domain-containing protein {8acx_D,0.5652} | Hce2 domain-containing protein {8acx_E,0.507} | Hce2 domain-containing protein {8acx_B,0.5022}	Gnk2 domain, C-X8-C-X2-C motif{3.30.430.20,0.5878}	Glutamate N-acetyltransferase 2 (ornithine acetyltransferase) {d1vz6a_,0.6179}	0	PSTG_10917|Pst_9302	NA	NA	NA	Zt-KP4-1_PDB_8ACX_A	0
315	1	37	0	KNF01888.1	PST-78	PST-78	MFTYQFVIIAAVSQLAGNSLAIDCYPNTDVNKADCHAAVDKIVYNKDNRLDTTSKYFDYNSKNCSINLTNPKGASPTKEQVWAAYDMILNQCVTKAGGGDLDTASSIHLNIGNSGTGPYKPYNSDFPYLTESCGLNTNAHDIVKEDCMKAYHSIPMSVEGTFLDENNQEAPSIEKTVGTCTLIFYASDGSKMNATNGQIRPIFEKLVNKCDKQSGVVSVKGGVEGQNGRVYLKIRSSRSCKVQVCY	IDCYPNTDVNKADCHAAVDKIVYNKDNRLDTTSKYFDYNSKNCSINLTNPKGASPTKEQVWAAYDMILNQCVTKAGGGDLDTASSIHLNIGNSGTGPYKPYNSDFPYLTESCGLNTNAHDIVKEDCMKAYHSIPMSVEGTFLDENNQEAPSIEKTVGTCTLIFYASDGSKMNATNGQIRPIFEKLVNKCDKQSGVVSVKGGVEGQNGRVYLKIRSSRSCKVQVCY	246	225	0	NA	NA	NA	NA	NA	0	Apoplastic,0.6	Apoplastic: 0.963 Cytoplasmic: 0.65	NA	chlo:5,nucl:3,extr:3,cyto:2,cysk:1	NA	0	10	0.0444444	NA	NA	NA	NA	0	94.8	0.874	0	Hce2 domain-containing protein {8acx_A,0.6288} | Hce2 domain-containing protein {8acx_D,0.6279} | Alpha-galactosyl-binding lectin{4nds_A,0.6127} | Hce2 domain-containing protein {8acx_G,0.5718} | Hce2 domain-containing protein {8acx_E,0.5681} | Hce2 domain-containing protein {8acx_C,0.5604} | Hce2 domain-containing protein {8acx_B,0.5032}	Gnk2 domain, C-X8-C-X2-C motif{3.30.430.20,0.5654}	NA	0	PSTG_10917|Pst_9302	NA	NA	NA	Zt-KP4-1_PDB_8ACX_A	0
316	1	37	0	KNF06336.1	PST-78	PST-78	MFSYQFVLIAVVSQLAGNSLAIDCYPNNDVIKEDCHAAIDKIVYNKDNRLDTTSKHFDYNSKNCSIVLTNPDGISPYVEPLRTKFWLDTIRSLTSAGGGYLDTAPSIHLNIGNSATGPYKPYNSDFPYLTETCGLNTHAHDIVKEDCMK	IDCYPNNDVIKEDCHAAIDKIVYNKDNRLDTTSKHFDYNSKNCSIVLTNPDGISPYVEPLRTKFWLDTIRSLTSAGGGYLDTAPSIHLNIGNSATGPYKPYNSDFPYLTETCGLNTHAHDIVKEDCMK	149	128	0	NA	NA	NA	NA	NA	0	Apoplastic,0.62	Apoplastic: 0.942 Cytoplasmic: 0.705	NA	cyto:9,cysk:2,chlo:1,plas:1,golg:1	NA	0	5	0.0390625	NA	NA	NA	NA	0	83.3	0.736	0	Putative antibiotic biosynthesis monooxygenase{3gz7_B,0.5987} | Galectin {6n3r_C,0.575} | Alpha-galactosyl-binding lectin{4nds_A,0.5606} | Toxin RelE3{3bpq_B,0.5349} | Cysteine-rich repeat secretory protein 15 {6grf_C,0.5044}	Alpha-Beta Plaits (3.30.70) {3.30.70.100,0.5987}|YVTN repeat-like/Quinoprotein amine dehydrogenase{2.130.10.10,0.5915}|Gnk2 domain, C-X8-C-X2-C motif{3.30.430.20,0.5853}|RelE-like {3.30.2310.20,0.5349}|Hemopexin-like domain{2.110.10.10,0.5039}	Dimeric alpha+beta barrel{d2gffa_,0.6204}|Dimeric alpha+beta barrel, Hypothetical protein PA3566{d1x7va_,0.5982}|Ribokinase-like{d2jg5a_,0.5289}|RNA-polymerase beta-prime{d1smyd_,0.5166}	0	PSTG_10917|Pst_9302	NA	NA	NA	NA	0
317	1	37	0	P_striiformis_PSTG_05005T0	CYR32	CYR32	MFTYQFVIIAAVSQLAGNSLAIDCYPNTDVNKADCHAAVDKIVYNKDNRLDTTSKYFDYNSKNCSINLTNPKGASPTKEQVWAAYDMILNQCVTKAGGGDLDTASSIHLNIGNSGTGPYKPYNSDFPYLTESCGLNTNAHDIVKEDCMKAYHSIPMSVEGTFLDENNQEAPSIEKTVGTCTLIFYASDGSKMNATNGQIRPIFEKLVNKCDKQSGVVSVKGGVEGQNGRVYLKIRSSRSCKVQVCY	IDCYPNTDVNKADCHAAVDKIVYNKDNRLDTTSKYFDYNSKNCSINLTNPKGASPTKEQVWAAYDMILNQCVTKAGGGDLDTASSIHLNIGNSGTGPYKPYNSDFPYLTESCGLNTNAHDIVKEDCMKAYHSIPMSVEGTFLDENNQEAPSIEKTVGTCTLIFYASDGSKMNATNGQIRPIFEKLVNKCDKQSGVVSVKGGVEGQNGRVYLKIRSSRSCKVQVCY	246	225	0	NA	NA	NA	NA	NA	0	Apoplastic,0.6	Apoplastic: 0.963 Cytoplasmic: 0.65	NA	chlo:5,nucl:3,extr:3,cyto:2,cysk:1	NA	0	10	0.0444444	NA	NA	NA	NA	0	94.7	0.881	0	Alpha-galactosyl-binding lectin{4nds_A,0.6164} | Hce2 domain-containing protein {8acx_D,0.5861} | Hce2 domain-containing protein {8acx_G,0.5684} | Hce2 domain-containing protein {8acx_A,0.5601} | Hce2 domain-containing protein {8acx_E,0.5068}	Gnk2 domain, C-X8-C-X2-C motif{3.30.430.20,0.5832}	Glutamate N-acetyltransferase 2 (ornithine acetyltransferase) {d1vz6a_,0.6332}	0	PSTG_10917|Pst_9302	NA	NA	NA	Zt-KP4-1_PDB_8ACX_A	0
318	1	37	0	POW23293.1	93TX-2_H	93TX-2	MFTYQFVIIAAVSQLAGNSLAIDCYPNTDVNKADCHAQLTDSLLYLSISNQFHSAVDKIVYNKDNRLDTTSKYFDYNSKNCSINLTNPKGASPTKEQVWAAYDMILNQCVTKAGGGDLDTASSIHLNIGNSGTGPYKPYNSDFPYLTESCGLNTNAHDIVKEDCMKAYHSIPMSVEGTFLDENNQEAPSIEKTVGTCTLIFYASDGSKMNATNGQIRPIFEKLVNKCDKQSGVVSVKGGVEGQNGRVYLKIRSSRSCKVQVCY	IDCYPNTDVNKADCHAQLTDSLLYLSISNQFHSAVDKIVYNKDNRLDTTSKYFDYNSKNCSINLTNPKGASPTKEQVWAAYDMILNQCVTKAGGGDLDTASSIHLNIGNSGTGPYKPYNSDFPYLTESCGLNTNAHDIVKEDCMKAYHSIPMSVEGTFLDENNQEAPSIEKTVGTCTLIFYASDGSKMNATNGQIRPIFEKLVNKCDKQSGVVSVKGGVEGQNGRVYLKIRSSRSCKVQVCY	263	242	0	NA	NA	NA	NA	NA	0	Apoplastic,0.64	Cytoplasmic: 0.581 Apoplastic: 0.563	NA	nucl:9,chlo:2,extr:2,cyto:1	NA	0	10	0.0413223	NA	NA	NA	NA	0	89.8	0.848	0	Alpha-galactosyl-binding lectin{4nds_A,0.7124} | Ribosomal protein uS5 {6zj3_SF,0.5411}	Gnk2 domain, C-X8-C-X2-C motif{3.30.430.20,0.5814}	Glutamate N-acetyltransferase 2 (ornithine acetyltransferase) {d1vz6a_,0.6189}|Nonstructural protein NS2 {d1utya_,0.5221}|Biosynthetic thiolase, C-terminal domain{d1m3ka2,0.5074}	0	PSTG_10917|Pst_9302	NA	NA	NA	NA	0
319	1	37	0	PS_11_281_scaffold_9101	11-281_H	11-281	MFTYQFVIIAAVSQLAGNSLAIDCYPNTDVNKADCHAAVDKIVYNKDNRLDTTSKYFDYNSKNCSINLTNPKGASPTKEQVWAAYDMILNQCVTKAGGGDLDTASSIHLNIGNSGTGPYKPYNSDFPYLTESCGLNTNAHDIVKEDCMKAYHSIPMSVEGTFLDENNQEAPSIEKTVGTCTLIFYASDGSKMNATNGQIRPIFEKLVNKCDKQRRSISDACHHQQSGVVSVKGGVEGQNGRVYLKIRSSRSCKVQVCY	IDCYPNTDVNKADCHAAVDKIVYNKDNRLDTTSKYFDYNSKNCSINLTNPKGASPTKEQVWAAYDMILNQCVTKAGGGDLDTASSIHLNIGNSGTGPYKPYNSDFPYLTESCGLNTNAHDIVKEDCMKAYHSIPMSVEGTFLDENNQEAPSIEKTVGTCTLIFYASDGSKMNATNGQIRPIFEKLVNKCDKQRRSISDACHHQQSGVVSVKGGVEGQNGRVYLKIRSSRSCKVQVCY	258	237	0	NA	NA	NA	NA	NA	0	Non-apoplastic,0.55	Cytoplasmic: 0.677 Apoplastic: 0.661	NA	nucl:4,cyto:4,chlo:3,cysk:2,extr:1	NA	0	11	0.0464135	NA	NA	NA	NA	0	91.2	0.87	0	Alpha-galactosyl-binding lectin{4nds_A,0.6159} | Hce2 domain-containing protein {8acx_G,0.5626} | TMV resistance protein Y3{5v6j_C,0.5425} | Hce2 domain-containing protein {8acx_B,0.5227}	Gnk2 domain, C-X8-C-X2-C motif{3.30.430.20,0.5276}	Vinculin {d1t01a2,0.811}|Biosynthetic thiolase, C-terminal domain{d1m3ka2,0.5691}	0	PSTG_10917|Pst_9302	NA	NA	NA	Zt-KP4-1_PDB_8ACX_A	0
320	1	37	0	PST0821_13541	PST-08/21	PST-08/21	MFSYQFVLIAVVSQLAGNSLAIDCYPNNDVIKEDCHAAIDKIVYNKDNRLDTTSKHFDYNSKNCSIVLTNPDGISPTKDQVLAGYDQILNQCVPKASQASIWLLGSTQEEIKND	IDCYPNNDVIKEDCHAAIDKIVYNKDNRLDTTSKHFDYNSKNCSIVLTNPDGISPTKDQVLAGYDQILNQCVPKASQASIWLLGSTQEEIKND	114	93	0	NA	NA	NA	NA	NA	0	Non-apoplastic,0.54	Cytoplasmic: 0.941 Apoplastic: 0.903	NA	chlo:5,extr:4,cyto:3,nucl:1,plas:1	NA	0	4	0.0430108	NA	NA	NA	NA	0	80.1	0.668	0	NA	Pleckstrin-homology domain (PH domain)/Phosphotyrosine-binding domain (PTB){2.30.29.30,0.617}|Kelch-type beta propeller {2.120.10.80,0.5192}	Uncharacterized protein CHU142 {d2r4ia1,0.6362}|Trehalose-6-phosphate synthase, OtsA{d1uqta_,0.5907}|Bifunctional carbon monoxide dehydrogenase/acetyl-CoA synthase (CODH/ACS) alpha (ACS) subunit{d1oaoc_,0.5391}|Cohesin domain{d2vn6a_,0.5156}|Molybdopterin-guanine dinucleotide biosynthesis protein MobB {d1np6a_,0.5103}	0	PSTG_10917|Pst_9302	NA	NA	NA	NA	0
321	1	37	0	PST0821_15988	PST-08/21	PST-08/21	MFTYQFVIIAAVSQLAGNSLAIDCYPNTDVNKADCHAAVDKIVYNKDNRLDTTSKYFDYNSKNCSINLTNPKGASPTKEQVWAAYDMILNQCVTKAGGGDLDTASSIHLNIGNSGTGPYKPYNSDFPYLTESCGLNTNAHDIVKEDCMKAYHSIPMSVEGTFLDENNQEAPSIEKTVGTCTLIFYASDGSKMN	IDCYPNTDVNKADCHAAVDKIVYNKDNRLDTTSKYFDYNSKNCSINLTNPKGASPTKEQVWAAYDMILNQCVTKAGGGDLDTASSIHLNIGNSGTGPYKPYNSDFPYLTESCGLNTNAHDIVKEDCMKAYHSIPMSVEGTFLDENNQEAPSIEKTVGTCTLIFYASDGSKMN	193	172	0	NA	NA	NA	NA	NA	0	Apoplastic,0.78	Apoplastic: 0.963 Cytoplasmic: 0.675	NA	chlo:4,cyto:4,nucl:2,extr:2,cysk:1,golg:1	NA	0	7	0.0406977	NA	NA	NA	NA	0	90.5	0.792	0	Alpha-galactosyl-binding lectin{4nds_A,0.6175} | Hce2 domain-containing protein {8acx_A,0.5752} | Guanosine pentaphosphate phosphohydrolase {6pc1_B,0.571} | Hce2 domain-containing protein {8acx_G,0.5697} | Hce2 domain-containing protein {8acx_D,0.5367} | Hce2 domain-containing protein {8acx_C,0.5354} | Cysteine-rich repeat secretory protein 15 {6grf_C,0.5245} | Hce2 domain-containing protein {8ac…	Gnk2 domain, C-X8-C-X2-C motif{3.30.430.20,0.6735}	Dimeric alpha+beta barrel, Hypothetical protein PA3566{d1x7va_,0.6319}|Hypothetical protein YybH {d2gxfa1,0.5499}	0	PSTG_10917|Pst_9302	NA	NA	NA	Zt-KP4-1_PDB_8ACX_A	0
322	1	37	0	Pst104E_04759	104E137A-_P	104E137A-	MFTYQFVIIAAVSQLAGNSLAIDCYPNTDVNKADCHAAVDKIVYNKDNRLDTTSKYFDYNSKNCSINLTNPKGASPTKEQVWAAYDMILNQCVTKAGGGDLDTASSIHLNIGNSGTGPYKPYNSDFPYLTESCGLNTNAHDIVKEDCMKAYHSIPMSVEGTFLDENNQEAPSIEKTVGTCTLIFYASDGSKMNATNGQIRPIFEKLVNKCDKQSGVVSVKGGVEGQNGRVYLKIRSSRSCKVQVCY	IDCYPNTDVNKADCHAAVDKIVYNKDNRLDTTSKYFDYNSKNCSINLTNPKGASPTKEQVWAAYDMILNQCVTKAGGGDLDTASSIHLNIGNSGTGPYKPYNSDFPYLTESCGLNTNAHDIVKEDCMKAYHSIPMSVEGTFLDENNQEAPSIEKTVGTCTLIFYASDGSKMNATNGQIRPIFEKLVNKCDKQSGVVSVKGGVEGQNGRVYLKIRSSRSCKVQVCY	246	225	0	NA	NA	NA	NA	NA	0	Apoplastic,0.6	Apoplastic: 0.963 Cytoplasmic: 0.65	NA	chlo:5,nucl:3,extr:3,cyto:2,cysk:1	NA	0	10	0.0444444	NA	NA	NA	NA	0	94.8	0.874	0	Hce2 domain-containing protein {8acx_A,0.6697} | Hce2 domain-containing protein {8acx_D,0.6305} | Alpha-galactosyl-binding lectin{4nds_A,0.6127} | Hce2 domain-containing protein {8acx_G,0.6074} | Hce2 domain-containing protein {8acx_E,0.5708} | Hce2 domain-containing protein {8acx_C,0.5642} | Hce2 domain-containing protein {8acx_B,0.5384}	Gnk2 domain, C-X8-C-X2-C motif{3.30.430.20,0.5653}	NA	0	PSTG_10917|Pst_9302	NA	NA	NA	Zt-KP4-1_PDB_8ACX_A	0
323	1	37	0	Pst104E_08286	104E137A-_P	104E137A-	MFSYQFVLIAVVSQLAGNSLAIDCYPNNDVIKEDCHAAIDKIVYNKDNRLDTTSKHFDYNSKNCSIVLTNPDGISPTKDQVLAGYDQILNQCVPKASQASIWLLGSTQEEIKND	IDCYPNNDVIKEDCHAAIDKIVYNKDNRLDTTSKHFDYNSKNCSIVLTNPDGISPTKDQVLAGYDQILNQCVPKASQASIWLLGSTQEEIKND	114	93	0	NA	NA	NA	NA	NA	0	Non-apoplastic,0.54	Cytoplasmic: 0.941 Apoplastic: 0.903	NA	chlo:5,extr:4,cyto:3,nucl:1,plas:1	NA	0	4	0.0430108	NA	NA	NA	NA	0	79.9	0.668	0	NA	Pleckstrin-homology domain (PH domain)/Phosphotyrosine-binding domain (PTB){2.30.29.30,0.6166}|Kelch-type beta propeller {2.120.10.80,0.5192}	Uncharacterized protein CHU142 {d2r4ia1,0.6366}|Trehalose-6-phosphate synthase, OtsA{d1uqta_,0.591}|Bifunctional carbon monoxide dehydrogenase/acetyl-CoA synthase (CODH/ACS) alpha (ACS) subunit{d1oaoc_,0.5392}|Cohesin domain{d2vn6a_,0.5156}|Molybdopterin-guanine dinucleotide biosynthesis protein MobB {d1np6a_,0.5106}	0	PSTG_10917|Pst_9302	NA	NA	NA	NA	0
324	1	37	0	Pst104E_24093	104E137A-_H	104E137A-	MFSYQFVLIAVVSQLAGNSLAIDCYPNNDVIKEDCHAAIDKIVYNKDNRLDTTSKHFDYNSKNCSIVLTNPDGISPTKDQVLAGYDQILNQCAGGGYLDTAPSIHLNIGNSATGPYKPYNSDFPYLTETCGLNTHAHDIVKEDCMKAYHSIPMSVEGNFLNENNQEAPSIEKTVGTCTLIFYASDGSKMNATNGQIRPIFEQLVNKCDKQSGVVSVKGGVEGQNGRVYLKIRSSRSCKVQVCY	IDCYPNNDVIKEDCHAAIDKIVYNKDNRLDTTSKHFDYNSKNCSIVLTNPDGISPTKDQVLAGYDQILNQCAGGGYLDTAPSIHLNIGNSATGPYKPYNSDFPYLTETCGLNTHAHDIVKEDCMKAYHSIPMSVEGNFLNENNQEAPSIEKTVGTCTLIFYASDGSKMNATNGQIRPIFEQLVNKCDKQSGVVSVKGGVEGQNGRVYLKIRSSRSCKVQVCY	243	222	0	NA	NA	NA	NA	NA	0	Apoplastic,0.7	Apoplastic: 0.989 Cytoplasmic: 0.526	NA	nucl:4,chlo:3,cyto:3,extr:2,cysk:2	NA	0	10	0.045045	NA	NA	NA	NA	0	94.1	0.879	0	Hce2 domain-containing protein {8acx_G,0.605} | Alpha-galactosyl-binding lectin{4nds_A,0.5919} | Hce2 domain-containing protein {8acx_E,0.5472} | Hce2 domain-containing protein {8acx_H,0.5452} | TMV resistance protein Y3{5v6j_C,0.5295} | Hce2 domain-containing protein {8acx_A,0.5207} | Hce2 domain-containing protein {8acx_D,0.5169}	Gnk2 domain, C-X8-C-X2-C motif{3.30.430.20,0.5794}	Glutamate N-acetyltransferase 2 (ornithine acetyltransferase) {d1vz6a_,0.6217}|Biosynthetic thiolase, C-terminal domain{d1m3ka2,0.5099}	0	PSTG_10917|Pst_9302	NA	NA	NA	Zt-KP4-1_PDB_8ACX_A	0
325	1	37	0	PST130_P496291	PST-130_v2011	PST-130	MFTYQFVIIAAVSQLAGNSLAIDCYPNTDVNKADCHAAVDKIVYNKDNRLDTTSKYFDYNSKNCSINLTNPKGASPTKEQVWAAYDMILNQCVTKAGGGDLDTASSIHLNIGNSGTGPYKPYNSDFPYLTESCGLNTNAHDIVKEDCMKAYHSIPMSVEGTFLDENNQEAPSIEKTVGTCTLIFYASDGSKMNATNGQIRPIFEKLVNKCDKQRRSISDACHHQQSGVVSVKGGVEGQNGRVYLKIRSSRSCKVQVCY	IDCYPNTDVNKADCHAAVDKIVYNKDNRLDTTSKYFDYNSKNCSINLTNPKGASPTKEQVWAAYDMILNQCVTKAGGGDLDTASSIHLNIGNSGTGPYKPYNSDFPYLTESCGLNTNAHDIVKEDCMKAYHSIPMSVEGTFLDENNQEAPSIEKTVGTCTLIFYASDGSKMNATNGQIRPIFEKLVNKCDKQRRSISDACHHQQSGVVSVKGGVEGQNGRVYLKIRSSRSCKVQVCY	258	237	0	NA	NA	NA	NA	NA	0	Non-apoplastic,0.55	Cytoplasmic: 0.677 Apoplastic: 0.661	NA	nucl:4,cyto:4,chlo:3,cysk:2,extr:1	NA	0	11	0.0464135	NA	NA	NA	NA	0	91.2	0.87	0	Alpha-galactosyl-binding lectin{4nds_A,0.6159} | TMV resistance protein Y3{5v6j_C,0.5481}	Gnk2 domain, C-X8-C-X2-C motif{3.30.430.20,0.5278}	Vinculin {d1t01a2,0.8081}|Biosynthetic thiolase, C-terminal domain{d1m3ka2,0.5694}	0	PSTG_10917|Pst_9302	NA	NA	NA	Zt-KP4-1_PDB_8ACX_A	0
326	1	37	0	PST21_20116	PST-21	PST-21	MFTYQFVIIAAVSQLAGNSLAIDCYPNTDVNKADCHAAVDKIVYNKDNRLDTTSKYFDYNSKNCSINLTNPKGASPTKEQVWAAYDMILNQCVTKAGGGDLDTASSIHLNIGNSGTGPYKPYNSDFPYLTESCGLNTNAHDIVKEDCMKAYHSIPMSVEGTFLDENNQEAPSIEKTVGTCTLIFYASDGSKMNATNGQIRPIFEKLVNKCDKQRRSISDACHHQQSGVVSVKGGVEGQNGRVYLKIRSSRSCKVQVCY	IDCYPNTDVNKADCHAAVDKIVYNKDNRLDTTSKYFDYNSKNCSINLTNPKGASPTKEQVWAAYDMILNQCVTKAGGGDLDTASSIHLNIGNSGTGPYKPYNSDFPYLTESCGLNTNAHDIVKEDCMKAYHSIPMSVEGTFLDENNQEAPSIEKTVGTCTLIFYASDGSKMNATNGQIRPIFEKLVNKCDKQRRSISDACHHQQSGVVSVKGGVEGQNGRVYLKIRSSRSCKVQVCY	258	237	0	NA	NA	NA	NA	NA	0	Non-apoplastic,0.55	Cytoplasmic: 0.677 Apoplastic: 0.661	NA	nucl:4,cyto:4,chlo:3,cysk:2,extr:1	NA	0	11	0.0464135	NA	NA	NA	NA	0	91.2	0.87	0	Alpha-galactosyl-binding lectin{4nds_A,0.6159} | TMV resistance protein Y3{5v6j_C,0.5482}	Gnk2 domain, C-X8-C-X2-C motif{3.30.430.20,0.5277}	Vinculin {d1t01a2,0.8083}|Biosynthetic thiolase, C-terminal domain{d1m3ka2,0.5692}	0	PSTG_10917|Pst_9302	NA	NA	NA	Zt-KP4-1_PDB_8ACX_A	0
327	1	37	0	PST43_00705	PST-43	PST-43	MFTYQFVIIAAVSQLAGNSLAIDCYPNTDVNKADCHAAVDKIVYNKDNRLDTTSKYFDYNSKNCSINLTNPKGASPTKEQVWAAYDMILNQCVTKAGGGDLDTASSIHLNIGNSGTGPYKPYNSDFPYLTESCGLNTNAHDIVKEDCMKAYHSIPMSVEGTFLDENNQEAPSIEKTVGTCTLIFYASDGSKMNATNGQIRPIFEKLVNKCDKQRRSISDACHHQQSGVVSVKGGVEGQNGRVYLKIRSSRSCKVQVCY	IDCYPNTDVNKADCHAAVDKIVYNKDNRLDTTSKYFDYNSKNCSINLTNPKGASPTKEQVWAAYDMILNQCVTKAGGGDLDTASSIHLNIGNSGTGPYKPYNSDFPYLTESCGLNTNAHDIVKEDCMKAYHSIPMSVEGTFLDENNQEAPSIEKTVGTCTLIFYASDGSKMNATNGQIRPIFEKLVNKCDKQRRSISDACHHQQSGVVSVKGGVEGQNGRVYLKIRSSRSCKVQVCY	258	237	0	NA	NA	NA	NA	NA	0	Non-apoplastic,0.55	Cytoplasmic: 0.677 Apoplastic: 0.661	NA	nucl:4,cyto:4,chlo:3,cysk:2,extr:1	NA	0	11	0.0464135	NA	NA	NA	NA	0	91.2	0.87	0	Alpha-galactosyl-binding lectin{4nds_A,0.6159} | TMV resistance protein Y3{5v6j_C,0.5481}	Gnk2 domain, C-X8-C-X2-C motif{3.30.430.20,0.5278}	Vinculin {d1t01a2,0.8081}|Biosynthetic thiolase, C-terminal domain{d1m3ka2,0.5694}	0	PSTG_10917|Pst_9302	NA	NA	NA	Zt-KP4-1_PDB_8ACX_A	0
328	1	37	0	PST43_10251	PST-43	PST-43	MFSYQFVLIAVVSQLAGNSLAIDCYPNNDVIKEDCHAAIDKIVYNKDNRLDTTSKHFDYNSKNCSIVLTNPDGISPTKDQVLAGYDQILNQCVPKASQASIWLLGSTQEEIKND	IDCYPNNDVIKEDCHAAIDKIVYNKDNRLDTTSKHFDYNSKNCSIVLTNPDGISPTKDQVLAGYDQILNQCVPKASQASIWLLGSTQEEIKND	114	93	0	NA	NA	NA	NA	NA	0	Non-apoplastic,0.54	Cytoplasmic: 0.941 Apoplastic: 0.903	NA	chlo:5,extr:4,cyto:3,nucl:1,plas:1	NA	0	4	0.0430108	NA	NA	NA	NA	0	80.1	0.668	0	NA	Pleckstrin-homology domain (PH domain)/Phosphotyrosine-binding domain (PTB){2.30.29.30,0.617}|Kelch-type beta propeller {2.120.10.80,0.5192}	Uncharacterized protein CHU142 {d2r4ia1,0.6362}|Trehalose-6-phosphate synthase, OtsA{d1uqta_,0.5907}|Bifunctional carbon monoxide dehydrogenase/acetyl-CoA synthase (CODH/ACS) alpha (ACS) subunit{d1oaoc_,0.5391}|Cohesin domain{d2vn6a_,0.5156}|Molybdopterin-guanine dinucleotide biosynthesis protein MobB {d1np6a_,0.5103}	0	PSTG_10917|Pst_9302	NA	NA	NA	NA	0
329	1	37	0	PST877_14533	PST-87/7	PST-87/7	MFTYQFVIIAAVSQLAGNSLAIDCYPNTDVNKADCHAAVDKIVYNKDNRLDTTSKYFDYNSKNCSINLTNPKGASPTKEQVWAAYDMILNQCVTKAGGGDLDTASSIHLNIGNSGTGPYKPYNSDFPYLTESCGLNTNAHDIVKEDCMKAYHSIPMSVEGTFLDENNQEAPSIEKTVGTCTLIFYASDGSKMNATNGQIRPIFEKLVNKCDKQRRSICDACHHQQSGVVSVKGGVEGQNGRVYLKIRSSRSCKVQVCY	IDCYPNTDVNKADCHAAVDKIVYNKDNRLDTTSKYFDYNSKNCSINLTNPKGASPTKEQVWAAYDMILNQCVTKAGGGDLDTASSIHLNIGNSGTGPYKPYNSDFPYLTESCGLNTNAHDIVKEDCMKAYHSIPMSVEGTFLDENNQEAPSIEKTVGTCTLIFYASDGSKMNATNGQIRPIFEKLVNKCDKQRRSICDACHHQQSGVVSVKGGVEGQNGRVYLKIRSSRSCKVQVCY	258	237	0	NA	NA	NA	NA	NA	0	Non-apoplastic,0.54	Cytoplasmic: 0.68 Apoplastic: 0.663	NA	nucl:4,cyto:4,chlo:3,cysk:2,extr:1	NA	0	12	0.0506329	NA	NA	NA	NA	0	91.4	0.866	0	Alpha-galactosyl-binding lectin{4nds_A,0.6164} | Hce2 domain-containing protein {8acx_B,0.5674} | Proteinaceous RNase P 2{5diz_B,0.5448}	Gnk2 domain, C-X8-C-X2-C motif{3.30.430.20,0.5484}	Glutamate N-acetyltransferase 2 (ornithine acetyltransferase) {d1vz6a_,0.6386}	0	PSTG_10917|Pst_9302	NA	NA	NA	Zt-KP4-1_PDB_8ACX_A	0
330	1	42	0	KAH9453201.1	134E16A+_H(A)	134E16A+17+33+	MVAYRFAFLVVTSLLQAGSSFQAAAPPPAPGIKCDPKKVIRSSDCDKAWAKIKYEPDSSLFKLSRHIERASGNCVVIVVKTFETVIKKQMIEDGFKKMIGQCKDSYASYPLPDLKGASLVIRPRGPSHVIEEDAPFLEPVCVDNKNVKNNVVKADCVEAYKALVTDPGGRFVSPAKRVTSIQYISVKSCDVAVLTSDNSAITATKRDLDDIFGKMLDKCNGKWGGVPIQKGAAGPNGRLILLATPTATR	FQAAAPPPAPGIKCDPKKVIRSSDCDKAWAKIKYEPDSSLFKLSRHIERASGNCVVIVVKTFETVIKKQMIEDGFKKMIGQCKDSYASYPLPDLKGASLVIRPRGPSHVIEEDAPFLEPVCVDNKNVKNNVVKADCVEAYKALVTDPGGRFVSPAKRVTSIQYISVKSCDVAVLTSDNSAITATKRDLDDIFGKMLDKCNGKWGGVPIQKGAAGPNGRLILLATPTATR	249	229	0	NA	NA	NA	NA	NA	0	Non-apoplastic,0.77	Cytoplasmic: 0.696 Apoplastic: 0.672	NA	chlo:5,cyto:3,extr:3,pero:2,cysk_nucl:1	NA	0	8	0.0349345	NA	NA	NA	NA	0	92.5	0.869	0	Hce2 domain-containing protein {8acx_G,0.6486} | Hce2 domain-containing protein {8acx_B,0.6029} | Membrane-associated protein VP24 {4d9o_A,0.5912} | Hce2 domain-containing protein {8acx_D,0.5876} | Proteinaceous RNase P 2{5diz_B,0.5602} | TMV resistance protein Y3{5v6j_C,0.5507}	Gnk2 domain, C-X8-C-X2-C motif{3.30.430.20,0.6563}	Nonstructural protein NS2 {d1utya_,0.5461}|Virally encoded KP4 toxin{d1kpta_,0.5197}|Zinc-binding domain of translation initiation factor 2 beta{d1k81a_,0.5189}	0	PSTG_10917|Pst_9302	NA	NA	NA	Zt-KP4-1_PDB_8ACX_A	0
331	1	42	0	KAI7941190.1	93-210_v2022_H	93-210	MVAYRFAFLVVTSLLQAGSSFQAAAPPPAPGIKCDPKKVIRSSDCDKAWAKIKYEPDSSLFKLSRHIERASGNCVVIVVKTFETVIKKQMIEDGFKKMIGQCKDSYASYPLPDLKGASLVIRPRGPSHVIEEDAPFLEPVCVDNKNVKNNVVKADCVEAYKALVTDPGGRFVSPAKRVTSIQYISVKSCDVAVLTSDNSAITATKRDLDDIFGKMLDKCNGKWGGVPIQKGAAGPNGRSTFYMCDPHVRINIQPQRKSFKGPGEETVGGRCPSPQGSEKDCGAGKMRSSKTWFDLISPRVRERGSRSDAQGSGGPIRANFLGGRSPRTDPTREFARGEAARPISSCVDPTPSISPPLSCSITQDSARLVLV	FQAAAPPPAPGIKCDPKKVIRSSDCDKAWAKIKYEPDSSLFKLSRHIERASGNCVVIVVKTFETVIKKQMIEDGFKKMIGQCKDSYASYPLPDLKGASLVIRPRGPSHVIEEDAPFLEPVCVDNKNVKNNVVKADCVEAYKALVTDPGGRFVSPAKRVTSIQYISVKSCDVAVLTSDNSAITATKRDLDDIFGKMLDKCNGKWGGVPIQKGAAGPNGRSTFYMCDPHVRINIQPQRKSFKGPGEETVGGRCPSPQGSEKDCGAGKMRSSKTWFDLISPRVRERGSRSDAQGSGGPIRANFLGGRSPRTDPTREFARGEAARPISSCVDPTPSISPPLSCSITQDSARLVLV	371	351	0	NA	NA	NA	YxC(242-244)	NA	0	Non-apoplastic,0.74	Cytoplasmic: 0.612	NA	extr:5,chlo:4,cyto:3,nucl:2	NA	0	13	0.037037	NA	NA	NA	NA	0	67.3	0.626	0	NA	Gnk2 domain, C-X8-C-X2-C motif{3.30.430.20,0.5616}	NA	0	PSTG_10917|Pst_9302	NA	NA	NA	Zt-KP4-1_PDB_8ACX_A	0
332	1	42	0	KAI9599808.1	PST-130_v2020_H	PST-130	MVAYRFAFLVVTSLLQAGSSFQAAAPPPAPGIKCDPKKVIRSSDCDKAWAKIKYEPDSSLFKLSRHIERASGNCVVIVVKTFETVIKKQMIEDGFKKMIGQLCLLPLPDLKGASLVIRPRGPSHVIEEDAPFLEPVCVDNKNVKNNVVKADCVEAYKALVTDPGGRFVSPAKRVTSIQYISVKSCDVAVLTSDNSAITATKRDLDDIFGKMLDKCNGKWGGVPIQKGAAGPNGRLILLATPTATR	FQAAAPPPAPGIKCDPKKVIRSSDCDKAWAKIKYEPDSSLFKLSRHIERASGNCVVIVVKTFETVIKKQMIEDGFKKMIGQLCLLPLPDLKGASLVIRPRGPSHVIEEDAPFLEPVCVDNKNVKNNVVKADCVEAYKALVTDPGGRFVSPAKRVTSIQYISVKSCDVAVLTSDNSAITATKRDLDDIFGKMLDKCNGKWGGVPIQKGAAGPNGRLILLATPTATR	245	225	0	NA	NA	NA	NA	NA	0	Non-apoplastic,0.7	Apoplastic: 0.701 Cytoplasmic: 0.691	NA	cyto:8,pero:2,cysk:1.5,cysk_nucl:1.5,chlo:1,extr:1	NA	0	8	0.0355556	NA	NA	NA	NA	0	89.3	0.852	0	Hce2 domain-containing protein {8acx_B,0.6089} | Hce2 domain-containing protein {8acx_D,0.5906} | Hce2 domain-containing protein {8acx_E,0.5686} | Hce2 domain-containing protein {8acx_A,0.5619}	Gnk2 domain, C-X8-C-X2-C motif{3.30.430.20,0.5935}	PH domain-like{d3dxea_,0.5012}	0	PSTG_10917|Pst_9302	NA	NA	NA	Zt-KP4-1_PDB_8ACX_A	0
333	1	42	0	KAI9606530.1	PST-130_v2020_P	PST-130	MVAYRFAFLVVTSLLQAGSSFQAAAPPPAPGIKCDPKKVIRSSDCDKAWAKIKYEPDSSLFKLSRHIERASGNCVVIVVKTFETVIKKQMIEDGFKKMIGQCKDSYASYPLPDLKGASLVIRPRGPSHVIEEDAPFLEPVCVDNKNVKNNVVKADCVEAYKALVTDPGGRFVSPAKRVTSIQYISVKSCDVAVLTSDNSAITATKRDLDDIFGKMLDKCNGKWGGVPIQKGAAGPNGRSTFYMCDPHVRINIQPQRKSFKGPGEETVGGRCPSPQGSEKDCGAGKMRSSKTWFDLISPRVRERGSRSDAQGSGGPIRANFLGGRSPRTDPTREFARGEAARPISSCVDPTPSISPPLSCSITQDSARLVLV	FQAAAPPPAPGIKCDPKKVIRSSDCDKAWAKIKYEPDSSLFKLSRHIERASGNCVVIVVKTFETVIKKQMIEDGFKKMIGQCKDSYASYPLPDLKGASLVIRPRGPSHVIEEDAPFLEPVCVDNKNVKNNVVKADCVEAYKALVTDPGGRFVSPAKRVTSIQYISVKSCDVAVLTSDNSAITATKRDLDDIFGKMLDKCNGKWGGVPIQKGAAGPNGRSTFYMCDPHVRINIQPQRKSFKGPGEETVGGRCPSPQGSEKDCGAGKMRSSKTWFDLISPRVRERGSRSDAQGSGGPIRANFLGGRSPRTDPTREFARGEAARPISSCVDPTPSISPPLSCSITQDSARLVLV	371	351	0	NA	NA	NA	YxC(242-244)	NA	0	Non-apoplastic,0.74	Cytoplasmic: 0.612	NA	extr:5,chlo:4,cyto:3,nucl:2	NA	0	13	0.037037	NA	NA	NA	NA	0	67.4	0.626	0	NA	Gnk2 domain, C-X8-C-X2-C motif{3.30.430.20,0.5736}	Adenylylsulfate reductase B subunit{d1jnrb_,0.5565}	0	PSTG_10917|Pst_9302	NA	NA	NA	Zt-KP4-1_PDB_8ACX_A	0
334	1	42	0	KNF04118.1	PST-78	PST-78	MVAYRFAFLVVTSLLQAGSSFQAAAPPPAPGIKCDPKKVIRSSDCDKAWAKIKYEPDSSLFKLSRHIERASGNCVVIVVKTFETVIKKQMIEDGFKKMIGQCKDSYASYPLPDLKGASLVIRPRGPSHVIEEDAPFLEPVCVDNKNVKNNVVKADCVEAYKALVTDPGGRFVSPAKRVTSIQYISVKSCDVAVLTSDNSAITATKRDLDDIFGKMLDKCNGKWGGVPIQKGAAGPNGRSTFYMCDPHVRINIQPQRKSFKGPGEETVGGRCPSPQGSEKDCGAGKMRSSKTWFDLISPRVRERGSRSDAQGSGGPIRANFLGGRSPRTDPTREFARGEAARPISSCVDPTPSISPPLSCSITQDSARLVLV	FQAAAPPPAPGIKCDPKKVIRSSDCDKAWAKIKYEPDSSLFKLSRHIERASGNCVVIVVKTFETVIKKQMIEDGFKKMIGQCKDSYASYPLPDLKGASLVIRPRGPSHVIEEDAPFLEPVCVDNKNVKNNVVKADCVEAYKALVTDPGGRFVSPAKRVTSIQYISVKSCDVAVLTSDNSAITATKRDLDDIFGKMLDKCNGKWGGVPIQKGAAGPNGRSTFYMCDPHVRINIQPQRKSFKGPGEETVGGRCPSPQGSEKDCGAGKMRSSKTWFDLISPRVRERGSRSDAQGSGGPIRANFLGGRSPRTDPTREFARGEAARPISSCVDPTPSISPPLSCSITQDSARLVLV	371	351	0	NA	NA	NA	YxC(242-244)	NA	0	Non-apoplastic,0.74	Cytoplasmic: 0.612	NA	extr:5,chlo:4,cyto:3,nucl:2	NA	0	13	0.037037	NA	NA	NA	NA	0	67.3	0.626	0	NA	Gnk2 domain, C-X8-C-X2-C motif{3.30.430.20,0.5616}	NA	0	PSTG_10917|Pst_9302	NA	NA	NA	Zt-KP4-1_PDB_8ACX_A	0
335	1	42	0	P_striiformis_PSTG_02823T0	CYR32	CYR32	MVAYRFAFLVVTSLLQAGSSFQAAAPPPAPGIKCDPKKVIRSSDCDKAWAKIKYEPDSSLFKLSRHIERASGNCVVIVVKTFETVIKKQMIEDGFKKMIGQCKDSYASYPLPDLKGASLVIRPRGPSHVIEEDAPFLEPVCVDNKNVKNNVVKADCVEAYKALVTDPGGRFVSPAKRVTSIQYISVKSCDVAVLTSDNSAITATKRDLDDIFGKMLDKCNGKWGGVPIQKGAAGPNGRSTFYMCDPHVRINIQPQRKSFKGPGEETVGGRCPSPQGSEKDCGAGKMRSSKTWFDLISPRVRERGSRSDAQGSGGPIRANFLGGRSPRTDPTREFARGEAARPISSCVDPTPSISPPLSCSITQDSARLVLV	FQAAAPPPAPGIKCDPKKVIRSSDCDKAWAKIKYEPDSSLFKLSRHIERASGNCVVIVVKTFETVIKKQMIEDGFKKMIGQCKDSYASYPLPDLKGASLVIRPRGPSHVIEEDAPFLEPVCVDNKNVKNNVVKADCVEAYKALVTDPGGRFVSPAKRVTSIQYISVKSCDVAVLTSDNSAITATKRDLDDIFGKMLDKCNGKWGGVPIQKGAAGPNGRSTFYMCDPHVRINIQPQRKSFKGPGEETVGGRCPSPQGSEKDCGAGKMRSSKTWFDLISPRVRERGSRSDAQGSGGPIRANFLGGRSPRTDPTREFARGEAARPISSCVDPTPSISPPLSCSITQDSARLVLV	371	351	0	NA	NA	NA	YxC(242-244)	NA	0	Non-apoplastic,0.74	Cytoplasmic: 0.612	NA	extr:5,chlo:4,cyto:3,nucl:2	NA	0	13	0.037037	NA	NA	NA	NA	0	67.6	0.625	0	NA	Gnk2 domain, C-X8-C-X2-C motif{3.30.430.20,0.6365}	Adenylylsulfate reductase B subunit{d1jnrb_,0.5591}|Nonstructural protein NS2 {d1utya_,0.5184}	0	PSTG_10917|Pst_9302	NA	NA	NA	Zt-KP4-1_PDB_8ACX_A	0
336	1	42	0	POW20985.1	93TX-2_H	93TX-2	MVAYRFAFLVVTSLLQAGSSFQAAAPPPAPGIKCDPKKVIRSSDCDKAWAKIKYEPDSSLFKLSRHIERASGNCVVIVVKTFETVIKKQMIEDGFKKMIGQCKDSYASYPLPDLKGASLVIRPRGPSHVIEEDAPFLEPVCVDNKNVKNNVVKADCVEAYKALVTDPGGRFVSPAKRVTSIQYISVKSCDVAVLTSDNSAITATKRDLDDIFGKMLDKCNGKWGGVPIQKGAAGPNGRSTFYMCDPHVRINIQPQRKSFKGPGEETVGGRCPSPQGSEKDCGAGKMRSSKTWFDLISPRVRERGSRSDAQGSGGPIRANFLGGRSPRTDPTREFARGEAARPISSCVDPTPSISPPLSCSITQDSARLVLV	FQAAAPPPAPGIKCDPKKVIRSSDCDKAWAKIKYEPDSSLFKLSRHIERASGNCVVIVVKTFETVIKKQMIEDGFKKMIGQCKDSYASYPLPDLKGASLVIRPRGPSHVIEEDAPFLEPVCVDNKNVKNNVVKADCVEAYKALVTDPGGRFVSPAKRVTSIQYISVKSCDVAVLTSDNSAITATKRDLDDIFGKMLDKCNGKWGGVPIQKGAAGPNGRSTFYMCDPHVRINIQPQRKSFKGPGEETVGGRCPSPQGSEKDCGAGKMRSSKTWFDLISPRVRERGSRSDAQGSGGPIRANFLGGRSPRTDPTREFARGEAARPISSCVDPTPSISPPLSCSITQDSARLVLV	371	351	0	NA	NA	NA	YxC(242-244)	NA	0	Non-apoplastic,0.74	Cytoplasmic: 0.612	NA	extr:5,chlo:4,cyto:3,nucl:2	NA	0	13	0.037037	NA	NA	NA	NA	0	67.4	0.626	0	NA	Gnk2 domain, C-X8-C-X2-C motif{3.30.430.20,0.5734}	Adenylylsulfate reductase B subunit{d1jnrb_,0.5562}	0	PSTG_10917|Pst_9302	NA	NA	NA	Zt-KP4-1_PDB_8ACX_A	0
337	1	42	0	PS_11_281_scaffold_1720	11-281_H	11-281	MVAYRFAFLVVTSLLQAGSSFQAAAPPPAPGIKCDLKKVIRSSDCDKAWAKIKYEPDSSLFKLSRHIERASGNCVVIVVKTFETVMCVKEPLQRLQDTHRKKQMIEDGFKKMIGQCKDSSLCGIQYASYPLPDLKGASLVIRPRGPSHVIEEDAPFLEPVCVDNKNVKNNVVKADCVEAYKALVTDPGGRFVSPAKRVTSIQYISVKSCDVAVLTSDNSAITATKRDLDDIFGKMLDKCNGKFSIDLTILSSVGWCTDPKRSGRAKREVDYF	FQAAAPPPAPGIKCDLKKVIRSSDCDKAWAKIKYEPDSSLFKLSRHIERASGNCVVIVVKTFETVMCVKEPLQRLQDTHRKKQMIEDGFKKMIGQCKDSSLCGIQYASYPLPDLKGASLVIRPRGPSHVIEEDAPFLEPVCVDNKNVKNNVVKADCVEAYKALVTDPGGRFVSPAKRVTSIQYISVKSCDVAVLTSDNSAITATKRDLDDIFGKMLDKCNGKFSIDLTILSSVGWCTDPKRSGRAKREVDYF	272	252	0	NA	NA	NA	NA	NA	0	Non-apoplastic,0.73	Cytoplasmic: 0.854	NA	chlo:7,cyto:2,extr:2,nucl:1,plas:1,cysk:1	NA	0	11	0.0436508	NA	NA	NA	NA	0	75.6	0.736	0	NA	Gnk2 domain, C-X8-C-X2-C motif{3.30.430.20,0.6572}|Adenylylsulphate reductase, beta subunit, C-terminal domain{6.20.260.10,0.6494}	Adenylylsulfate reductase B subunit{d1jnrb_,0.6497}|HSP20-like chaperones{d2xcmc_,0.5639}|Interferon-gamma receptor alpha chain{d1fyhb2,0.5463}	0	PSTG_10917|Pst_9302	NA	NA	NA	NA	0
338	1	42	0	PST0821_10401	PST-08/21	PST-08/21	MVAYQFVLFAATGLLQARSSLQAASLSPIGCNPDRVVRSSDCPKAYAKIIYEADSTLYRKEGHIERAHGNCVVVVTKTAETIVDQKMVETGFKKMMGQCKDSSLRDLRGPGLLIRR	ASLSPIGCNPDRVVRSSDCPKAYAKIIYEADSTLYRKEGHIERAHGNCVVVVTKTAETIVDQKMVETGFKKMMGQCKDSSLRDLRGPGLLIRR	116	93	0	RxLR(105-108)	NA	LxAR(15-18)	NA	NA	0	Non-apoplastic,0.81	Cytoplasmic: 0.739	NA	chlo:8,cyto:3,extr:2,cysk:1	NA	0	4	0.0430108	NA	NA	NA	NA	0	80.7	0.736	0	uncharacterized NTF2-like protein {3fgy_B,0.6166} | 4-O-methyl-glucuronoyl methylesterase{4g4g_A,0.5852} | Hce2 domain-containing protein {8acx_A,0.5541} | WD_REPEATS_REGION domain-containing protein {8f5p_F,0.5538} | WD_REPEATS_REGION domain-containing protein {8f5o_F,0.5492} | Hce2 domain-containing protein {8acx_B,0.5421} | Cysteine-rich repeat secretory protein 2 {6gre_A,0.5413} | Cysteine-ri…	YVTN repeat-like/Quinoprotein amine dehydrogenase{2.130.10.10,0.6648}|Gnk2 domain, C-X8-C-X2-C motif{3.30.430.20,0.646}|Nuclear Transport Factor 2; Chain: A, (3.10.450) {3.10.450.50,0.6166}|Adenylylsulphate reductase, beta subunit, C-terminal domain{6.20.260.10,0.614}|Alpha/Beta hydrolase fold, catalytic domain {3.40.50.1820,0.5852}|Dynein light chain 2a, cytoplasmic {3.30.450.30,0.5743}	Uncharacterized protein Mb2760 {d2bnga1,0.8217}|Uncharacterized protein Saro2766 {d3ejva1,0.8007}|Hypothetical protein YybH {d2gxfa1,0.6956}|NTF2-like{d3fgya_,0.669}|Fatty acid binding protein-like{d2qo4a_,0.6548}|Fatty acid-binding protein {d1mdca_,0.617}|Adipocyte lipid-binding protein, ALBP{d3p6da_,0.6065}|Guide RNA binding protein gBP25 {d2giaa1,0.5823}|AF0104/ALDC/Ptd012-like{d3htna_,0.5822}…	0	PSTG_10917|Pst_9302	NA	NA	NA	Zt-KP4-1_PDB_8ACX_A	0
[truncated: 7,765 more rows]
