# Supplementary material for: Computational studies reveal structural characterization and novel families of Puccinia striiformis f. sp. tritici effectors
Source: PLoS Comput Biol. 2025 Mar 28;21(3):e1012503. doi: 10.1371/journal.pcbi.1012503 (PMC11952758; doi:10.1371/journal.pcbi.1012503)
Supplement: S5 Table — (XLSX) [file pcbi.1012503.s006.xlsx]

## Sheet: TabS5. stat. Seq&Struc cluster
Table S5. Statistics between sequence cluster and structure cluster of Puccinia striiformis f. sp. tritici effector candidates
					Sequence identity analysis in each structure cluster
Sequence Cluster No.	Structure cluster containing in the corresponding sequence cluster		Structure Cluster No.	Sequence cluster containing in the corresponding structure cluster	maximum	minimum	average	median
1	1		1	1|2|7|12|14|18|28|34|37|42|51|56|63|71|85|113|123|132|155|161|162|170|187|220|249|254|262|265|266|282|304|308|316|332|366|370|425|426|461|490|494|495|542|546|582|584|619|624|628|851|853|867	1	0.0809524	0.182178	0.133065
2	1		2	6|32|39|44|52|54|105|114|168|176|195|200|215|221|228|239|251|263|273|274|275|276|289|349|357|379|383|389|391|394|396|418|428|458|474|482|492|498|504|525|526|528|529|562|566|568|581|615|617|640|673|734|773|787|792|807|847|878|886|929|955	1	0.0854701	0.143386	0.11412
3	5		3	13|24|41|99|102|119|135|136|198|199|225|227|259|312|313|341|342|404|405|431|464|465|466|503|508|585|586|588|642|648|649|651|657|696|738|739|740|742|892|914|934	1	0.0827068	0.184403	0.13913
4	4		4	4|10|30|83|90|122|124|143|145|171|205|235|293|311|339|340|348|350|433|442|513|515|519|594|662|665|733|752|942	1	0.0824742	0.192031	0.132743
5	43		5	3|38|74|86|95|156|160|163|189|190|192|250|252|373|865|883|904	1	0.086758	0.310502	0.223958
6	2|18|49|86		6	11|46|48|65|66|67|120|174|208|271|317|318|337|351|552	1	0.076087	0.281483	0.208791
7	1		7	54|213|237|248|276|295|298|325|353|357|359|410|416|417|445|454|468|484|505|517|525|528|530|605|606|631|774|781|783|791|795|850|905|946	1	0.0909091	0.165687	0.121086
8	8|11		8	8|27|45|59|60|103|166|175|207|267|338|344|352|375|378|407|411|413|449|475|506|521|593|652|753|961|978	1	0.190476	0.382272	0.337662
9	14		9	20|41|98|101|102|140|227|233|314|343|377|434|507|511|512|579|639|696|717|723	1	0.0780142	0.253052	0.188034
10	4		10	12|28|34|42|51|56|63|71|85|161|220|249|283|308|426|490|495|619|624|855	1	0.0909091	0.246836	0.183761
11	6|65		11	8|27|45|59|103|166|207|267|320|378|407|409|438|444|447|472|475|506|521|555|556|557|652|759|917|925	1	0.0786517	0.277466	0.270588
12	1|10		12	49|73|82|129|177|214|281|324|422|456|460|816	1	0.0984848	0.30082	0.161826
13	3		13	40|58|84|203|235|264|286|346|347|442|551|653|666|733|754	1	0.0917431	0.26544	0.152381
14	1		14	9|19|55|158|185	1	0.111111	0.377407	0.242553
15	20		15	25|26|75|291|436|471|478|549|633|709|715|729|745|926|943	1	0.0898204	0.288531	0.18
16	32		16	148|151|152|153|180|245|278|420|421|486|488|822|829	1	0.0965251	0.264628	0.179577
17	50		17	68|93|105|149|176|243|247|327|418|567|568|608|615|686|778|782|785|802|808|809|988	1	0.091954	0.216331	0.123077
18	1		18	6|29|130|193|307|428|477|578|735|949	1	0.0944123	0.287813	0.139151
19	14		19	91|104|127|146|241|292|433|450|470|653|669|760	1	0.0958904	0.256567	0.157895
20	9|327		20	15|57|255|258|310|427|626|891|970	1	0.103774	0.339207	0.227586
21	61|113		21	118|164|223|285|374|376|380|432|467|473|509|846|928	1	0.0894309	0.213169	0.121429
22	25		22	79|88|96|138|141|230|309|334|704|736	1	0.0986842	0.261389	0.140351
23	48		23	206|211|212|213|325|358|392|443|589|680|814	1	0.091954	0.22604	0.116034
24	3		24	80|121|169|171|204|321|441|654|947	1	0.10989	0.324069	0.232558
25	15		25	22|89|184|232|544|702|838	1	0.105263	0.362572	0.194595
26	15		26	39|176|215|251|329|398|440|502|612|800	1	0.0954955	0.26188	0.123506
27	8|11		27	33|62|77|188|457	1	0.149321	0.455258	0.395122
28	1|10|82		28	209|272|354|385|386|387|414|452|524|564	1	0.121212	0.317944	0.241935
29	18|49		29	78|97|100|226|532|630|830|854|879|906	1	0.0925926	0.290298	0.147651
30	4		30	72|133|191|219|253|369|541	1	0.128205	0.434971	0.387755
31	31		31	31|47|302|365|487|621|849	1	0.132701	0.416177	0.263699
32	2		32	16|240|354|524|563|599|755	1	0.12069	0.413951	0.347826
33	27|140		33	64|108|147|179|401|815	1	0.0941704	0.344472	0.183267
34	1|10|82		34	126|172|412|437|479|515|595|658|663|746|757	1	0.0952381	0.283453	0.172414
35	44		35	50|107|279|301	1	0.097973	0.394987	0.281139
36	57		36	183|186|217|330|577|620|693|796|845	1	0.0952381	0.325324	0.127778
37	1		37	110|112|178|356|678|786	1	0.10061	0.390497	0.234568
38	5		38	53|197|224|435|587|659|737	1	0.107527	0.349901	0.189024
39	2|26		39	115|159|182|462|580|912	1	0.167785	0.501269	0.466667
40	13		40	94|109|131|819	1	0.1	0.511552	0.67658
41	3|9		41	111|300|362|390|610|611|679|687|793|794|820	1	0.0849057	0.257041	0.1125
42	1|10		42	165|257|371|402|496	1	0.109677	0.434613	0.408333
43	68|329		43	5|439|514	1	0.152174	0.539095	0.467391
44	2		44	35|222|364|539	1	0.0926829	0.360229	0.147059
45	8|11		45	157|284|303|399|489|572	1	0.104651	0.342787	0.195833
46	6		46	69|70|367|543	1	0.104167	0.447841	0.184049
47	31		47	125|173|270	1	0.326087	0.600225	0.406593
48	6		48	23|408	1	0.411765	0.663586	0.60177
49	12		49	6|29|168|333|477|492|498|536|620|698|832	1	0.0971223	0.277941	0.13
50	35		50	117|167|463|625|629	1	0.350877	0.611897	0.5
51	1|10|82|332		51	194|305|306|694	1	0.105263	0.363292	0.14375
52	2		52	244|246|406|828	1	0.170213	0.471356	0.289683
53	38		53	244|246|406|828	1	0.10728	0.415982	0.250847
54	2|7		54	106|202|784|789	1	0.195804	0.558025	0.23185
55	14		55	154|419|423|798|810|969	1	0.109626	0.376444	0.153846
56	1|10		56	147|326|328|401|491	1	0.101961	0.327626	0.164706
57	20		57	36|646|833	1	0.304688	0.725272	0.679487
58	13		58	144|256|968	1	0.141026	0.61416	0.320988
59	8|11		59	140|260|288|341|434	1	0.104839	0.426272	0.147059
60	8		60	87|296|375|407|480|956|959|973	1	0.106667	0.272475	0.146667
61	76		61	21	1	0.810427	0.927115	0.886878
62	27|140		62	116|139	1	0.162162	0.579432	0.2
63	1|10|82		63	231|335|638	1	0.106667	0.476634	0.160256
64	33|284		64	141|196	1	0.134328	0.549399	0.142857
65	6		65	11|271|337|476|661	1	0.111111	0.347014	0.161616
66	6|260		66	142|430|837|893	1	0.113636	0.547233	0.348485
67	6		67	234|429|644|710	1	0.231481	0.518451	0.306452
68	17|308|392		68	43	1	0.557377	0.818028	0.723881
69	46|206		69	287|510|699|718|827|890	1	0.106383	0.369137	0.157407
70	46		70	331|400|614	1	0.181435	0.506378	0.202532
71	1|10|192		71	76	1	0.869963	0.974453	0.977925
72	30|103		72	280|573|574|834	1	0.163498	0.500496	0.285088
73	12|330		73	360|485|531|811	1	0.268882	0.635529	0.755287
74	5		74	393|527|569|675	1	0.103194	0.552305	0.459064
75	15		75	322|591|664	1	0.225352	0.624694	0.461538
76	71		76	61	1	0.981818	0.990493	0.981818
77	27		77	294|553|594	1	0.133333	0.620887	0.276596
78	29		78	137	1	0.91954	0.988482	0.994536
79	22		79	229|403	1	0.223404	0.613679	0.261905
80	24		80	242|592|751|960	1	0.117647	0.47868	0.175824
81	83		81	87|747	1	0.105263	0.661978	0.7552
82	12|335		82	28|34|51|63|123|161|332|542	1	0.101266	0.357782	0.206349
83	4		83	81	1	0.533898	0.902473	0.969925
84	13		84	128	1	0.976982	0.995855	0.997561
85	1|10		85	395|604|677|790|804	1	0.091922	0.435851	0.193452
86	5		86	6|861	1	0.123711	0.705783	0.607759
87	60|81		87	201	1	0.978261	0.987808	0.992754
88	22		88	216	1	0.731602	0.966169	0.987903
89	25		89	381|650|743	1	0.186916	0.49284	0.476636
90	4		90	150	1	0.988571	0.995011	0.997143
91	19		91	384|558|756	1	0.111111	0.521375	0.365854
92	94|191|259		92	210|962	1	0.180723	0.88296	1
93	17		93	315|590	1	0.27551	0.714133	0.946809
94	40		94	92	1	0.819036	0.977654	0.998438
95	5|137		95	218	1	0.872146	0.96616	0.979757
96	22		96	236	1	1	1	1
97	29		97	268|931	1	0.339806	0.888573	0.990196
98	9		98	151|153|180|245|488	1	0.15625	0.368755	0.238372
99	3		99	238	1	0.470588	0.662359	0.588235
100	29		100	134	1	1	1	1
101	9|400		101	269|656	1	0.369565	0.631589	0.521739
102	3|9		102	397|576|706	1	0.253807	0.62272	0.38785
103	8|11		103	72|133|191|541|703|725|859|894|908	1	0.130769	0.334134	0.253968
104	19		104	459|603|672|674	1	0.0993976	0.400023	0.165468
105	2|17		105	181	1	0.990385	0.998397	1
106	54		106	128|261	1	0.145299	0.847602	0.992754
107	35		107	345|660	1	0.165049	0.561965	0.637168
108	33		108	299|379	1	0.101538	0.829362	0.978021
109	40		109	277	1	0.820833	0.961618	0.989247
110	37		110	469|540	1	0.164286	0.564584	0.197531
111	41		111	290	1	0.984127	0.993939	0.992063
112	37		112	323	1	0.607843	0.7904	0.666667
113	1		113	21|676	0.991935	0.125874	0.731947	0.839161
114	2		114	368|497	1	0.339713	0.647847	0.339713
115	39		115	319	1	1	1	1
116	62		116	372	1	0.980132	0.992274	1
117	51		117	382	1	0.988764	0.994382	0.994382
118	21		118	363	1	0.843049	0.960032	0.965517
119	3		119	120	1	0.983871	0.990783	0.983871
120	6|119		120	361	1	0.997326	0.999331	1
121	24|376		121	501|711|877|907	1	0.238095	0.467442	0.326386
122	4		122	523|598	1	0.38806	0.65224	0.41791
123	1|82		123	451	1	1	1	1
124	4		124	453	1	1	1	1
125	47		125	632|705|726|875	1	0.171233	0.34943	0.239726
126	34		126	297	1	1	1	1
127	19		127	446	1	0.987952	0.993689	0.987952
128	84|106		128	448	1	0.973684	0.987534	0.986842
129	12		129	547|691|888	1	0.107784	0.423803	0.146893
130	18		130	534|575	0.955479	0.30131	0.514187	0.373206
131	40		131	565|763	1	0.360656	0.679938	0.95082
132	1		132	263|274|734|856	1	0.111702	0.295992	0.138298
133	30|103		133	336	1	1	1	1
134	100		134	500	1	0.960784	0.978711	0.97619
135	3		135	545|887	1	0.208333	0.736111	1
136	3		136	493	1	0.979839	0.988441	0.987903
137	78		137	95	1	0.431034	0.604155	0.461538
138	22|186		138	455	0.993243	0.779621	0.908517	0.932715
139	62		139	518	1	1	1	1
140	9|59		140	33|62|913|915	0.936364	0.303371	0.452116	0.360902
141	22|64|231		141	481	1	0.716667	0.886667	1
142	66		142	499	1	0.894737	0.954386	0.991228
143	4		143	520	1	0.623529	0.849412	1
144	58		144	388	1	1	1	1
145	4		145	609|689	1	0.427692	0.650618	0.447619
146	19		146	548	1	0.917526	0.96701	1
147	33|56		147	560	1	0.948276	0.969229	0.949153
148	16|292		148	550	1	0.956989	0.974193	0.956989
149	17|312		149	516	1	0.966292	0.986517	1
150	90		150	537	1	0.875486	0.934153	0.933884
151	16|98		151	570|622	1	0.128755	0.475916	0.133758
152	16		152	365|882	0.991736	0.116959	0.590938	0.848588
153	16|98		153	637|817|841	1	0.194245	0.445363	0.213836
154	55		154	635|714	1	0.410714	0.663199	0.538195
155	1		155	538	1	0.96875	0.980655	0.977679
156	5		156	533	1	0.987952	0.992781	0.992184
157	45|334		157	516|554	1	0.323944	0.661972	0.661972
158	14		158	342	1	0.955556	0.977778	0.977778
159	39		159	424	1	0.701754	0.84907	0.854545
160	5		160	571	1	0.994253	0.99669	0.996471
161	1|10|82|306		161	583	1	0.964286	0.982143	0.982143
162	1		162	645|919	1	0.124031	0.515463	0.492187
163	5		163	667|933	1	0.493976	0.758266	0.780822
164	21		164	483	1	1	1	1
165	42		165	522	1	1	1	1
166	8|11		166	561	1	1	1	1
167	51		167	559	1	1	1	1
168	2|49		168	596	1	0.9875	0.991667	0.9875
169	24		169	601	1	1	1	1
170	1		170	597	1	1	1	1
171	4|24		171	616|826	0.996416	0.125	0.415472	0.125
172	34		172	613	0.7751	0.646586	0.697456	0.323293
173	47		173	668	1	1	1	1
174	6		174	355	1	1	1	1
175	8		175	744|764	0.887097	0.306452	0.5	0.306452
176	2|17|26		176	712|897	1	0.121019	0.414013	0.121019
177	12		177	685|835	1	0.246964	0.497976	0.246964
178	37		178	623	0.986111	0.95	0.967901	0.967593
179	33		179	424|730	0.813187	0.69697	0.748807	0.736264
180	16|98		180	627	0.991935	0.81068	0.918076	0.951613
181	105		181	634	1	1	1	1
182	39		182	643	1	0.963636	0.975757	0.963636
183	36		183	641	1	1	1	1
184	25		184	424	1	0.98913	0.992753	0.98913
185	14		185	655	1	0.991071	0.994047	0.991071
186	36		186	138	1	1	1	1
187	1		187	618	0.977901	0.775	0.875276	0.872928
188	27		188	671	1	1	1	1
189	5		189	679|903|957	0.197674	0.162791	0.175711	0.166667
190	5		190	554|971	1	0.144737	0.429825	0.144737
191	30|103		191	92	1	1	1	1
192	5		192	71|628	0.527473	0.160377	0.317334	0.264151
193	18		193	355	1	1	1	1
194	52|325		194	719|930	0.834783	0.581197	0.674892	0.608696
195	2		195	728|975	0.992958	0.211268	0.471831	0.211268
196	64		196	262	1	1	1	1
197	38		197	720|922	0.993939	0.206349	0.468879	0.206349
198	3		198	388	1	1	1	1
199	3		199	636	0.977778	0.444444	0.730484	0.769231
200	2		200	602	1	1	1	1
201	87		201	607	0.998408	0.998408	0.998408	0.998408
202	54		202	692	0.993548	0.993548	0.993548	0.993548
203	13		203	600	1	1	1	1
204	24|388		204	727	0.993007	0.993007	0.993007	0.993007
205	4		205	684	0.931818	0.931818	0.931818	0.931818
206	23		206	69	0.97541	0.97541	0.97541	0.97541
207	8|11		207	681	1	1	1	1
208	6		208	713	1	1	1	1
209	28		209	741	1	1	1	1
210	92		210	647	0.992218	0.992218	0.992218	0.992218
211	23		211	534	1	1	1	1
212	23		212	750	1	1	1	1
213	7|23		213	722	1	1	1	1
214	12		214	708	1	1	1	1
215	2|26		215	695	0.96	0.96	0.96	0.96
216	88		216	799|821	0.383513	0.383513	0.383513	0.383513
217	36		217	839|870	0.190476	0.190476	0.190476	0.190476
218	95		218	860|881	0.338983	0.338983	0.338983	0.338983
219	30		219	688	0.804795	0.804795	0.804795	0.804795
220	1|10		220	682	0.994845	0.994845	0.994845	0.994845
221	2		221	355	1	1	1	1
222	44		222	766	1	1	1	1
223	21		223	732	1	1	1	1
224	38		224	535	1	1	1	1
225	3		225	388	1	1	1	1
226	29		226	749	1	1	1	1
227	3|9		227	744|995	0.348837	0.348837	0.348837	0.348837
228	2		228	683	1	1	1	1
229	79		229	621	1	1	1	1
230	22|368		230	570	1	1	1	1
231	63		231	141|736	0.1375	0.1375	0.1375	0.1375
232	25		232	871|873	0.247312	0.247312	0.247312	0.247312
233	9		233	367	1	1	1	1
234	67		234	768	1	1	1	1
235	4|13		235	724	0.986577	0.986577	0.986577	0.986577
236	96		236	701	1	1	1	1
237	7		237	758	1	1	1	1
238	99		238	765	1	1	1	1
239	2		239	748	1	1	1	1
240	32		240	731	1	1	1	1
241	19		241	767	1	1	1	1
242	80		242	762	1	1	1	1
243	17		243	535	1	1	1	1
244	53		244	761	0.969697	0.969697	0.969697	0.969697
245	16|98		245	772	1	1	1	1
246	53		246	690	singleton cluster
247	17		247	770	singleton cluster
248	7		248	336	singleton cluster
249	1|10		249	771	singleton cluster
250	5		250	707	singleton cluster
251	2|26		251	801	singleton cluster
252	5		252	983	singleton cluster
253	30		253	825	singleton cluster
254	1		254	600	singleton cluster
255	20		255	836	singleton cluster
256	58		256	777	singleton cluster
257	42|367		257	992	singleton cluster
258	20		258	1004	singleton cluster
259	3		259	92	singleton cluster
260	59		260	66	singleton cluster
261	106		261	700	singleton cluster
262	1|196		262	948	singleton cluster
263	2|132		263	843	singleton cluster
264	13		264	953	singleton cluster
265	1		265	1005	singleton cluster
266	1		266	862	singleton cluster
267	8|11		267	716	singleton cluster
268	97		268	803	singleton cluster
269	101		269	676	singleton cluster
270	47		270	812	singleton cluster
271	6|65		271	918	singleton cluster
272	28		272	866	singleton cluster
273	2		273	600	singleton cluster
274	2|132		274	996	singleton cluster
275	2		275	884	singleton cluster
276	2|7		276	889	singleton cluster
277	109|341		277	844	singleton cluster
278	16		278	874	singleton cluster
279	35		279	932	singleton cluster
280	72		280	974	singleton cluster
281	12		281	899	singleton cluster
282	1		282	939	singleton cluster
283	10		283	769	singleton cluster
284	45		284	64	singleton cluster
285	21		285	935	singleton cluster
286	13		286	769	singleton cluster
287	69		287	842	singleton cluster
288	59		288	984	singleton cluster
289	2		289	997	singleton cluster
290	111		290	670	singleton cluster
291	15		291	355	singleton cluster
292	19		292	148	singleton cluster
293	4		293	831	singleton cluster
294	77		294	986	singleton cluster
295	7		295	806	singleton cluster
296	60		296	780	singleton cluster
297	126		297	336	singleton cluster
298	7		298	994	singleton cluster
299	108		299	1000	singleton cluster
300	41		300	603	singleton cluster
301	35		301	987	singleton cluster
302	31		302	670	singleton cluster
303	45		303	818	singleton cluster
304	1		304	989	singleton cluster
305	52|379		305	336	singleton cluster
306	52		306	161	singleton cluster
307	18		307	993	singleton cluster
308	1|10		308	68	singleton cluster
309	22		309	805	singleton cluster
310	20		310	885	singleton cluster
311	4		311	721	singleton cluster
312	3		312	149	singleton cluster
313	3		313	670	singleton cluster
314	9		314	951	singleton cluster
315	93		315	998	singleton cluster
316	1		316	911	singleton cluster
317	6		317	985	singleton cluster
318	6		318	963	singleton cluster
319	115		319	647	singleton cluster
320	11		320	612	singleton cluster
321	24		321	797	singleton cluster
322	75		322	863	singleton cluster
323	112		323	916	singleton cluster
324	12		324	964	singleton cluster
325	7|23		325	194	singleton cluster
326	56		326	355	singleton cluster
327	17		327	20	singleton cluster
328	56		328	965	singleton cluster
329	26		329	43	singleton cluster
330	36		330	73	singleton cluster
331	70		331	982	singleton cluster
332	1|82		332	51	singleton cluster
333	49		333	869	singleton cluster
334	22		334	157	singleton cluster
335	63		335	82	singleton cluster
336	133|248|297|305|374		336	920	singleton cluster
337	6|65		337	895	singleton cluster
338	8		338	864	singleton cluster
339	4		339	868	singleton cluster
340	4		340	898	singleton cluster
341	3|59		341	277	singleton cluster
342	3|158		342	902	singleton cluster
343	9		343	966	singleton cluster
344	8		344	977	singleton cluster
345	107		345	700	singleton cluster
346	13		346	991	singleton cluster
347	13		347	921	singleton cluster
348	4		348	980	singleton cluster
349	2		349	952	singleton cluster
350	4		350	455	singleton cluster
351	6		351	872	singleton cluster
352	8		352	936	singleton cluster
353	7		353	857	singleton cluster
354	28|32		354	823	singleton cluster
355	174|193|221|291|326|401		355	944	singleton cluster
356	37		356	967	singleton cluster
357	2|7		357	901	singleton cluster
358	23		358	876	singleton cluster
359	7		359	775	singleton cluster
360	73		360	937	singleton cluster
361	120		361	754	singleton cluster
362	41		362	1002	singleton cluster
363	118		363	896	singleton cluster
364	44		364	909	singleton cluster
365	31|152		365	611	singleton cluster
366	1		366	697	singleton cluster
367	46|233		367	257	singleton cluster
368	114		368	230	singleton cluster
369	30		369	927	singleton cluster
370	1		370	972	singleton cluster
371	42		371	813	singleton cluster
372	116		372	940	singleton cluster
373	5		373	721	singleton cluster
374	21		374	336	singleton cluster
375	8|60		375	938	singleton cluster
376	21		376	121	singleton cluster
377	9		377	924	singleton cluster
378	8|11		378	840	singleton cluster
379	2|108		379	305	singleton cluster
380	21		380	954	singleton cluster
381	89		381	900	singleton cluster
382	117		382	981	singleton cluster
383	2		383	716	singleton cluster
384	91		384	910	singleton cluster
385	28		385	923	singleton cluster
386	28		386	515	singleton cluster
387	28		387	880	singleton cluster
388	144|198|225		388	204	singleton cluster
389	2		389	976	singleton cluster
390	41		390	535	singleton cluster
391	2		391	824	singleton cluster
392	23		392	68	singleton cluster
393	74		393	941	singleton cluster
394	2		394	858	singleton cluster
395	85		395	945	singleton cluster
396	2		396	1001	singleton cluster
397	102		397	958	singleton cluster
398	26		398	990	singleton cluster
399	45		399	697	singleton cluster
400	70		400	101	singleton cluster
401	33|56		401	355	singleton cluster
402	42		402	788	singleton cluster
403	79		403	779	singleton cluster
404	3		404	848	singleton cluster
405	3		405	950	singleton cluster
406	53		406	1003	singleton cluster
407	8|11|60		407	979	singleton cluster
408	48		408	999	singleton cluster
409	11		409	852	singleton cluster
410	7		410	776	singleton cluster
411	8
412	34
413	8
414	28
415	50
416	7
417	7
418	2|17
419	55
420	16
421	16
422	12
423	55
424	159|179|184
425	1
426	1|10
427	20
428	2|18
429	67
430	66
431	3
432	21
433	4|19
434	9|59
435	38
436	15
437	34
438	11
439	43
440	26
441	24
442	4|13
443	23
444	11
445	7
446	127
447	11
448	128
449	8
450	19
451	123
452	28
453	124
454	7
455	138|350
456	12
457	27
458	2
459	104
460	12
461	1
462	39
463	51
464	3
465	3
466	3
467	21
468	7
469	110
470	19
471	15
472	11
473	21
474	2
475	8|11
476	65
477	18|49
478	15
479	34
480	60
481	141
482	2
483	164
484	7
485	73
486	16
487	31
488	16|98
489	45
490	1|10
491	56
492	2|49
493	136
494	1
495	1|10
496	42
497	114
498	2|49
499	142
500	134
501	121
502	26
503	3
504	2
505	7
506	8|11
507	9
508	3
509	21
510	69
511	9
512	9
513	4
514	43
515	4|34|386
516	149|157
517	7
518	139
519	4
520	143
521	8|11
522	165
523	122
524	28|32
525	2|7
526	2
527	74
528	2|7
529	2
530	7
531	73
532	29
533	156
534	130|211
535	224|243|390
536	49
537	150
538	155
539	44
540	110
541	30|103
542	1|82
543	46
544	25
545	135
546	1
547	129
548	146
549	15
550	148
551	13
552	6
553	77
554	157|190
555	11
556	11
557	11
558	91
559	167
560	147
561	166
562	2
563	32
564	28
565	131
566	2
567	17
568	2|17
569	74
570	151|230
571	160
572	45
573	72
574	72
575	130
576	102
577	36
578	18
579	9
580	39
581	2
582	1
583	161
584	1
585	3
586	3
587	38
588	3
589	23
590	93
591	75
592	80
593	8
594	4|77
595	34
596	168
597	170
598	122
599	32
600	203|254|273
601	169
602	200
603	104|300
604	85
605	7
606	7
607	201
608	17
609	145
610	41
611	41|365
612	26|320
613	172
614	70
615	2|17
616	171
617	2
618	187
619	1|10
620	36|49
621	31|229
622	151
623	178
624	1|10
625	51
626	20
627	180
628	1|192
629	51
630	29
631	7
632	125
633	15
634	181
635	154
636	199
637	153
638	63
639	9
640	2
641	183
642	3
643	182
644	67
645	162
646	57
647	210|319
648	3
649	3
650	89
651	3
652	8|11
653	13|19
654	24
655	185
656	101
657	3
658	34
659	38
660	107
661	65
662	4
663	34
664	75
665	4
666	13
667	163
668	173
669	19
670	290|302|313
671	188
672	104
673	2
674	104
675	74
676	113|269
677	85
678	37
679	41|189
680	23
681	207
682	220
683	228
684	205
685	177
686	17
687	41
688	219
689	145
690	246
691	129
692	202
693	36
694	52
695	215
696	3|9
697	366|399
698	49
699	69
700	261|345
701	236
702	25
703	103
704	22
705	125
706	102
707	250
708	214
709	15
710	67
711	121
712	176
713	208
714	154
715	15
716	267|383
717	9
718	69
719	194
720	197
721	311|373
722	213
723	9
724	235
725	103
726	125
727	204
728	195
729	15
730	179
731	240
732	223
733	4|13
734	2|132
735	18
736	22|231
737	38
738	3
739	3
740	3
741	209
742	3
743	89
744	175|227
745	15
746	34
747	81
748	239
749	226
750	212
751	80
752	4
753	8
754	13|361
755	32
756	91
757	34
758	237
759	11
760	19
761	244
762	242
763	131
764	175
765	238
766	222
767	241
768	234
769	283|286
770	247
771	249
772	245
773	2
774	7
775	359
776	410
777	256
778	17
779	403
780	296
781	7
782	17
783	7
784	54
785	17
786	37
787	2
788	402
789	54
790	85
791	7
792	2
793	41
794	41
795	7
796	36
797	321
798	55
799	216
800	26
801	251
802	17
803	268
804	85
805	309
806	295
807	2
808	17
809	17
810	55
811	73
812	270
813	371
814	23
815	33
816	12
817	153
818	303
819	40
820	41
821	216
822	16
823	354
824	391
825	253
826	171
827	69
828	53
829	16
830	29
831	293
832	49
833	57
834	72
835	177
836	255
837	66
838	25
839	217
840	378
841	153
842	287
843	263
844	277
845	36
846	21
847	2
848	404
849	31
850	7
851	1
852	409
853	1
854	29
855	10
856	132
857	353
858	394
859	103
860	218
861	86
862	266
863	322
864	338
865	5
866	272
867	1
868	339
869	333
870	217
871	232
872	351
873	232
874	278
875	125
876	358
877	121
878	2
879	29
880	387
881	218
882	152
883	5
884	275
885	310
886	2
887	135
888	129
889	276
890	69
891	20
892	3
893	66
894	103
895	337
896	363
897	176
898	340
899	281
900	381
901	357
902	342
903	189
904	5
905	7
906	29
907	121
908	103
909	364
910	384
911	316
912	39
913	140
914	3
915	140
916	323
917	11
918	271
919	162
920	336
921	347
922	197
923	385
924	377
925	11
926	15
927	369
928	21
929	2
930	194
931	97
932	279
933	163
934	3
935	285
936	352
937	360
938	375
939	282
940	372
941	393
942	4
943	15
944	355
945	395
946	7
947	24
948	262
949	18
950	405
951	314
952	349
953	264
954	380
955	2
956	60
957	189
958	397
959	60
960	80
961	8
962	92
963	318
964	324
965	328
966	343
967	356
968	58
969	55
970	20
971	190
972	370
973	60
974	280
975	195
976	389
977	344
978	8
979	407
980	348
981	382
982	331
983	252
984	288
985	317
986	294
987	301
988	17
989	304
990	398
991	346
992	257
993	307
994	298
995	227
996	274
997	289
998	315
999	408
1000	299
1001	396
1002	362
1003	406
1004	258
1005	265
