# Supplementary material for: Computational studies reveal structural characterization and novel families of Puccinia striiformis f. sp. tritici effectors
Source: PLoS Comput Biol. 2025 Mar 28;21(3):e1012503. doi: 10.1371/journal.pcbi.1012503 (PMC11952758; doi:10.1371/journal.pcbi.1012503)
Supplement: S6 Table — (XLSX) [file pcbi.1012503.s007.xlsx]

## Sheet: TabS6. Pst-Avr candidate
Table S6. Putative avirulence factors of Puccinia striiformis f. sp. tritici with their homologous analyses
Pst-Avr candiates	Synonym ID	Cognate Yr gene	Full length protein sequence	Sequence length	Protein sequence without signal peptide	Sequence length without signal peptide	pLDDT	pTM	Structure homologous hits in this study (TM-Score of Foldseek & US-align >= 0.5)	Number of structure homologous hits	Sequence homologous hits in this study (Query coverage & percent identity >= 50%)	Number of sequence homologous hits
Secreted protein
PS_11-281_00004726		Yr1	MLYLHLFLALFVSLGVSAQGFNPIPYAGFVCPAGRVTCLLEVSSPFKLSFPYAELTVVRATISEGPSPTRRYGCMNKSISTDACCSQQFNTANSATAVYSDIQRFCTDPNGNQFQ	115	QGFNPIPYAGFVCPAGRVTCLLEVSSPFKLSFPYAELTVVRATISEGPSPTRRYGCMNKSISTDACCSQQFNTANSATAVYSDIQRFCTDPNGNQFQ	97	41.7	0.342
PS_11-281_00016865		Yr6	MNLLPLVVLLSCAITLAVLADGNGAKPDPAKATKVVFKCSDAKELTAGWCVSNVPGADKRSFVKANVVGPPKDLNYNCIDTNKENNMCCKADFKPDQKGEGSPGTDVCVIKGPVP	115	DGNGAKPDPAKATKVVFKCSDAKELTAGWCVSNVPGADKRSFVKANVVGPPKDLNYNCIDTNKENNMCCKADFKPDQKGEGSPGTDVCVIKGPVP	95	92.4	0.823	DK0911_00144|DK0911_00690|DK0911_01756|DK0911_02069|DK0911_02401|DK0911_02428|DK0911_02431|DK0911_02510|DK0911_03403|DK0911_03644|DK0911_04880|DK0911_05153|DK0911_05154|DK0911_05221|DK0911_05345|DK0911_05364|DK0911_05421|DK0911_05422|DK0911_05677|DK0911_05836|DK0911_05928|DK0911_06222|DK0911_06510|DK0911_06620|DK0911_06928|DK0911_07880|DK0911_08666|DK0911_08725|DK0911_08745|DK0911_08748|DK0911_08…	745	PST43_06788|PST21_11765|PST130_P500789|PS_11_281_scaffold_10796|P_striiformis_PSTG_05904T0|KNF00765.1|KAI9611132.1|KAI7956763.1|DK0911_15474|PS_11-281_00016282|POV95079.1|KAI9619861.1|KAI7964033.1|KAH9470259.1|DK0911_29359|PST877_08467|POV95471.1	17
PS_11-281_00015631		Yr7	MLLVLTIIALIAFPSGLLASSIQVCTSYYIPSVTLNPGDIYCQTADDKNFKCPSNSCGVAEDHYFLNCARFLAKGKTTPYKYTVHYTKFIANDAGGYLDATGVSGEVLRCPTGPAHPHNQIRPRCTSCDPRIG	133	SSIQVCTSYYIPSVTLNPGDIYCQTADDKNFKCPSNSCGVAEDHYFLNCARFLAKGKTTPYKYTVHYTKFIANDAGGYLDATGVSGEVLRCPTGPAHPHNQIRPRCTSCDPRIG	114	93.6	0.843	DK0911_00328|DK0911_00329|DK0911_00344|DK0911_01494|DK0911_01690|DK0911_01691|DK0911_01692|DK0911_01861|DK0911_02250|DK0911_03147|DK0911_03162|DK0911_03347|DK0911_03462|DK0911_03578|DK0911_04090|DK0911_04192|DK0911_04552|DK0911_05772|DK0911_05878|DK0911_06118|DK0911_06437|DK0911_06526|DK0911_07987|DK0911_07988|DK0911_08206|DK0911_08227|DK0911_08230|DK0911_08231|DK0911_08252|DK0911_08693|DK0911_08…	664	PS_11_281_scaffold_4575|POV98338.1|P_striiformis_PSTG_08620T0|KNE98156.1|KAI9600985.1|KAI7933816.1|Pst104E_10930|KAI9603646.1|KAI7962343.1|KAH9473730.1	10
PS_11-281_00002472		Yr7	MSFYSFFFIIAIVLLIQTETAHANFLCNDNGSEKNKAAKLGYCLRAIKPKDHTDPRITADLTHKYWFVALARHVGPNPEEFTCEGRSVVYGKKEKIFCCHRQAHEMTLADYKAASISTIKKVCYPRDAKYSKGKGKGKGGKGGKGGNGGKVQG	153	NFLCNDNGSEKNKAAKLGYCLRAIKPKDHTDPRITADLTHKYWFVALARHVGPNPEEFTCEGRSVVYGKKEKIFCCHRQAHEMTLADYKAASISTIKKVCYPRDAKYSKGKGKGKGGKGGKGGNGGKVQG	130	79.8	0.695	DK0911_01441|DK0911_01591|DK0911_01756|DK0911_02069|DK0911_02401|DK0911_02428|DK0911_02431|DK0911_04976|DK0911_05345|DK0911_05347|DK0911_05364|DK0911_05442|DK0911_05443|DK0911_05444|DK0911_05450|DK0911_06510|DK0911_06928|DK0911_07974|DK0911_08436|DK0911_09938|DK0911_11413|DK0911_13115|DK0911_16036|DK0911_16037|DK0911_16516|DK0911_17286|DK0911_17306|DK0911_17595|DK0911_19750|DK0911_21836|DK0911_21…	343	PS_11-281_00002472|PST21_18749|Pst104E_04613|PS_11_281_scaffold_3475|KAI9606612.1|KAH9444584.1|DK0911_21838|DK0911_05444|PST43_06263|PST21_05764|Pst104E_13289|Pst104E_04611|PS_11-281_00002470|PS_11_281_scaffold_3477|P_striiformis_PSTG_02759T0|KNF04051.1|KAI9626659.1|KAI9606614.1|KAI7942856.1|KAI7941107.1|KAH9453277.1|KAH9444586.1|DK0911_05442|DK0911_21836|PST0821_01966|PST130_P497465|Pst104E_0461…	35
PS_11-281_00009923		Yr76	MCSTKFILLLIAITLAGGAVHAAEPALHTSEFPCPDPKKTKAMCLQTTAKSVKQMTDYWFIPANLAALIPGSLPQYTCVLNRQGFQSGFHDTCCSKDLDLKKFPQSDHLSKLDRETFDKFCTDLTPS	127	AEPALHTSEFPCPDPKKTKAMCLQTTAKSVKQMTDYWFIPANLAALIPGSLPQYTCVLNRQGFQSGFHDTCCSKDLDLKKFPQSDHLSKLDRETFDKFCTDLTPS	105	79.3	0.688	DK0911_00144|DK0911_00690|DK0911_01413|DK0911_01441|DK0911_01583|DK0911_01591|DK0911_02069|DK0911_02389|DK0911_02395|DK0911_02428|DK0911_02510|DK0911_03644|DK0911_05144|DK0911_05221|DK0911_05347|DK0911_05364|DK0911_05442|DK0911_05443|DK0911_05444|DK0911_05677|DK0911_05744|DK0911_05750|DK0911_05836|DK0911_05928|DK0911_06222|DK0911_06510|DK0911_06927|DK0911_07602|DK0911_07603|DK0911_07610|DK0911_07…	666	PS_11-281_00009923|P_striiformis_PSTG_03572T0|KNF03304.1|PST43_07590|PST21_11332|KAI9605635.1|POW17562.1|POV94438.1|PS_11-281_00007212|POV95588.1|DK0911_29019|PST0821_00392|PST21_08439|PST130_P491965	14
PS_11-281_haploid_00011016	PS_11_281_scaffold_4575	Yr17	MLLVLTIIALIAFPSGLLASSIQVCTSYYIPSVTLNPGDIYCQTADDKNFKCPSNSCGVAEDHYFLNCARFLAKGKTTPYKYTVHYTKFIANDAGGYLDATGVSGEVLRCPTGPAHPHNQIRPRCTSCDPRIG	133	SSIQVCTSYYIPSVTLNPGDIYCQTADDKNFKCPSNSCGVAEDHYFLNCARFLAKGKTTPYKYTVHYTKFIANDAGGYLDATGVSGEVLRCPTGPAHPHNQIRPRCTSCDPRIG	114	93.6	0.843	DK0911_00328|DK0911_00329|DK0911_00344|DK0911_01494|DK0911_01690|DK0911_01691|DK0911_01692|DK0911_01861|DK0911_02250|DK0911_03147|DK0911_03162|DK0911_03347|DK0911_03462|DK0911_03578|DK0911_04090|DK0911_04192|DK0911_04552|DK0911_05772|DK0911_05878|DK0911_06118|DK0911_06437|DK0911_06526|DK0911_07987|DK0911_07988|DK0911_08206|DK0911_08227|DK0911_08230|DK0911_08231|DK0911_08252|DK0911_08693|DK0911_08…	664	PS_11_281_scaffold_4575|POV98338.1|P_striiformis_PSTG_08620T0|KNE98156.1|KAI9600985.1|KAI7933816.1|Pst104E_10930|KAI9603646.1|KAI7962343.1|KAH9473730.1	10
PS_11-281_00011501		Yr32, YrSP	MQSIGGLIWRGSIVLSIAMMALISFQPSVAISTGSRSGAAQKPPAQLTKGTPAGRLVRCGRMIADRNPDPLMNRGPFFCTDDQAKWLCEMPKCYTRQKKSDCTDVAKRTGLKILAVHFQEMKDKTDIVVQGWEQFTNGKYADEPGTYSCKTTPGERPFDWRFDLERGRLKPTTSQLKAPPDYKGTPAGRLVRCGRMVADRNPDPLMNRGPFFCTDDQAKWLCIMPKCYTRQKKPDCTDAAKRTGLTILAVHFQEMKDKTQIVVQGWEQIGNGKAADEPGLYSCKTTAGDRPFCNGCLYEGPNDQGLE	307	ISTGSRSGAAQKPPAQLTKGTPAGRLVRCGRMIADRNPDPLMNRGPFFCTDDQAKWLCEMPKCYTRQKKSDCTDVAKRTGLKILAVHFQEMKDKTDIVVQGWEQFTNGKYADEPGTYSCKTTPGERPFDWRFDLERGRLKPTTSQLKAPPDYKGTPAGRLVRCGRMVADRNPDPLMNRGPFFCTDDQAKWLCIMPKCYTRQKKPDCTDAAKRTGLTILAVHFQEMKDKTQIVVQGWEQIGNGKAADEPGLYSCKTTAGDRPFCNGCLYEGPNDQGLE	277	35.9	0.265
PS_11-281_00002262		Yr8	MFAVNDSPRGTVYILFIGMIATLSIHLANAHKCWDSFQTEEGGWAVSPGTASGYAVTPGTAACNNGITAYSCVLSSCTNKRVFWGCTSDTDKSGTLKVTGLSYTTYGDTFST	112	HKCWDSFQTEEGGWAVSPGTASGYAVTPGTAACNNGITAYSCVLSSCTNKRVFWGCTSDTDKSGTLKVTGLSYTTYGDTFST	82	54	0.366			P_striiformis_PSTG_01047T0|KNF05644.1|KAI9623345.1	3
PS_11-281_00010750		Yr27	MLAPSHYLALVLTLLTGAWLARTTLAQVSCDPNELLDRNQCAEAISQILYDQPENTLDRLSTIFAKLAGNCTIIVSNPNKVEVSKHQIEDGYASIFNQCQPNSGQTPLFDGVYLQSQNHSSGHDTDYFPPQTLTCGLNTNAPLTVGEDCQDAFESIFVDNKDRMVDDNFQPTSSITKTRQTAPISHCQAEDKWPMNTNLFLTKKNPSEYTSKKSDISPVVLKPSKIVKESRAFSTEGGSGYNGFTVVKVRSSKRCGSRSDSEGQLIVMLASSHRLALFVTLLTGTWLAHDSLAQVSCDPGELFDTKQCAQAIAQIVYDKPQNTLDRFSTIFAKLAGNCTIIVQNPQKRAITKQQIEAGYAKIFDQCQPNAGQAPVGDAYLLSQNHSSEHDTDFFPPRTL…	506	QVSCDPNELLDRNQCAEAISQILYDQPENTLDRLSTIFAKLAGNCTIIVSNPNKVEVSKHQIEDGYASIFNQCQPNSGQTPLFDGVYLQSQNHSSGHDTDYFPPQTLTCGLNTNAPLTVGEDCQDAFESIFVDNKDRMVDDNFQPTSSITKTRQTAPISHCQAEDKWPMNTNLFLTKKNPSEYTSKKSDISPVVLKPSKIVKESRAFSTEGGSGYNGFTVVKVRSSKRCGSRSDSEGQLIVMLASSHRLALFVTLLTGTWLAHDSLAQVSCDPGELFDTKQCAQAIAQIVYDKPQNTLDRFSTIFAKLAGNCTIIVQNPQKRAITKQQIEAGYAKIFDQCQPNAGQAPVGDAYLLSQNHSSEHDTDFFPPRTLTCGLNLNAPLTAEKDCEDAFKSILVD…	480	64.9	0.43			Pst104E_09509|P_striiformis_PSTG_11160T0|KNE95555.1|KAI9600336.1|KAI7935753.1|KAI7934752.1|KAH9446369.1|DK0911_14545|KAH9440203.1|PST21_19136|PST130_P500001|Pst104E_25341|KAH9440201.1|Pst104E_09508|KAI7935754.1|KAI7934751.1|DK0911_14544|KAH9446368.1|KAI9600335.1|P_striiformis_PSTG_11159T0|KNE95554.1|Pst104E_09513|P_striiformis_PSTG_11149T0|KNE95544.1|KAI9600338.1|KAI7935752.1|KAH9446370.1|DK0911_…	76
PS_11-281_00012402		Yr7, Yr27	MFLRVLVVGLMSQSIHAEYWDYMRVFPDVHYTTVQHVRMAPENFLEAVYAPKQSIPTRNIYSALAGLENEREIKQAFERTIPYNLEVDPPYQSYLNADAVQGTHWDFDPYANMSEPLTLQMSQDINEVIRPMLNDPKTYG	140	EYWDYMRVFPDVHYTTVQHVRMAPENFLEAVYAPKQSIPTRNIYSALAGLENEREIKQAFERTIPYNLEVDPPYQSYLNADAVQGTHWDFDPYANMSEPLTLQMSQDINEVIRPMLNDPKTYG	123	77.9	0.697	DK0911_03012|DK0911_19152|DK0911_20436|KAH9447828.1|KAH9456160.1|KAH9467765.1|KAI7953630.1|KAI7957965.1|KAI9604989.1|KAI9609117.1|KNE91872.1|KNF02002.1|KNF05206.1|POV94334.1|POW00288.1|POW06888.1|PS_11-281_00010566|PS_11-281_00012402|PS_11-281_00014674|PS_11_281_scaffold_7534|PST0821_13634|PST130_P486820|PST130_P501652|PST21_06690|PST43_00570|PST43_09931|PST877_12848|PST877_13715|Pst104E_10392|Ps…	34	PS_11-281_00012402|P_striiformis_PSTG_04826T0|KNF02002.1|PS_11-281_00008714|POW04816.1	5
PS_11-281_00014479		Yr7, Yr27, Yr43, YrExp2	MSLGQLTSMFVGGLMLIVVSHCEEELKQISREARQAVGWAFKKASDLDGMLKLLKNDIPWENPEYIEGQQFITNLCTNSNIPRSAVELIYSNLAKRHCQIWMAWSSHCSQLLQWSEKYVDSPNQNEQNIRQQWNWIISNCCPTWEKLVIGQSVFMEFENQDELLEEELLEQEERQVFHPLQIDLTI	186	EEELKQISREARQAVGWAFKKASDLDGMLKLLKNDIPWENPEYIEGQQFITNLCTNSNIPRSAVELIYSNLAKRHCQIWMAWSSHCSQLLQWSEKYVDSPNQNEQNIRQQWNWIISNCCPTWEKLVIGQSVFMEFENQDELLEEELLEQEERQVFHPLQIDLTI	164	83.6	0.666
PS_11-281_haploid_00010301	PS_11_281_scaffold_5776	Yr6	MLAPSHYLALVLTLLTGAWLARTTLAQVSCDPNELLDRNQCAEAISQILYDQPENTLDRLSTIFAKLAGNCTIIVSNPNKVEVSKHQIEMGMPAFSTNANPIRVKLHCSTAFICRVQNHSSGHDTDYFPPQTLTCGLNTNAPLTVGEDCQDAFESIFVDNKDRMVDDNFQPTSSITKTRQTAPYLSTQLITPDRPVGYFWLSHCQAEDKWPMNTNLFLTKKNPSEYTSKKSDISPVVLKTIEDCEGKSGVVSSTEGGSGYNGFTVVKVRSSKRCGSRSDSEGQLIVMLASSHRLALFVTLLTGTWLAHDSLAQVSCDPGELFDTKQCAQAIAQIVYDKPQNTLDRFSTIFAKLAGNCTIIVQNPQKRAITKQQIEAGYAKIFDQCQPNAGQAPVGDAYL…	524	QVSCDPNELLDRNQCAEAISQILYDQPENTLDRLSTIFAKLAGNCTIIVSNPNKVEVSKHQIEMGMPAFSTNANPIRVKLHCSTAFICRVQNHSSGHDTDYFPPQTLTCGLNTNAPLTVGEDCQDAFESIFVDNKDRMVDDNFQPTSSITKTRQTAPYLSTQLITPDRPVGYFWLSHCQAEDKWPMNTNLFLTKKNPSEYTSKKSDISPVVLKTIEDCEGKSGVVSSTEGGSGYNGFTVVKVRSSKRCGSRSDSEGQLIVMLASSHRLALFVTLLTGTWLAHDSLAQVSCDPGELFDTKQCAQAIAQIVYDKPQNTLDRFSTIFAKLAGNCTIIVQNPQKRAITKQQIEAGYAKIFDQCQPNAGQAPVGDAYLLSQNHSSEHDTDFFPPRTLTCGLNLN…	498	71.4	0.438			Pst104E_09509|P_striiformis_PSTG_11160T0|KNE95555.1|KAI9600336.1|KAI7935753.1|KAI7934752.1|KAH9446369.1|DK0911_14545|KAH9440203.1|PST21_19136|PST130_P500001|Pst104E_25341|KAH9440201.1|Pst104E_09508|KAI7935754.1|KAI7934751.1|DK0911_14544|KAH9446368.1|KAI9600335.1|Pst104E_09513|P_striiformis_PSTG_11149T0|KNE95544.1|KAI9600338.1|KAI7935752.1|KAH9446370.1|DK0911_14548|P_striiformis_PSTG_17442T0|KNE89…	76
PS_11-281_00009924		YrTr1	MRVFKSHLPPILASLCLISSYCAQHVHRLQPRMFANSAAHGAQGFKASESAATGAKASNALSDGLELVGKGGAGGSEGFRAPSVGAAGGGYPLTQILPQSDAKLAPLPKDRTLVDPKDAPTDPGLNLNPSSSNAPKENFQPPKRTTPLAPKEEFNTQAPTPKELPKENPPPTPEITPAPVEPPGEARALDTTPKLGDPNGALAPGAKPPPRKLLSLFDESRQAQTSSNEPGRTLKFVEDFKKKWNDNVVGAPESRFVSCQGASLLTNVFSFSFSQPAASKNTLIPMPNLSSILFPKAARLKAKLRPAFVRQSPPVPKGEFQPQAPPSRQLLRSNSLPTPPKSEFHPEVPPPRQPVKQNSLLSPKTNQEESHIPVPTPEELSRTLGRSPASLNKAQRAWE…	1371	AQHVHRLQPRMFANSAAHGAQGFKASESAATGAKASNALSDGLELVGKGGAGGSEGFRAPSVGAAGGGYPLTQILPQSDAKLAPLPKDRTLVDPKDAPTDPGLNLNPSSSNAPKENFQPPKRTTPLAPKEEFNTQAPTPKELPKENPPPTPEITPAPVEPPGEARALDTTPKLGDPNGALAPGAKPPPRKLLSLFDESRQAQTSSNEPGRTLKFVEDFKKKWNDNVVGAPESRFVSCQGASLLTNVFSFSFSQPAASKNTLIPMPNLSSILFPKAARLKAKLRPAFVRQSPPVPKGEFQPQAPPSRQLLRSNSLPTPPKSEFHPEVPPPRQPVKQNSLLSPKTNQEESHIPVPTPEELSRTLGRSPASLNKAQRAWEKAILRKPSIYCVFPVDRLEHTD…	1349	55.2	0.489
PS_11-281_00009841		Yr44	MPGIKSLIAVLGTLVIVSNFNVDASPLHVPNLSTLTRQKGIAYTGTGLPGEDVGPAGKEGPGGKEGKIGGLLGDILGLGKEGGAAGLPTPPLPELLGKVAGLAPPPPPELLGKVAGLAPPPPPLPGVPPPTAGTLPPPPAGTLPPPPAGTLPSPPGVTPPPTVALGEQAKGKAAVKAEPETKGKDGRAGKEGGAGEKLGDKEALPEVASGKSAEVVKVDAKEEEKNDKPDLPPKVNGAVGAGAKVKSPDVNNDIPEVSSGQKLNTVLGEGSNQLDTVAKPDETQIRKPENPSPCTQLDSVATPPTTPPTGEAPPLPQLGGPGKEGKAGKELGGGGKIVREAAVTLAQASRLIDASMQLMQGTNTSSSDIKKAAELASRLESGEDFLREVLASSSQDPTA…	783	SPLHVPNLSTLTRQKGIAYTGTGLPGEDVGPAGKEGPGGKEGKIGGLLGDILGLGKEGGAAGLPTPPLPELLGKVAGLAPPPPPELLGKVAGLAPPPPPLPGVPPPTAGTLPPPPAGTLPPPPAGTLPSPPGVTPPPTVALGEQAKGKAAVKAEPETKGKDGRAGKEGGAGEKLGDKEALPEVASGKSAEVVKVDAKEEEKNDKPDLPPKVNGAVGAGAKVKSPDVNNDIPEVSSGQKLNTVLGEGSNQLDTVAKPDETQIRKPENPSPCTQLDSVATPPTTPPTGEAPPLPQLGGPGKEGKAGKELGGGGKIVREAAVTLAQASRLIDASMQLMQGTNTSSSDIKKAAELASRLESGEDFLREVLASSSQDPTAAQKSLGTIRDNGQVLSKGFDDIAK…	759	53.1	0.425
PS_11-281_00009866		Yr17	MFLTKILVALQMLHYHAVSAHPLALAKSLVKRGEEMVPPFLDKLQDLAEPATEQLQHEMQETRKKSSSPGGVCGPFGPGSCERDASGEGLCSISTMPQDVSEIVDTSNHHNFAPSEMWEHDVSRIAHLDNYESKMLQKIVNNSIRRYPSSHLFLQMNTLRAILDDSKKNEVLILVQKYQKLHQRLHFGLKDFPKSPSHSPPYELTAKSFQDKIPISHPAHQKKEEIIRECQALMRKFDRTKGERLAEILIADYTTKPPYSTQFLQDYYLKMNDFLSELNNTEKGNFWDFKESYDKYSAIGSMHSMTYLQKILYGFSFGRKISQSQQGKIGYLALKRETNHIPVPENNSRKAIHRRLMIILSNFSESELDFFFNWSKYLVDKLNKDNKMTLLFNYIKHCR…	406	HPLALAKSLVKRGEEMVPPFLDKLQDLAEPATEQLQHEMQETRKKSSSPGGVCGPFGPGSCERDASGEGLCSISTMPQDVSEIVDTSNHHNFAPSEMWEHDVSRIAHLDNYESKMLQKIVNNSIRRYPSSHLFLQMNTLRAILDDSKKNEVLILVQKYQKLHQRLHFGLKDFPKSPSHSPPYELTAKSFQDKIPISHPAHQKKEEIIRECQALMRKFDRTKGERLAEILIADYTTKPPYSTQFLQDYYLKMNDFLSELNNTEKGNFWDFKESYDKYSAIGSMHSMTYLQKILYGFSFGRKISQSQQGKIGYLALKRETNHIPVPENNSRKAIHRRLMIILSNFSESELDFFFNWSKYLVDKLNKDNKMTLLFNYIKHCRIFGKGIK	386	64.8	0.642	KAI7955246.1|KAI9599951.1|KNE89751.1|KNE89752.1|KNF03045.1|POW12124.1|PS_11-281_00003529|PS_11-281_00009866|PS_11-281_00011850|PST21_02792|PST43_02981|Pst104E_10778|Pst104E_12709|Pst104E_15510|P_striiformis_PSTG_03638T0|P_striiformis_PSTG_16785T0|P_striiformis_PSTG_16785T1	17	PS_11-281_00009866|KAI9599951.1|P_striiformis_PSTG_03638T0|KNF03045.1|POW12124.1|PS_11-281_00011850|P_striiformis_PSTG_16785T0|KNE89751.1|Pst104E_12709|P_striiformis_PSTG_16785T1|KNE89752.1|Pst104E_15510	12
PS_11-281_00013192		Yr27	MNWATCLFFILTSTKVTDANDEFNDFTFEQLLELSYTQPSASDFSDNTIGFGKPHDHPGLWESQLPSSADSIAHERYPENVLSPKDYSTKFHQPTVKPTIGHHTGRSINSPLCYWNEQPTSAVSPGKLVTENSLQDIIATGESDKVHAGSTGQLFDLWGESSPEFMNDIIDFEKLDAELSSLNRSPLSPSPEATFNYQRFFSDPVTSAEASSITPSTAPQKIQADSHSDIGVRTQWAQHHSLTHTHPEANGLPRLFASSTEKNGKRSSKRRKADFLASPPLLRPPHEPKENLLKDNRRPRSSAHDVNLKITKRVTSRTLRAKPSDSINIVTEDIIKTGKKGEKLPNLQAEFNSIGRRIDQSESLTPMEIIPKDYLKRFTLIDILDLNNLPDECQKNLRK…	627	NDEFNDFTFEQLLELSYTQPSASDFSDNTIGFGKPHDHPGLWESQLPSSADSIAHERYPENVLSPKDYSTKFHQPTVKPTIGHHTGRSINSPLCYWNEQPTSAVSPGKLVTENSLQDIIATGESDKVHAGSTGQLFDLWGESSPEFMNDIIDFEKLDAELSSLNRSPLSPSPEATFNYQRFFSDPVTSAEASSITPSTAPQKIQADSHSDIGVRTQWAQHHSLTHTHPEANGLPRLFASSTEKNGKRSSKRRKADFLASPPLLRPPHEPKENLLKDNRRPRSSAHDVNLKITKRVTSRTLRAKPSDSINIVTEDIIKTGKKGEKLPNLQAEFNSIGRRIDQSESLTPMEIIPKDYLKRFTLIDILDLNNLPDECQKNLRKVLQIRQAGLSPEPMLTQRV…	608	52.3	0.488	P_striiformis_PSTG_07342T1	1	P_striiformis_PSTG_07342T1	1
PS_11-281_00014125		YrSP	MHHSFFTTALLIVSNVMAQDPSLSTTGLAPGVAPGVAPGSSGSTTSPTPGTGTGGGAGNGGGSGNGGGVGNGGGVGNGGGVGNGGGVGNAVVPVMAVVPVMAVEWAMEVGPATAATMAMAAPLSPQPLQTGRNQFGSSVPTVTCPSLSESSLKWPRWTPAPTPPNQLLTQRPVSTLSEVQTAAICKNADLTAVCVLNSCNITTAPAPVCQSCYEYTPNPTGDDGIVGTVLTPQVTCEDSYNFNQTDVKTPWVCSDKKQKTFSCGSCAGARACDICYDVKDIPTNPPTTNPPTTNPPTTTPPPPLLLPALLLLSPPASQPPPTLLPPPIR	329	QDPSLSTTGLAPGVAPGVAPGSSGSTTSPTPGTGTGGGAGNGGGSGNGGGVGNGGGVGNGGGVGNGGGVGNAVVPVMAVVPVMAVEWAMEVGPATAATMAMAAPLSPQPLQTGRNQFGSSVPTVTCPSLSESSLKWPRWTPAPTPPNQLLTQRPVSTLSEVQTAAICKNADLTAVCVLNSCNITTAPAPVCQSCYEYTPNPTGDDGIVGTVLTPQVTCEDSYNFNQTDVKTPWVCSDKKQKTFSCGSCAGARACDICYDVKDIPTNPPTTNPPTTNPPTTTPPPPLLLPALLLLSPPASQPPPTLLPPPIR	311	46	0.363			PST21_07154	1
PS_11-281_00016661		Yr43, YrExp2, YrSP	MSPNPARSLLLHVVACHFALQVVWAQPGLQNLGRSHLFDYDPHTSQGDLYDVLSRGSLLNRRRPSEVNRPCRNPLITIGGAAASVPETIQWFASTTNFGAYSMHPGNMHDARLQSMGFEAGHDFHQFTTSPSVWTSPTSLSRLPPSYDIEHQASSATEVEQSNPVTPESMFESMSRRVVDTHDDDLNMSQLFERLKSPEFDIEPSDHAEVSPELPVPGMIPGKDETQHEDHSQARKDAHGQDGQDDTDANRQRLFTFRLPRKEHILSSKGPSDQGEIQGDHMLQIPSEVSTKEISFTNLDPVSPPEETDRSPSTANISFPKRSMNDLFLASFTKKFQDRISEVYKIPKPGVNYNDHPIPRIPVKLIRDTGSKLYVVLVELDPQAPSRSRYEKRPQTQRS…	574	QPGLQNLGRSHLFDYDPHTSQGDLYDVLSRGSLLNRRRPSEVNRPCRNPLITIGGAAASVPETIQWFASTTNFGAYSMHPGNMHDARLQSMGFEAGHDFHQFTTSPSVWTSPTSLSRLPPSYDIEHQASSATEVEQSNPVTPESMFESMSRRVVDTHDDDLNMSQLFERLKSPEFDIEPSDHAEVSPELPVPGMIPGKDETQHEDHSQARKDAHGQDGQDDTDANRQRLFTFRLPRKEHILSSKGPSDQGEIQGDHMLQIPSEVSTKEISFTNLDPVSPPEETDRSPSTANISFPKRSMNDLFLASFTKKFQDRISEVYKIPKPGVNYNDHPIPRIPVKLIRDTGSKLYVVLVELDPQAPSRSRYEKRPQTQRSQKLYKQFSKVIRWLIFINTILRKLE…	549	54.8	0.457
PS_11-281_00003286		Yr27	MTNWMQLFGVTLILVNCCITSSSAAHVAGKSSPDDGELARAPESQSRLKTRRMMMGLGSEMSWGTPDFRAGSDTPINFKRALSSRTLGSDSGVPKWQQSTSGNEAESFRDSVIVLKNHKRDEGKPASSATSATASSASKSASFRDSVIVLRNHKRSEVKPTASSATSATVSSASESASFRDSVIVLKNHKRSEGKPTSSATSATVSSASQSDSFRDSVIVLKNHVRPEGHLNPAQHQETPLRRQDLSAIR	250	AHVAGKSSPDDGELARAPESQSRLKTRRMMMGLGSEMSWGTPDFRAGSDTPINFKRALSSRTLGSDSGVPKWQQSTSGNEAESFRDSVIVLKNHKRDEGKPASSATSATASSASKSASFRDSVIVLRNHKRSEVKPTASSATSATVSSASESASFRDSVIVLKNHKRSEGKPTSSATSATVSSASQSDSFRDSVIVLKNHVRPEGHLNPAQHQETPLRRQDLSAIR	226	46.9	0.12
PS_11-281_00011083		Yr6, YrSP	MSSKAGATLLFTLSLGQVGLCFPTGQAIHVLDDPAKVLSPWSVADDPIDRLQQTGTEDIFDWINMDSLDHLIEWDDIEPLQIPSNQAHHSEQEREPLVPTLPPFEESALERPVDYSEILTTVNHEGQDAYHPTHSHYPYQVKNPSQIPEDNQNLVQQGTGSCNPQEKIYSQYHASESSLAPAQCSLTGPSHFQSLPTGPSLSLNPHQALANHAQCEQHMTHIKDQAISKKKEDLEWQDRLKRISKKNIENPLLEEYIKIFRKNYADLPFVAKRIPKTDIIDFVKLPVQVVRTLRLVRPINEKTNKPLHKGDFFCHLKHLINWITFISTLPMRRSGTRNNKITIHGQVIDWLIKEISNPNGSLPVSGLIGKSPYPMNENSFGHVQKVLLNFFSKPISKED…	936	FPTGQAIHVLDDPAKVLSPWSVADDPIDRLQQTGTEDIFDWINMDSLDHLIEWDDIEPLQIPSNQAHHSEQEREPLVPTLPPFEESALERPVDYSEILTTVNHEGQDAYHPTHSHYPYQVKNPSQIPEDNQNLVQQGTGSCNPQEKIYSQYHASESSLAPAQCSLTGPSHFQSLPTGPSLSLNPHQALANHAQCEQHMTHIKDQAISKKKEDLEWQDRLKRISKKNIENPLLEEYIKIFRKNYADLPFVAKRIPKTDIIDFVKLPVQVVRTLRLVRPINEKTNKPLHKGDFFCHLKHLINWITFISTLPMRRSGTRNNKITIHGQVIDWLIKEISNPNGSLPVSGLIGKSPYPMNENSFGHVQKVLLNFFSKPISKEDCIATCLSILKVFPDSSLYSFD…	915	46.5	0.337
PS_11-281_00014412		Yr6, YrSP	MRFDWVLQICILASSRAIHGVLAIGDGIKAIDLELKKPGEDWNNAYINSCEGNHSGLDGDIMEDKDPKLIQSDSGKEIKRKHEQMEGRGFDPSVESSKRNAREVDRELQHSRHMDSTKLEPTTGAFNHKVKDNSKAREGELKNDAIMESQPHSIESSSIPSQARGIGTSTSSKAAIEAVEQCSQQMAKDMAQWQSDFSQMSMYPDERISFKKHVDVVRNSMGQILTKKMYQLRRNPYVLEGVPDDVSNKIFELADRDWLKNIADLEPAVMLLNRLGTRFAKLLLIRWCDLMTKFFSDLKQHEIITIYSLNSFLNRYNKGQFILSYVNVKMFPHNSHNVYLNFNLKLSLQENSYGTQMANVLECEPSLCFKVDCISIKTRRFLTIMSIPPFPGLDHKTWK…	696	IHGVLAIGDGIKAIDLELKKPGEDWNNAYINSCEGNHSGLDGDIMEDKDPKLIQSDSGKEIKRKHEQMEGRGFDPSVESSKRNAREVDRELQHSRHMDSTKLEPTTGAFNHKVKDNSKAREGELKNDAIMESQPHSIESSSIPSQARGIGTSTSSKAAIEAVEQCSQQMAKDMAQWQSDFSQMSMYPDERISFKKHVDVVRNSMGQILTKKMYQLRRNPYVLEGVPDDVSNKIFELADRDWLKNIADLEPAVMLLNRLGTRFAKLLLIRWCDLMTKFFSDLKQHEIITIYSLNSFLNRYNKGQFILSYVNVKMFPHNSHNVYLNFNLKLSLQENSYGTQMANVLECEPSLCFKVDCISIKTRRFLTIMSIPPFPGLDHKTWKQIEFHHLISCVKNCQVQ…	679	64.1	0.65	DK0911_02176|DK0911_23048|DK0911_24810|KAH9441615.1|KAH9442734.1|KAH9443104.1|KAH9450989.1|KAH9461290.1|KAH9463823.1|KAH9464429.1|KAH9472251.1|KAI7938860.1|KAI7939569.1|KAI7947640.1|KAI7949207.1|KAI7950657.1|KAI7961404.1|KAI7966218.1|KAI9602411.1|KAI9607230.1|KAI9610073.1|KAI9614600.1|KAI9616645.1|KAI9618198.1|KAI9621165.1|KAI9630053.1|KNE94202.1|KNE94924.1|KNF02897.1|POV99668.1|POW04445.1|POW076…	46
PS_11-281_haploid_00003208	PS_11_281_scaffold_467	Yr10, Yr32	MPGRKLCLLKMALSVLHVAIARLSGPLETAPSSGHTIHPSKDDAIFENLEDIVNLDPVGWRQSSLVSPRLSDQYSAKNRPPQGTRAALSMGPRMIHLPSDNDAIEPFEFGLPRPSLIAPGLSDEYPLGNPSRSASNGPTSNFPTGNTEPEDGLASRLRSTPDRQDRGAHQYQETNSSLGKHPRDAESVGVDHQIRPTKKLIQKLNENSSQFQYRLSVGDEEYVIRKAEKRYQGYANWTKVLSRHAEEFPPRDEEITQSAKQTIEDHIENFPVSFFHDERLPGRYGTTSLVEFHLPPIIFAWISHAPEYERKDYLERNQNMWTFKRNLRRKIRPIFRSLNIIHNMAASNGLHHEIPQLTQDTHKELLTWFHDLIFAENGSLSKKRSDNPKGKTVDQARLY…	468	RLSGPLETAPSSGHTIHPSKDDAIFENLEDIVNLDPVGWRQSSLVSPRLSDQYSAKNRPPQGTRAALSMGPRMIHLPSDNDAIEPFEFGLPRPSLIAPGLSDEYPLGNPSRSASNGPTSNFPTGNTEPEDGLASRLRSTPDRQDRGAHQYQETNSSLGKHPRDAESVGVDHQIRPTKKLIQKLNENSSQFQYRLSVGDEEYVIRKAEKRYQGYANWTKVLSRHAEEFPPRDEEITQSAKQTIEDHIENFPVSFFHDERLPGRYGTTSLVEFHLPPIIFAWISHAPEYERKDYLERNQNMWTFKRNLRRKIRPIFRSLNIIHNMAASNGLHHEIPQLTQDTHKELLTWFHDLIFAENGSLSKKRSDNPKGKTVDQARLYLSNGITSSERIKEATTVPMAI…	447	53.9	0.556
PS_11-281_haploid_00006920	PS_11_281_scaffold_656	Yr6	MWFCSLCTIIAAASTFTAGVPLVARHSRHQDSSHGPDKLNQWTPSTYPNHLQKRMFSWKGSGSTSSQINSAITIEKASVSDLTKRALTVNPHVIPIPGKPFLVRFQSLPTDTTTGSKTNLLSSHDITNNQPSTPLSAHSLKEPQREAPIKNKSIPIPRNLDNAVHEFLTKVPPGSTSHPASGIYLSRRREAYILCESRYRASPEKSQVAQQNKVRESWDKLLQNVQKWFSSWFSSLSKKTQSDENAAKSLTTTGTPPGHAASRIQTASTTHQTSEYEHAKPQAQNSDVKMAETAQTVTTHESSSLPILRFDFTRLYADPWSRLIGWLMSILSLFRKENPSHKAPTILSDNHSSSGLPKSVSLPNLSRQNPDEINDAAWLQTVSQMQHATYSVAEQESLH…	524	VPLVARHSRHQDSSHGPDKLNQWTPSTYPNHLQKRMFSWKGSGSTSSQINSAITIEKASVSDLTKRALTVNPHVIPIPGKPFLVRFQSLPTDTTTGSKTNLLSSHDITNNQPSTPLSAHSLKEPQREAPIKNKSIPIPRNLDNAVHEFLTKVPPGSTSHPASGIYLSRRREAYILCESRYRASPEKSQVAQQNKVRESWDKLLQNVQKWFSSWFSSLSKKTQSDENAAKSLTTTGTPPGHAASRIQTASTTHQTSEYEHAKPQAQNSDVKMAETAQTVTTHESSSLPILRFDFTRLYADPWSRLIGWLMSILSLFRKENPSHKAPTILSDNHSSSGLPKSVSLPNLSRQNPDEINDAAWLQTVSQMQHATYSVAEQESLHAFAPSTHEGQLVQALLQQV…	505	34.7	0.217
PS_11-281_haploid_00006507	PS_11_281_scaffold_3178	Yr6	MSFGLYPFIVCLGLLFSWTLAFEDSTHDYLDLLLHDWTDEPPPNLDDCWQPTGPIANIMTASPVTFSAHSEKLLSGFEARRELSTGPIDHAIVGPSRSPLDPTIGDQQSSVHDHAINLPPPLQSEQTQRKRPRYDLEGQHDPESKLVSEPLPRSSAQPKRISENYQTTTASSSSTAMRTPHIPWTSASDAHLRFAAMKKSKFDHHPLINSETRTYIQSHPEMTKMPAYTDYSQEISTRVNTMTTRLNLAYQDNISPQGPTVRRSDSSTPWTSERNSISRDYIDYLDLHTYTSQPPKSLLPMNRIEQKLKYDRLIFDEDIFKDPCLSSEHQRRIIRINTAFKNLEVMKVLIEQDEHALWKETLNSYHFVNYDRSVDKRSNKSTGQSKSNEAKRAFWNDSC…	589	FEDSTHDYLDLLLHDWTDEPPPNLDDCWQPTGPIANIMTASPVTFSAHSEKLLSGFEARRELSTGPIDHAIVGPSRSPLDPTIGDQQSSVHDHAINLPPPLQSEQTQRKRPRYDLEGQHDPESKLVSEPLPRSSAQPKRISENYQTTTASSSSTAMRTPHIPWTSASDAHLRFAAMKKSKFDHHPLINSETRTYIQSHPEMTKMPAYTDYSQEISTRVNTMTTRLNLAYQDNISPQGPTVRRSDSSTPWTSERNSISRDYIDYLDLHTYTSQPPKSLLPMNRIEQKLKYDRLIFDEDIFKDPCLSSEHQRRIIRINTAFKNLEVMKVLIEQDEHALWKETLNSYHFVNYDRSVDKRSNKSTGQSKSNEAKRAFWNDSCKELWKSQYDWIKFWERRSLMN…	568	51.9	0.49	DK0911_25869|KAH9447683.1|KAI7943674.1|PST21_02917	4	KAH9457011.1|DK0911_25869|PST21_02917|KAH9447683.1|KAI7943674.1|Pst104E_05720	6
PS_11-281_haploid_00002163	PS_11_281_scaffold_3911	Yr9, Yr17	MFLTKILVALQMLHYHAVSAHPLALAKSLVKRGEEMVPPFLDKLQDLAEPATEQLQHEMQETRKKSSSPGGVCGPFGPGCQFVNQSLCPFGAQIVTNPHLLACERDASGEGLCSISTMPQDVSGKFDGIICIAHLQKPKRNMNVLNLVFHMSKEIVDTSNHHNFAPSGKIAHLDNYESKMLQKIVNNSIRRYPSSHLFLQMNTLRAILDDSKKNEVLILVQKYQKLHRRLHFGLKDFPKSPSHSPPYELTAKSFQDKIPISHPAHQKKEEIIRECQALMRKFDRTKGERLAEILIADYTTKPPYSTQFLQDYYLKMNDFLEISGDFKESYDKYSAIGSMHSMTYLQKILYGFSFGRKISQSQQGKIGYLALKRETNHIPVPENNSRKAIHRRLMIILSN…	443	HPLALAKSLVKRGEEMVPPFLDKLQDLAEPATEQLQHEMQETRKKSSSPGGVCGPFGPGCQFVNQSLCPFGAQIVTNPHLLACERDASGEGLCSISTMPQDVSGKFDGIICIAHLQKPKRNMNVLNLVFHMSKEIVDTSNHHNFAPSGKIAHLDNYESKMLQKIVNNSIRRYPSSHLFLQMNTLRAILDDSKKNEVLILVQKYQKLHRRLHFGLKDFPKSPSHSPPYELTAKSFQDKIPISHPAHQKKEEIIRECQALMRKFDRTKGERLAEILIADYTTKPPYSTQFLQDYYLKMNDFLEISGDFKESYDKYSAIGSMHSMTYLQKILYGFSFGRKISQSQQGKIGYLALKRETNHIPVPENNSRKAIHRRLMIILSNFSESELDFFFNWSKYLVDKL…	423	34.3	0.211			POW12124.1|KAI9599951.1|PS_11-281_00009866|P_striiformis_PSTG_03638T0|KNF03045.1	5
PS_11-281_haploid_00004265	PS_11_281_scaffold_4325	Yr6	PSPTEMGIDAVVLMVLVLPPWFHLGHGTSGAERACHCASSIGLRASSEYKYPLPSPKDQSDKKMKLFSLLLLLQFLCSSQAQQVGTEKPEKAVPFTVQQCDNGACKPVQGGLTIDANWRWTHKAGQDCYQGTKWDPTICANGDDCAKNCAIEGADYEKDYGVVPTGADSVTLKFVTNKNVGSRMYLLDASGQKYQMFMLKNKQFSFDVDVSKLPCGINGALYFTAMDADGGTSAFPNNKAGAKYGTGYCDAQCPRDIKFIAGKANSEGWQGEGTDAGKGKMGNCCPEMDIWEANSISQAFTPHTCKDISAKPCTGALCGDGKGNRYKGLCDKDGCDFASYRWGATKFYGKGKKVDTSKKMTVTTQFVTKDNTDRGELSEIRRVYVQDGKVIQNEAVKIK…	1325	TSGAERACHCASSIGLRASSEYKYPLPSPKDQSDKKMKLFSLLLLLQFLCSSQAQQVGTEKPEKAVPFTVQQCDNGACKPVQGGLTIDANWRWTHKAGQDCYQGTKWDPTICANGDDCAKNCAIEGADYEKDYGVVPTGADSVTLKFVTNKNVGSRMYLLDASGQKYQMFMLKNKQFSFDVDVSKLPCGINGALYFTAMDADGGTSAFPNNKAGAKYGTGYCDAQCPRDIKFIAGKANSEGWQGEGTDAGKGKMGNCCPEMDIWEANSISQAFTPHTCKDISAKPCTGALCGDGKGNRYKGLCDKDGCDFASYRWGATKFYGKGKKVDTSKKMTVTTQFVTKDNTDRGELSEIRRVYVQDGKVIQNEAVKIKGMTKPTADSLTEEFCTANKQMTGDENH…	1298	71.4	0.438			KAI9630159.1|Pst104E_27432|Pst104E_27263|Pst104E_27265|PS_11-281_00015723|PS_11_281_scaffold_2713	6
PS_11-281_haploid_00002648	PS_11_281_scaffold_10128	Yr7, YrTr1	MRTPFRCVLMLWAVRLARPGRTPIELLTETLPEFGSDRYRTTSGGVVEPSTELSLSLANPHRSFQPATSARPKEIDFLGAWEKDVDRGGEPHRIPFWMLGPSAPAADQEDTNELIDRSKRVKYQSNQRTPSPELVSGFHQNAHDSSDKTHRDSSNHPELEHGNQDDSHSGSRIICLPSDSTVNSAGGIQIASGAAPRQGDRISTRLSDTEQDAASSKLIENPGPGKSSVADGYRSNQATEAKARDLLLVKGRASLEDIDPPLWAFIYSMKLDISDPLWQEITSEHEATISSFITSLSSHLDPLRTQTELYSSAQEFAHLLWCVNSKFLRTFRPSDKAYLQEQLDVQYWITRLFADSATSQGISITEGHRKPTSSENAKNGLAKLIAAALASRKLRPEYE…	812	GRTPIELLTETLPEFGSDRYRTTSGGVVEPSTELSLSLANPHRSFQPATSARPKEIDFLGAWEKDVDRGGEPHRIPFWMLGPSAPAADQEDTNELIDRSKRVKYQSNQRTPSPELVSGFHQNAHDSSDKTHRDSSNHPELEHGNQDDSHSGSRIICLPSDSTVNSAGGIQIASGAAPRQGDRISTRLSDTEQDAASSKLIENPGPGKSSVADGYRSNQATEAKARDLLLVKGRASLEDIDPPLWAFIYSMKLDISDPLWQEITSEHEATISSFITSLSSHLDPLRTQTELYSSAQEFAHLLWCVNSKFLRTFRPSDKAYLQEQLDVQYWITRLFADSATSQGISITEGHRKPTSSENAKNGLAKLIAAALASRKLRPEYELLTSFVDQPSANVCPKQIL…	793	63.6	0.642
PS_11-281_00004920		Yr7, Yr27, Yr43, YrTr1	MFLQTRALVVYGAILTLFTGTATTFPTAKLPRRMEPVVFEGATDFMIVNQNNHYDLELHFFWPVFRWNRTAKKVCQRLEPSNCPHCIRGSKVYTHADLDSIPEGSDESGLTLMQFRAHAGREMRVDSEDMDRFVNHWLSRDTYMLIEYMSDRFTFRALYEDLLEWLHLQQKTNDEIAKVWEALLKKVNKTSELKSEMESKMSLLNFHISLMRGEDLTDAEKQEFVNWKLAKLWRSQYADTAKLKIPGLLKDYMAWAKVDEKLKDNVYVLAWHNSNNKKSEISRKLVEGLNQSWWHWRSILRVMQDLWEKFIKMTERKPRSDKS	323	FPTAKLPRRMEPVVFEGATDFMIVNQNNHYDLELHFFWPVFRWNRTAKKVCQRLEPSNCPHCIRGSKVYTHADLDSIPEGSDESGLTLMQFRAHAGREMRVDSEDMDRFVNHWLSRDTYMLIEYMSDRFTFRALYEDLLEWLHLQQKTNDEIAKVWEALLKKVNKTSELKSEMESKMSLLNFHISLMRGEDLTDAEKQEFVNWKLAKLWRSQYADTAKLKIPGLLKDYMAWAKVDEKLKDNVYVLAWHNSNNKKSEISRKLVEGLNQSWWHWRSILRVMQDLWEKFIKMTERKPRSDKS	299	61.5	0.514	DK0911_01677|DK0911_19397|KAH9443736.1|KAH9443737.1|KAH9451548.1|KAH9451549.1|KAI7940338.1|KNF05090.1|KNF05104.1|KNF05195.1|PS_11_281_scaffold_2966|Pst104E_10121|Pst104E_26005|Pst104E_29712|Pst104E_29723|P_striiformis_PSTG_01721T0|P_striiformis_PSTG_01735T0|P_striiformis_PSTG_01820T0	18
PS_11-281_00014999		Yr27	MPYWWLSKNWHWLVLLACLHHTPQLVKGTPYLPFHSPTIEPANIPETMRTVSPDGMTVIETRRLGPPIRTFHSDPNVEEQYIVHSVSSIAHHRVPSGFQPWPNTMHPVHSYRQNTMINPGFYPNHLPAPGLPRFHHPDSRSLQTLPHRAILSELPKYAPPPFVPRQPPRQSNKAARNRPVNDVATNPPVDLIPTKGEAPARKTPAHREPASVLDEDVNNASEKVRGDVASTQAPIPPPIRETSHEKSETKKIDTGPALVNQVSKEVRKAAEKTETQRVSAVTLDKSQGGSPGVSSNVPSQAVLEHDRPAVVQTSWTWRPNVTGKSKPSHFWDSTWRCYPSPVNTESSQLDGQKEKAQYLSKPKPTFKEILESKIKETAPQRKISRIARKNVPTQSQKYN…	1029	TPYLPFHSPTIEPANIPETMRTVSPDGMTVIETRRLGPPIRTFHSDPNVEEQYIVHSVSSIAHHRVPSGFQPWPNTMHPVHSYRQNTMINPGFYPNHLPAPGLPRFHHPDSRSLQTLPHRAILSELPKYAPPPFVPRQPPRQSNKAARNRPVNDVATNPPVDLIPTKGEAPARKTPAHREPASVLDEDVNNASEKVRGDVASTQAPIPPPIRETSHEKSETKKIDTGPALVNQVSKEVRKAAEKTETQRVSAVTLDKSQGGSPGVSSNVPSQAVLEHDRPAVVQTSWTWRPNVTGKSKPSHFWDSTWRCYPSPVNTESSQLDGQKEKAQYLSKPKPTFKEILESKIKETAPQRKISRIARKNVPTQSQKYNEQQNKDGITDGLSMSNGMRVQNPVNEES…	1001	46.5	0.371
PS_11-281_00001788		Yr27	MFQFRIDAILSALILLNNLISIESKVVLIRDNDHQYYDHGSNIGEKCFPSPSVGLSLPHSLSPSPKHWWCSQFDEYAWLGFSYHVGDCPSRATMTKTFAWMRGEKKARYVRLYGGCDAIGFDDDVIEAAVKSGVGIYALIWFGFDNDDKWKGRKERLLHAIKNNPKAPYVIRAVTCGSEPLYDKVLPIPEIVVQIKDLKKQLEPFGIPVTLSEMPAGYQANGDTPEIFEAVDFIAIRNDVQYGLQHSGHRKKVVLTQTGWPSNMKMWKANSPNAIADIYQEFRYFQILDHNCNYFKDNKISWFAHVYNETSVAGWGIYYANGTEKFKFNPRISSRSLMGSSAERSKMNQPALLDHHQEEEEEEEDLAASRNQGMVQIIRAFQLIQAEQEAISLSVEQQL…	1899	KVVLIRDNDHQYYDHGSNIGEKCFPSPSVGLSLPHSLSPSPKHWWCSQFDEYAWLGFSYHVGDCPSRATMTKTFAWMRGEKKARYVRLYGGCDAIGFDDDVIEAAVKSGVGIYALIWFGFDNDDKWKGRKERLLHAIKNNPKAPYVIRAVTCGSEPLYDKVLPIPEIVVQIKDLKKQLEPFGIPVTLSEMPAGYQANGDTPEIFEAVDFIAIRNDVQYGLQHSGHRKKVVLTQTGWPSNMKMWKANSPNAIADIYQEFRYFQILDHNCNYFKDNKISWFAHVYNETSVAGWGIYYANGTEKFKFNPRISSRSLMGSSAERSKMNQPALLDHHQEEEEEEEDLAASRNQGMVQIIRAFQLIQAEQEAISLSVEQQLQLQQQEEQPERRASPAEISTKASS…	1875	57.2	0.409
PS_11-281_00011666		Yr10, Yr24, Yr27, YrTr1	MHFASTQSTLHSKMYYTILLIALLFIHSSQSVPVESIVNAEKVAATGETVLRGKPLNEVKMITPEFRQGIKTKYEKSDKAVFLFDQDGTVQPFQQVNDAIDQKRITAALKKLAADPRNEIWLVTARDVKSLEQNYGHIKNLNFAGYLGAQLSAKNIKEVNLPELGEEFKVLDQEASKVFSGNGIPFKVTKARYYLDYTIPKSGVDKETLYAGGIPHDVIDTGNITSIEKLKKMVQDDLAYEDYKVNDWDLGDHFRRWKETSRFWTVAWRHGIDEGMHRAMKLKNFDALLVQSDAEVKGSTQTANHLCQEVGGHSHLIDYVIQLIEELAKTRRSTPRRDPLGIKALTKSGLERIKILLAKWKKSLRRSQSAGEMHFATNHSTLPSKMFYTILLIALLFIP…	1165	VPVESIVNAEKVAATGETVLRGKPLNEVKMITPEFRQGIKTKYEKSDKAVFLFDQDGTVQPFQQVNDAIDQKRITAALKKLAADPRNEIWLVTARDVKSLEQNYGHIKNLNFAGYLGAQLSAKNIKEVNLPELGEEFKVLDQEASKVFSGNGIPFKVTKARYYLDYTIPKSGVDKETLYAGGIPHDVIDTGNITSIEKLKKMVQDDLAYEDYKVNDWDLGDHFRRWKETSRFWTVAWRHGIDEGMHRAMKLKNFDALLVQSDAEVKGSTQTANHLCQEVGGHSHLIDYVIQLIEELAKTRRSTPRRDPLGIKALTKSGLERIKILLAKWKKSLRRSQSAGEMHFATNHSTLPSKMFYTILLIALLFIPSQSAIRSVTGTTITPFTTGKIDNQGKPLNEV…	1134	71.4	0.405			KAI7943236.1|KAH9444937.1|KAH9453659.1|DK0911_09093|PST21_13576|KAI9629793.1|KAI7943222.1|Pst104E_30243|KAI7943223.1|KAH9453653.1|KAI9620774.1|PST21_13574|KAI7940715.1|KAH9453657.1|KAI7940713.1|Pst104E_29998|PST43_16398|PST0821_08133|KAI7943233.1|KAH9444935.1|DK0911_05046|PST21_13575|KAH9453650.1|KAI7943221.1|PST130_P490831|KNF06636.1|KAI9627195.1|KAH9460429.1|DK0911_15440|DK0911_29316|KAI9620771…	32
PS_11-281_00011857		YrSP	MLVCLASLVVVVLVSQADAKLPITYKYGTNLGGWLLVIRILNSESEPWMNPVEWAEIGGEYCPTDAASCVASEWSLARKLGQKSANVAFLKHWQSWFTQDHVNQLKALKLDHWIVEELVEAPAELYAQGGWMELKRGLHQLRDAGFHVTLAMHALPGVSASNQMFAGNVTSDVQFYKDHNYQRALTWSAVMTSMSHLDPDFTSVVAIECINEPLSDAGLTPGLEQYYSDFVTITRVIEFSIGVKCEADLRKSIGRLSQSKNALVALRAAIPLIVVYAGRGKVDVDPRVLGILESFSINSSPAATAPASVQTGNIQATPRSKISPTITSQSAILKQILPSTMAMPKRWQWKGASNSMANHTLGPAAYEDHMYFAYGGVADPNLKSYLTTMCNQQHYQDAR…	540	KLPITYKYGTNLGGWLLVIRILNSESEPWMNPVEWAEIGGEYCPTDAASCVASEWSLARKLGQKSANVAFLKHWQSWFTQDHVNQLKALKLDHWIVEELVEAPAELYAQGGWMELKRGLHQLRDAGFHVTLAMHALPGVSASNQMFAGNVTSDVQFYKDHNYQRALTWSAVMTSMSHLDPDFTSVVAIECINEPLSDAGLTPGLEQYYSDFVTITRVIEFSIGVKCEADLRKSIGRLSQSKNALVALRAAIPLIVVYAGRGKVDVDPRVLGILESFSINSSPAATAPASVQTGNIQATPRSKISPTITSQSAILKQILPSTMAMPKRWQWKGASNSMANHTLGPAAYEDHMYFAYGGVADPNLKSYLTTMCNQQHYQDARKIGEMPYGHGEFSLANNFN…	521	78.4	0.818
PS_11-281_00003160		Yr43	MDYLTHTRLSFFLLLIAISLGKLQAATPHASDKPSQASPAGGPITFRSPLAKAFVVPQRLPGVDFPIQQSYAGRLNIATDPKQTAEAFFWMIPADNARGSKHVTMWINGLHACSSLYGAFRGSSPNVLCTPVLSLQHKPPGISPPSCSTPIKITMSLEEENLSWTRSSNVIYLDVLPKVGFTRGTYSVKGSSDVGVLVVNFLKSFLKVFPEMNGLNLFLAGYSLSGTYATYAAQKIYAQQSQLGLKLQGMILVDALIAASDFHMYAATTKFVTENNDVFKFDAAKLQKTAGNRQTKLGVVLHVSELTLSFPNTFSTFSKALDPSNPPWFTPDCMNLYSQVKTGTRSYPIGEHTLMLLSFDSDVHGSPRDLNLWNIHDPASADTNYTRFNYPGRADVQKA…	993	ATPHASDKPSQASPAGGPITFRSPLAKAFVVPQRLPGVDFPIQQSYAGRLNIATDPKQTAEAFFWMIPADNARGSKHVTMWINGLHACSSLYGAFRGSSPNVLCTPVLSLQHKPPGISPPSCSTPIKITMSLEEENLSWTRSSNVIYLDVLPKVGFTRGTYSVKGSSDVGVLVVNFLKSFLKVFPEMNGLNLFLAGYSLSGTYATYAAQKIYAQQSQLGLKLQGMILVDALIAASDFHMYAATTKFVTENNDVFKFDAAKLQKTAGNRQTKLGVVLHVSELTLSFPNTFSTFSKALDPSNPPWFTPDCMNLYSQVKTGTRSYPIGEHTLMLLSFDSDVHGSPRDLNLWNIHDPASADTNYTRFNYPGRADVQKAFNLAGVQPWSFCNQFTNIFPNDDDS…	968	75.8	0.522
PS_11-281_00006608		Yr27	MESNTYRLGGFRFLLVAGTFVIQSQSMEATDKGKAAAVVTITHTYDKQTGELLFENQSTVFIRGSGGFGGKKNSSDRGSASAINRPPNRKPDLIMTKKTDPKQAALYRLTGDFNPSHIDPAFSSVGGFKNPILHGLCFFGIFGQHIYEKFGPYQDIQVRFVGLVYPGESIETYMWKEANKVIFAALVTPSQLDKSRCRVSSAKRSRSDGDAVAWARDLHGVRTQPSLAGQSCIRPLWQQPPLALLRRQGHLRHISTLSKHHKRGMATRAKEQSEPASHKVEGQKVQQKDSIPILKLNEAIVIALCDDQSGKEGVYLIKLLRSHRLPVKALISLKSKFMPSFSKMTWPDICEIWNQYKDHTNVPSYEPDELYIPGSFATQVFHAIEKAEMDTCRLSAATN…	550	MEATDKGKAAAVVTITHTYDKQTGELLFENQSTVFIRGSGGFGGKKNSSDRGSASAINRPPNRKPDLIMTKKTDPKQAALYRLTGDFNPSHIDPAFSSVGGFKNPILHGLCFFGIFGQHIYEKFGPYQDIQVRFVGLVYPGESIETYMWKEANKVIFAALVTPSQLDKSRCRVSSAKRSRSDGDAVAWARDLHGVRTQPSLAGQSCIRPLWQQPPLALLRRQGHLRHISTLSKHHKRGMATRAKEQSEPASHKVEGQKVQQKDSIPILKLNEAIVIALCDDQSGKEGVYLIKLLRSHRLPVKALISLKSKFMPSFSKMTWPDICEIWNQYKDHTNVPSYEPDELYIPGSFATQVFHAIEKAEMDTCRLSAATNKAKVVAWMRAVLETCSVVILEAKCGQ…	524	57.3	0.402
PS_11-281_00012767		Yr7, Yr43, YrExp2	MFKLKLANLLILIIAACQLYRSTLSNQFYQNVDSANLRRREIPFGNPNTNYANRNAYDGYGSSAGHGTKNTNVPDQGSTTSPPGSTGALPNGGTSANAPNVGGISPGAGTPSAANAGPGGAVSPGATNPAGTNGGSPSSGTPIGGNGANPSGVTGNKPSGASGSPQAGANSGSPGGTASPLSGTPIGGNGANPSGVAGNKPSPQAGANSGNPASNAAGASPGSPLGSSPGGTPSVSAPGSTSGSVPGSTSPGSTPGGAKGISPGGAKDSSPSATGSVPTGTSAVAPGSNPSSGLGSTPGGAKANSPGATGNLNFQWRLGFDCSGINSGINSRIDSGISSRIDCGINPRISYGIDPGSAPGSTPGSPLGPTLGSTPGSTPGSTPGSTPGSTPGGAKSSSP…	1933	NQFYQNVDSANLRRREIPFGNPNTNYANRNAYDGYGSSAGHGTKNTNVPDQGSTTSPPGSTGALPNGGTSANAPNVGGISPGAGTPSAANAGPGGAVSPGATNPAGTNGGSPSSGTPIGGNGANPSGVTGNKPSGASGSPQAGANSGSPGGTASPLSGTPIGGNGANPSGVAGNKPSPQAGANSGNPASNAAGASPGSPLGSSPGGTPSVSAPGSTSGSVPGSTSPGSTPGGAKGISPGGAKDSSPSATGSVPTGTSAVAPGSNPSSGLGSTPGGAKANSPGATGNLNFQWRLGFDCSGINSGINSRIDSGISSRIDCGINPRISYGIDPGSAPGSTPGSPLGPTLGSTPGSTPGSTPGSTPGSTPGGAKSSSPGGAKGNSPSGTGSVPTSSPSGGSPG…	1908	33.3	0.259
PS_11-281_00003315		Yr10, Yr32	MAPFVMALAMMAIVKVVEAASVEVSTLLKIGDPIPVNCALDHDCDPTELTDASYRDYYKTDKSSWGSLGLDPNLLHINEIAFGFVPAFLEKLSPNKPQDINDKLFKPMAIMGDYISLTSWDKELKAIDWHIKTVQNLEGNPVWCIALMPSEGLDYMTYEVVNKIAAKLKHVNDLGITVWLRFAHEMNGGWYSWGMQPEKFKEKWQLLAKEVKRVTNRTYMLWSPNAMFGDGPDKVRGGYTPYFPEPWSVDICGLSFYHWGKGAERINKKPEPDEVVKKLADFARIYGPDGWNKPIIIAETAACFTTFQGTTLSVGGGYSELDIKITWLHLLVDRYIKKTIPDLKAVIWFEVLKQEAAPGGHAVRNEDFRLVTGNAGVSWAVRQLFANYHRKELTKTLSAQ	400	ASVEVSTLLKIGDPIPVNCALDHDCDPTELTDASYRDYYKTDKSSWGSLGLDPNLLHINEIAFGFVPAFLEKLSPNKPQDINDKLFKPMAIMGDYISLTSWDKELKAIDWHIKTVQNLEGNPVWCIALMPSEGLDYMTYEVVNKIAAKLKHVNDLGITVWLRFAHEMNGGWYSWGMQPEKFKEKWQLLAKEVKRVTNRTYMLWSPNAMFGDGPDKVRGGYTPYFPEPWSVDICGLSFYHWGKGAERINKKPEPDEVVKKLADFARIYGPDGWNKPIIIAETAACFTTFQGTTLSVGGGYSELDIKITWLHLLVDRYIKKTIPDLKAVIWFEVLKQEAAPGGHAVRNEDFRLVTGNAGVSWAVRQLFANYHRKELTKTLSAQ	381	94.1	0.932	DK0911_03948|DK0911_04925|DK0911_17351|KAH9454047.1|KAH9454150.1|KAH9458150.1|KAH9465251.1|KAI7951359.1|KAI7951463.1|KAI7954813.1|KAI7960201.1|KAI9622702.1|KAI9622881.1|KAI9627189.1|KNF01922.1|KNF02051.1|POW22327.1|PS_11-281_00012424|PS_11-281_00013041|PS_11-281_00016576|PS_11_281_scaffold_10474|PS_11_281_scaffold_4549|PS_11_281_scaffold_7118|PST0821_05277|PST0821_09768|PST130_P490032|PST130_P493…	37	PST43_14942|Pst104E_00789|KAI9622881.1|KAI7960201.1|KAI7954813.1|KAH9458150.1|DK0911_04925	7
PS_11-281_haploid_00005879	PS_11_281_scaffold_11537	Yr44	MTASTHRFRKVLGLIPIISLALGVLLPSSRACGDGLHKRSQPSATPPPGAPNRQLEWGDLNIIHTTDSHVGLVTLLQVHVKTQLGEYSDPQGHLKSEQPEPNYSGDFGDFDSFVRRMKQKANHKGVDLLVVDSGDLHDGNGLSDAEPSVHPGTPRGTTTSKIFTRVPYDILAIGKAFLESILLCKPSLLRYVSTNENEIDITTTLTMTGNHELYDLEIAQQMHDQFAPSWKGSYLTTNVNITTSGTSVPLGSRYRKLVTEQGRKLVLEPWFKEAIHDKPDLFLLAGHMGVRDPDWKLVLDSIRAIHPEVPVIILGGHYHIRDCQQLDDRSMSWLVEGLSGLDQPEQKPKFTRRYLDANRVTYEFHAGEKFDTIEGVQTSAELTKAAEEFDIHHRLGIAP…	670	CGDGLHKRSQPSATPPPGAPNRQLEWGDLNIIHTTDSHVGLVTLLQVHVKTQLGEYSDPQGHLKSEQPEPNYSGDFGDFDSFVRRMKQKANHKGVDLLVVDSGDLHDGNGLSDAEPSVHPGTPRGTTTSKIFTRVPYDILAIGKAFLESILLCKPSLLRYVSTNENEIDITTTLTMTGNHELYDLEIAQQMHDQFAPSWKGSYLTTNVNITTSGTSVPLGSRYRKLVTEQGRKLVLEPWFKEAIHDKPDLFLLAGHMGVRDPDWKLVLDSIRAIHPEVPVIILGGHYHIRDCQQLDDRSMSWLVEGLSGLDQPEQKPKFTRRYLDANRVTYEFHAGEKFDTIEGVQTSAELTKAAEEFDIHHRLGIAPHSFFGYRVPSTSKESLSYLFTGPDGVFETVV…	639	78.1	0.834
PS_11-281_00011495		Yr6	MARGFAQMSPTYLPSIIALFLLCLLDLCVKVSSEVLTASVPSYAPVTVECPEQPLLRLAGSAIGRNQTLSQAEANFRKGRRSVINPLWRQFFTNGPGRATGYGSTLFPTQNQEDWPVLGIAHSGGGLRASLYAAGVMQAFDARTTSSPVRGVYPLATYVTGLSGGSWLVASAAANNYPPVPEMVSGWDLEKDMVLPGGINVLRSTQFLDAIHDTVRLKQKAGYSVSLTDQWGRALSYHFLPGTTNENFYTNSPTTAHGAGLLFSGLKSTRRMQEFQIPLPIVVSNHKPLDESATNPSNVPVSGETYVPLSAPVYEVSPFEFGSYDPQLSAFIPTEFIGTSLNAGKPYVASPKARKIDLKNICVRGYDQLSFIIGSSATLFNAITGVPVQYTSVMSMMAR…	1206	EVLTASVPSYAPVTVECPEQPLLRLAGSAIGRNQTLSQAEANFRKGRRSVINPLWRQFFTNGPGRATGYGSTLFPTQNQEDWPVLGIAHSGGGLRASLYAAGVMQAFDARTTSSPVRGVYPLATYVTGLSGGSWLVASAAANNYPPVPEMVSGWDLEKDMVLPGGINVLRSTQFLDAIHDTVRLKQKAGYSVSLTDQWGRALSYHFLPGTTNENFYTNSPTTAHGAGLLFSGLKSTRRMQEFQIPLPIVVSNHKPLDESATNPSNVPVSGETYVPLSAPVYEVSPFEFGSYDPQLSAFIPTEFIGTSLNAGKPYVASPKARKIDLKNICVRGYDQLSFIIGSSATLFNAITGVPVQYTSVMSMMARKLSGVSLDKSLTARWPNPFMGVSGPSGFDRSRS…	1173	81.2	0.542
PS_11-281_00013988		YrTr1	MQTAMMMKILVGVFSILRQSSIITLASPSPEMVAPDHKINFEKRSDPDCDLRVNFHSGFTSGFSTPPRYTSINTSLYQLTSLYQLIHKPTMNPKSLKPQTVATKTPAKKKPIKKTPAKEAKKVTPAQKKNVAGRTPKKVIVEKEESESGKEEEEEEEEEEEDSSEEENTNDTKKKKKKKNHPWTDDQRVALLAFIHDQIALGKGTDNGNLKSEGWTAVRKEMVDRFEIKFDEEQLKNQKGAIRKLYVDLKFLKAQLGFGWNAATGMVTAENGTWKELIGAHPKRKFRSLRKMTIHWFDLAYELFDTSMANGEGAVLPGAAPPKDGGDKCSLVLTNSSDLSKNSVKRRQDLTKAIELDLSDDDEIAFKQSAPERSIVQKAERLIVRKAGRLIVQKAERLI…	416	SPSPEMVAPDHKINFEKRSDPDCDLRVNFHSGFTSGFSTPPRYTSINTSLYQLTSLYQLIHKPTMNPKSLKPQTVATKTPAKKKPIKKTPAKEAKKVTPAQKKNVAGRTPKKVIVEKEESESGKEEEEEEEEEEEDSSEEENTNDTKKKKKKKNHPWTDDQRVALLAFIHDQIALGKGTDNGNLKSEGWTAVRKEMVDRFEIKFDEEQLKNQKGAIRKLYVDLKFLKAQLGFGWNAATGMVTAENGTWKELIGAHPKRKFRSLRKMTIHWFDLAYELFDTSMANGEGAVLPGAAPPKDGGDKCSLVLTNSSDLSKNSVKRRQDLTKAIELDLSDDDEIAFKQSAPERSIVQKAERLIVRKAGRLIVQKAERLIVQSFHKLNERSFKQLNE	390	61.6	0.386
PS_11-281_00003121		Yr7, Yr43, Yr44	MAKTFGLLGSLILAGSLKPAGPGRPRSELRVQRIGWAWKQTYETNQVEVVTVLSKQVEEGISFYPFNQPTQSITPTQPIQDGRAYHLFRLSTGNLPQPICTNEFTKPRCNCNCNSNLNRTTIMTEENNDYQYNPLSQSQEHPPLLNRLQVPLIQLLNRLSSIPFLTKNPLHLMFSKLKTYLSSQSLLTRLPSLNLNFNINNNNSDQHSSSSDRLLDNSPQAEPNNADPTENQLSERLKYLICSSFLLNPGLQPDFYDSHPTPPMVSELASFDESSSSHISSLRPNLAFDFIASFRFFRPHPRLVLGLSTLLILISYHVSPRWALFSLPVIALAIFRPRTLSPYHHHLRHIDIIPHLSPQTLQLKIQSALVPEIAKLVNKSQALDLRVSRAIGAVKEIEC…	1498	GRPRSELRVQRIGWAWKQTYETNQVEVVTVLSKQVEEGISFYPFNQPTQSITPTQPIQDGRAYHLFRLSTGNLPQPICTNEFTKPRCNCNCNSNLNRTTIMTEENNDYQYNPLSQSQEHPPLLNRLQVPLIQLLNRLSSIPFLTKNPLHLMFSKLKTYLSSQSLLTRLPSLNLNFNINNNNSDQHSSSSDRLLDNSPQAEPNNADPTENQLSERLKYLICSSFLLNPGLQPDFYDSHPTPPMVSELASFDESSSSHISSLRPNLAFDFIASFRFFRPHPRLVLGLSTLLILISYHVSPRWALFSLPVIALAIFRPRTLSPYHHHLRHIDIIPHLSPQTLQLKIQSALVPEIAKLVNKSQALDLRVSRAIGAVKEIECVALGLGLSNPMPPVSRLETAAF…	1476	53.3	0.387
PS_11-281_00005153		YrTr1	MSSIRVVLLYFLLLLLFEAVSFKWGQRVQTSFRLGSPTSSPPKNQQERKKERNGNKHNQATTNTKATEQENNNREHHTRTAPQLELKNENEEESRTRRYSQSTIIDNSNNNNDTRKLRNRTSTPLFNQHDQSPTSLFKRIKNGISITPKHSFISTTSTSSSTSALDLFQTTGRSSDLTETVAQDYHQKSKVPLNRSQSDSMGLTSTFPDHHPQQSTTTTIQPSPSSSSLRIKRPATATTPQNRISRSFSQSTKIPTTNTTTDKLNRSTGYLSSSLLRNHTLDNHHYLSNSDHTDLIKSASVVPRPKHQQSLVKKLRRPRTAGTDVTPPLLLLSISSINNQLSKSLTKLGRSMTASFSKKESLSKPLERLNDSESEQDYLIRLSGYVEKSKIPSILASSS…	1524	FKWGQRVQTSFRLGSPTSSPPKNQQERKKERNGNKHNQATTNTKATEQENNNREHHTRTAPQLELKNENEEESRTRRYSQSTIIDNSNNNNDTRKLRNRTSTPLFNQHDQSPTSLFKRIKNGISITPKHSFISTTSTSSSTSALDLFQTTGRSSDLTETVAQDYHQKSKVPLNRSQSDSMGLTSTFPDHHPQQSTTTTIQPSPSSSSLRIKRPATATTPQNRISRSFSQSTKIPTTNTTTDKLNRSTGYLSSSLLRNHTLDNHHYLSNSDHTDLIKSASVVPRPKHQQSLVKKLRRPRTAGTDVTPPLLLLSISSINNQLSKSLTKLGRSMTASFSKKESLSKPLERLNDSESEQDYLIRLSGYVEKSKIPSILASSSSHPLDLSIRKLLMIVDLPVET…	1503	43.1	0.449
PS_11-281_00013742		Yr7	MKSGIYAACFLAAFAAATPIEHEARQISSFNQASGSGQQATSNSQATPWGMSSNQQSSSYSYQSSSQVIQGFAPIVGLLGNMQGMLASGTMTQAMAMSSMNQLVGQLQPVMSNLIGCGCIGGVDWIYVQQRLRPTHPSGSRSPNELPGAGFNNLMMPFGQMLPTMQSFVSSYSQNSAFSSYAQTLNPFVNLIGGYKNALEAAKQAVQNFQSSSKPFFRPTDYFAEMIKSDAHMETIRVRLVEEAEGLKASEEAKEKRELKKFGKAIQVENKLQREKETKRIKEGVKELRKKRKDVTKLDGQEEQEFDIAIEETLSSNPKKRAGGSSGGEPEGRKKTRTAREHKFGRPKPKGVTGRRWKENTKSSAGSFEGMGGKGDGRLSSGTGRSRGRGRGAGGSSKR…	406	TPIEHEARQISSFNQASGSGQQATSNSQATPWGMSSNQQSSSYSYQSSSQVIQGFAPIVGLLGNMQGMLASGTMTQAMAMSSMNQLVGQLQPVMSNLIGCGCIGGVDWIYVQQRLRPTHPSGSRSPNELPGAGFNNLMMPFGQMLPTMQSFVSSYSQNSAFSSYAQTLNPFVNLIGGYKNALEAAKQAVQNFQSSSKPFFRPTDYFAEMIKSDAHMETIRVRLVEEAEGLKASEEAKEKRELKKFGKAIQVENKLQREKETKRIKEGVKELRKKRKDVTKLDGQEEQEFDIAIEETLSSNPKKRAGGSSGGEPEGRKKTRTAREHKFGRPKPKGVTGRRWKENTKSSAGSFEGMGGKGDGRLSSGTGRSRGRGRGAGGSSKRGSHRSKR	389	57.8	0.28
PS_11-281_00012902		Yr7	MIRSIPLFLWAYLGLHLVQADTASLRQKFSALKIDAVFPGDPNYVKFSTPFNRRFTYQPAAIVFPNNTNAVADSVKVGVGEKLFISPRSGGHSYAAYGLGGMDGALVVDLQRIKQIQVDASGVAVIGTGARLGDIALSLNSQGGRALPHGTCAGVGIGGHSSFGGYGFTSRQWGLTLDTIIGHEIVLANGSIITTSKEVNPDLFWALRGAGSSYGIITAIRFQTKPAPRQATNYAYDWDFTVAELANALIKLQAFCMTNLPAQLGMNANLGKSDQSGKIRLSFTGAFYGAPASFAGVVQPFVSQMPKPVGKSVTTTDWITSLQALAGDQALSTSGKLSKYSARMDPTTERDTFYAKSLTTPQSAPMSNSSILAFSKLLINQGRASNTSWFVQVELYGGK…	507	DTASLRQKFSALKIDAVFPGDPNYVKFSTPFNRRFTYQPAAIVFPNNTNAVADSVKVGVGEKLFISPRSGGHSYAAYGLGGMDGALVVDLQRIKQIQVDASGVAVIGTGARLGDIALSLNSQGGRALPHGTCAGVGIGGHSSFGGYGFTSRQWGLTLDTIIGHEIVLANGSIITTSKEVNPDLFWALRGAGSSYGIITAIRFQTKPAPRQATNYAYDWDFTVAELANALIKLQAFCMTNLPAQLGMNANLGKSDQSGKIRLSFTGAFYGAPASFAGVVQPFVSQMPKPVGKSVTTTDWITSLQALAGDQALSTSGKLSKYSARMDPTTERDTFYAKSLTTPQSAPMSNSSILAFSKLLINQGRASNTSWFVQVELYGGKNSAVTAVGADETAFTQRVIL…	487	92.2	0.914
PS_11-281_00012863		Yr9, YrSP	MMGSSRSRNYNFLLLLLIITIFLVFLTHETVAFGAGNIPSYAYLEDKAFRHGDIEDVLSEIAKKAGGGFLGGIGAKKFGGLDIKRVYFGNWLRDYSQAMDVAGLSKLARQTIINLVMALGFLAHGYATDEFEVTEDRLGVYLPVEHIDNPKGYNEGKDARTVHPGLRGPIDPQELQIDHRTGMKNYIANENGTWDTSAACIRRTLLKCIEVGRRAKGGNDADSYEAYRLLGTALHTLEDLTAHSNWCELSLRRLGHGEVFCHVGDACQIDTPSGRAPPLITGVFGAADFLHSLLGEASDHISEASVSDLSKAMNTARSAPGSDPSGDALRSLFFQIPSGNSGNELSREFDNLSEIRNRTAPNSGFDPAQMSPQELHATLWKVLKFRDNVCKSIERTIEK…	848	FGAGNIPSYAYLEDKAFRHGDIEDVLSEIAKKAGGGFLGGIGAKKFGGLDIKRVYFGNWLRDYSQAMDVAGLSKLARQTIINLVMALGFLAHGYATDEFEVTEDRLGVYLPVEHIDNPKGYNEGKDARTVHPGLRGPIDPQELQIDHRTGMKNYIANENGTWDTSAACIRRTLLKCIEVGRRAKGGNDADSYEAYRLLGTALHTLEDLTAHSNWCELSLRRLGHGEVFCHVGDACQIDTPSGRAPPLITGVFGAADFLHSLLGEASDHISEASVSDLSKAMNTARSAPGSDPSGDALRSLFFQIPSGNSGNELSREFDNLSEIRNRTAPNSGFDPAQMSPQELHATLWKVLKFRDNVCKSIERTIEKIPGLSALSEKISNGVNKFVFTTLEPYLKPIMQ…	816	65.5	0.664
PS_11-281_haploid_00007789	PS_11_281_scaffold_6646	Yr6	MIFLSSIIISLSLSRLISTQAIRSGKTPNTFEVVGHSGASAQMMFLGSPTKTYVVDKVENNELKLNGLPVWGTSYDTESNTATPMPINSNSFCAGGNVLGNGTWFVFQQFQLFVHLSHATAQTETTFLLNVGGNLAVSWGGLNVANNSKSNLFLPIIIRDFQPNLPFAPLVDPYKNKDGGKSMRLLTPCNDNSCQWAESTPMTTRRWYPTLETLEDGSIIIIGGDDWGGYVNDKGQNNPTYEFFPSKGTLTWLLPSGNYKTNTEFQIPNVPHSVRTYPGSAANAMLPLTPANNWTASIIFCGGTNLQPDQWKLDWNIAAYPADSSCVRITPDVDTNWRDDDPLPEGRSMGNFIFLPDGRLFLLNGIAKGTAGYGNTSWALGQSFGDAPIYEAAYFDPNA…	649	IRSGKTPNTFEVVGHSGASAQMMFLGSPTKTYVVDKVENNELKLNGLPVWGTSYDTESNTATPMPINSNSFCAGGNVLGNGTWFVFQQFQLFVHLSHATAQTETTFLLNVGGNLAVSWGGLNVANNSKSNLFLPIIIRDFQPNLPFAPLVDPYKNKDGGKSMRLLTPCNDNSCQWAESTPMTTRRWYPTLETLEDGSIIIIGGDDWGGYVNDKGQNNPTYEFFPSKGTLTWLLPSGNYKTNTEFQIPNVPHSVRTYPGSAANAMLPLTPANNWTASIIFCGGTNLQPDQWKLDWNIAAYPADSSCVRITPDVDTNWRDDDPLPEGRSMGNFIFLPDGRLFLLNGIAKGTAGYGNTSWALGQSFGDAPIYEAAYFDPNAPQGSRWSRPSDLKPSSVARLY…	628	82.2	0.833
PS_11-281_haploid_00010769	PS_11_281_scaffold_6676	Yr44	FASSSKSKLTMRSPCPTLLEAFLLVALLIAVNTDARRAKGEPKVKGYYPTYNSEAQPPSKIDWAAYTDVLYFMVIPQADGSLSFDPALTPSQGEKLVTEFVSQARKPLTSNHLRRREPSSQYGWLDRLTVHVVAHPDAKLTQTSHLCRHFSNLTATAPSRKRFAQVLVNFAKKHGFTGLEMDWEYPNGDGIGCNSRNPDDVVNFGLLTKELRTLWPEVELTAAVGITGLNGADGSPATPKETALLTANLDYINLMAYDVFGSWSETTGPIAPLYATCAPAGAAQSVETGLQVALKQGFKASQVLLGIPGYAKRSELASPKLVPKVVGSHTTLYYQKPTGVTPPGGKFDDKPGKDICGNAQKWGGSFLVTELISNGWLSKDQKTGLKGYKRYFDECSGQP…	452	RRAKGEPKVKGYYPTYNSEAQPPSKIDWAAYTDVLYFMVIPQADGSLSFDPALTPSQGEKLVTEFVSQARKPLTSNHLRRREPSSQYGWLDRLTVHVVAHPDAKLTQTSHLCRHFSNLTATAPSRKRFAQVLVNFAKKHGFTGLEMDWEYPNGDGIGCNSRNPDDVVNFGLLTKELRTLWPEVELTAAVGITGLNGADGSPATPKETALLTANLDYINLMAYDVFGSWSETTGPIAPLYATCAPAGAAQSVETGLQVALKQGFKASQVLLGIPGYAKRSELASPKLVPKVVGSHTTLYYQKPTGVTPPGGKFDDKPGKDICGNAQKWGGSFLVTELISNGWLSKDQKTGLKGYKRYFDECSGQPFLSNGKYLISYDDKDSTIAKAKFAKKNNMGGIYFF…	417	90.9	0.906	DK0911_10978|KAH9447849.1|KAH9457157.1|KAI9612669.1|KNE90196.1|PS_11_281_scaffold_11706|PST43_17616|Pst104E_06031|Pst104E_22039|P_striiformis_PSTG_16340T0	10
PS_11-281_haploid_00005482	PS_11_281_scaffold_10499	Yr32	MQRALLLAALAGMLLGVEGANVGGVRTSPSPQEPSALFETHLAPATFRKLHHPPGDEHSIALQIGLKNTRFEDSIDDLLERMSDPAHPRFRPHLSDKELAELSRPGDDSIEAVVGWLKSHGFKKHQMKWTAHQDWISLEKVPLKKVENMLNTTYSVYQHDDGEHVIRTEKYSLPTNLHRHIELIQPTTMFGRLQRQRSSVRVIEKLPTEKHKVLIDPNIPNTCTDPESVTNDCLRQLYKTDDYKVQAANSNQIGITGFLEELGNFKDAQMFLKTQRRDQLGGTFEVVSVNNGTDSQDLEQDQIDRQLGVEANLDTQTALGFTLPTRNIFWSVGGSPPFTPDLTSPYNTNEPYLEWLTYILGKPQGEIPRVISTSYGDNEQTVPISYARRVCRGFAALGA…	630	ANVGGVRTSPSPQEPSALFETHLAPATFRKLHHPPGDEHSIALQIGLKNTRFEDSIDDLLERMSDPAHPRFRPHLSDKELAELSRPGDDSIEAVVGWLKSHGFKKHQMKWTAHQDWISLEKVPLKKVENMLNTTYSVYQHDDGEHVIRTEKYSLPTNLHRHIELIQPTTMFGRLQRQRSSVRVIEKLPTEKHKVLIDPNIPNTCTDPESVTNDCLRQLYKTDDYKVQAANSNQIGITGFLEELGNFKDAQMFLKTQRRDQLGGTFEVVSVNNGTDSQDLEQDQIDRQLGVEANLDTQTALGFTLPTRNIFWSVGGSPPFTPDLTSPYNTNEPYLEWLTYILGKPQGEIPRVISTSYGDNEQTVPISYARRVCRGFAALGARGVSVIFSSGDFGVGKTGF…	611	86.9	0.898
PS_11-281_haploid_00011285	PS_11_281_scaffold_11171	Yr44	MFKHLCKAFLLIASVVLAVSLKLFSGKNKLHVKKSVRSDQFGVFLCTEKAEPPVGELRFANPIKRPRHTLTEMLPEPYQSWLNGKKLNPLGHIKAFGPGQEDCLTLDITRPAGTTNSSRLPVMYFIFLGGFNYGVSWQLTPKFLVKKSMDMGMPVIHVTANHRLNDGYLKSGLWLPSGKEVGEAGVGNLGLKDQRLTLEWIKFAGDPDKVTIYGESSGAISVSHHLLAFKGQHNNLFRAAICHSGTAIPIGKLSDGAGQQAFDHIAKYVDCGDASDKLACLRKAPFEKLLKAVEIFPGTFSFGAFPLTFSPVVDGDFVTGSMQTALKAGEFAKVPVITGDTLDEGTVLALGTLPLHTEDDLRAFGAVITKKFQRPTPELIAKILELWPSDPRAGSPFSS…	541	LKLFSGKNKLHVKKSVRSDQFGVFLCTEKAEPPVGELRFANPIKRPRHTLTEMLPEPYQSWLNGKKLNPLGHIKAFGPGQEDCLTLDITRPAGTTNSSRLPVMYFIFLGGFNYGVSWQLTPKFLVKKSMDMGMPVIHVTANHRLNDGYLKSGLWLPSGKEVGEAGVGNLGLKDQRLTLEWIKFAGDPDKVTIYGESSGAISVSHHLLAFKGQHNNLFRAAICHSGTAIPIGKLSDGAGQQAFDHIAKYVDCGDASDKLACLRKAPFEKLLKAVEIFPGTFSFGAFPLTFSPVVDGDFVTGSMQTALKAGEFAKVPVITGDTLDEGTVLALGTLPLHTEDDLRAFGAVITKKFQRPTPELIAKILELWPSDPRAGSPFSSGDLYALTPVYKQYSAILGDI…	521	89.2	0.924
Non-secreted protein
PS_11-281_00005476		Yr8	MNNLSPLLSGSFADHLLCNCPLRQRPNQARSAFRPAPNHPKQTQFHQNLAGGFQLSNPIITPPGSTGVYPQPNPVDRFTNLSPQQHTTTPDSTLQPTCYYCRSSRTSANNFVANESLVEMAEIGDNVNDLNNLCFDHVVAEGLANVPIIDSEATSGGNAFITGKGDLTFSGLDNQRVTIHGVLYCEHVRSTSILLAALQKAHAYFAYDVLQESCNDTSACLKSSFCPVSADVCTKMRHKIFVAPLNINESPIVNTNSPSKDEKVIRNWHRLFGHTSLQKIRPIIQEKLVYDLLIFIPKGDIRCDICACGKSLNKNCLHGSDHPIYKLEIITADIVGPSKETAFNKGLFLLTICGVATGFSEAKVMASKDMAAQLLMDTVNF	381			48.5	0.255
PS_11-281_00009555		Yr9	MVTLHDLNAVVQSWVRKGGISCSSDYEAFRQVWDPIQSVLLRRKLINTVEDIRSCFYQAFSSKCQEQIQMILFKKNKLIPVHEDFAKFPPFKDLHAAAEEVLFNRIAPIVDSSRALNPVQETSFKDLIDVAESPRSLCITDKVSRMLQLLDDRLKKLDALEQRLTKALSASSVSTTAGRSRVICYYCHWEGHGTAQCEALWKDKEGHLVNQKGQNYFLPSGALIPFDPSRPIRGIVSKFQTSNSSTSPVDPPYRSSHGAIPMPSPTVSQSHCRRPICKSSAADSSRFNPVSSGCHAPSAQAVDSVLKKISELIIASVSDPNRSSSRQFNQPAKCLIPRSDLREEVKLSFPILGSNNLREEVKLSPILIPIQSHSSLANTENCRPCFSYPSHSQSLSRTD…	590			52.9	0.259
PS_11-281_00015954		YrSP	MSRVALLQAISTRQLLELIVGAEEAFILCSHWHGPSVLVDFDRMHPEAKSRNHMPAPSNYQAPTQNNLSPPRPTPRISATERRPPPPQQPPPIPPRPASMMSGRTREPLAPPPPPLYPPPVVNNNRYEAAPANILRPVPRYPVNAPDVQMRSPPQQQAAQAMPPRSLPQAASQRQDLTRPARFNPYRYDRRDPQQLESRVPRAPRAPRQQNTAPPHGRDSNGSQNRRNTVDPTEEVMRMGTFFMDATQAVANIRRAQYRQERRNNQRNNQGNNQGNNQRNRNN	283			55.4	0.267
PS_11-281_00005142		Yr27	DKIKPEKSCHPFASLDTSSQALSSGPYDFFCVKNVEVTSEFCFAGRNISCFGKKAVPTINLTLWEGTVHTLIKEVSFDSWRPHVLASLVAFTRTRTCMLRSPDLIRLGLFWRSTRSVNTRNKILIRKRPLIQAREAINLVATSVLDLFVPLILDLLTSLLTPSKSTVNAAKDLTSSSLPPSEVDDQSEENSQRLKSTWSRVRNTLGAPLPDYQELTKADDRGPNGEDSDSVSEEDTNEVEEDLTENADIDLPEYNEADPNNETKQLETCPTDTNPILPALGMLMSTTPSSRRLVAAFFFIPASGISDPFDAQGFELGRSGRSRKARHSTIKETEGPSGSQGYQRTIFVGRGARRGTCFCRRDFWALEETCKSIHHRLHSRASAIVITTDSQLVEMRLSA…	902			42.9	0.322
PS_11-281_haploid_00011106	PS_11_281_scaffold_7312	Yr6	MPLSRKQKKENPTSLESSAVSSPINPSHRPNQDDSETNDGNGLTTPNSTQAPCQGSYDPRADTPPTNEEQLQRARLTYTNGISESYKHYLTPELSTQLDKHGRRMIAYPCKLCGQPISRPTSDSLCSNLNKHVAGCILKHKGLKNTQSLANLGITGTGNINVKEVSQLYAIWCAEAARPFSALVDESHRALLHPTINKHLPSRRAVLRDTHMLYSAIQQDYKAVLNSHTGALYLGVDAWQSPNGFDILGVVIYRLEEPASGKSKLEAMPLDFVRLSQRHTGEDLAKTVRLVVEKFGIQHKICGIVSDNASNNAVMVRELKKQKWDRFKGEGQWKKQPTSNGDQDGSSGLDSGSDDAGEQIRPSVCLQHLIMMFNTFTIGLADTRFNRERDTSSGDDESS…	564			72.4	0.505
PS_11-281_00014472		Yr7	MADFPGNTPSYIGPLRHHHQAHRSPHGNPRACKHPRSCLGKHARNICIKVHRSVLSRFPGFPLPEYIRQVASAKDLALLPAEAVQPNDMGHRQRRSQLSRDQAVNLGVQDDNDGSIRARNASSKTTHEGGQANQIKSPAKGQVSLKRQSREGDSDTDSSVDWGHFDDSADKDFIPHRHRASKPSRKRCARATTLSHNHLVGKIREPRDVTPPESDEERQSIEGPQSEEDDHSFEDCHSIEEDCRSIEEGESNDLRQSKEERLLIKERILIEVSESDEDWESNEEGKSDREDESNEEHLQGNHGNSRFEEERQSTGVDHASRSQLFVAPPLVELQRLQFWAQPGGGEPVQPGRPDVWIILGTSSQICPEYLVISSRWLKCTAWRGWQLLHWEQFVNRACL…	612			30.2	0.204
PS_11-281_00000659		YrSP	MSTKTRETKILLTPTNYGIWMLSIQSKLQQIVVLSMLEDNVPVKTDANKAAILDLSEKTYHLIIVHLAPEVLAYVSSVYSSPTRFNGYALWHLLKLHYAGGDLASQTTALAKFNHLAFTSIAKFIPDIQLANQAINMSGCIFNDHIRVNQMLSKLPSEFQSFRDIISMGNKHHSFEAVLKKLENYVAMNNLNHKASSIATLRSVQTAMNTRSENQTTLPVPYVNTARHPFPEKAPKSHQAHMTISTTQINSPVKKAKVTSAGSALPTVFVITSTKCDLKTSSTTSRS	287			67.6	0.541
PS_11-281_00003048		Yr8	RAATWCDSRQWPLSLRKARLRESNPRRKQIRAWEKLGNLDSPTRNSYGGALTNSWDHLESYLTSGRTSNVLHLDTADANELEIYLNRIGTKLSVQDEQVLDKFYSAFPVSNKQFNTRVHATAKDLELLLKWKDANADFGCLVPEVDGWGDLLGGKDFPPLQSSDLIKKNLKTIDFFEKDSDVIADVIAKAPFEQWKAYLGPEEYKSRIEILKTMSNLKNLHRIPADTIRDWIEQGLDVNRMLKVVDYTLEHGFPDLASMGSTELKTAKKLFLKKNTYGIDWSKSLEHQELLKTPQGKEYLDIRQNLKDLVSPPQQPSTVPSPEFEGSPLTPIIQNQRSFTEPVAVLDRPASYPGYSTRMPLYDSLKQRFMRLFNVNTEGPRALSSPRPQPSIPTPLLVF…	1363			52.6	0.35
PS_11-281_00016080		Yr8	MDAVNPTVLKTTIEAIPVLTEDNFSTWKTRITALFKLGGLKDQIINGEPALNDTDNTILCAIIIAKLSTTTHKNVVNSTNEEDAQLLWRNILRRFISNEPSNRARVYFSFASIVFDPSDIKKFITEVRSTLVRMEDVGIELPLDIITYDLIRRLPKSFDNIKQKITHSKDGEDIKPEVLIDHLEIHLNELKLTSGSKSESLESAMFTREDLRCKNGMHNPFSTNHTKENCFAVHPDKREAYLKRTQGSNVSSFSTFSSHHPNVFILDSGSTSHMVSDKKLFLHLDETEKGLINTSCGSNTLKIEGKGSISLIFKKNPIVFHNVLFVPKITVNLLSLRHLLLEQCNLNFHINHFTIHKHDNLFLEGNYHCNIPVIKFESHDHQSHLSLAELMHKSLGHIS…	1415			73.8	0.459
PS_11-281_00000903		Yr9	MLLSLSAPGLKPTATHLPYLYPQVLNLACTQSYVLRKQTRILEFLIKLGAKLLEMQNYNALILVMITPNSFTILLLKRTWEGVGDKAQALFENMNKAVSHQRNYAVVRGIVEKSKKLGFASKTIQIPANSASPLDSMDNSTLGHLRRRHWTPTGSEHTGTGHGNPTHCASPELPGVQIIDFDKYQKMMKIMDEIERFQVKFNFLEVSSITAYIPQTLAGTKSPSFPSSEPPRQTQAQFYDRQTSNGSPSQYDIVSAAQIESLAKLAEIWASANPFLSVADGRSRNISSNQLIELGEHHNKVHSGLHYLALIYVPSDFIRLLSESLCITLVFAFTNGLYAIAAVSRLSPKLNKTLAMERVNGSSTALIQAHRDSVREGYNLAFSPDLVTNSLVSAAITVL…	527			43	0.312
PS_11-281_haploid_00002745	PS_11_281_scaffold_6949	Yr24, Yr32	MTGIQGMIEKFVAKPLTSAARREMEGSRSAGRLKSGIKIQHQAFGDFFVHEDRSFAGVRAERLSKYTSYTVSEGFQRETEKIYIAKLLQSATWKLDLRLIPDGLFYFLSELCRLSISFQSDLKTDDSQYTLAILATLMNSEIILFIISSFKMRRIGARIFFPVILTFTGILIFCHAFLSNYTGLLVARFLVGLVNGGLFPGFLLYLSSFYSWRMALFYCTGCLAGGLSGTFAYTLTRLDGALGLAGWAWVFIVEFFSPSSREIVKIIVEQVSDIYTGKNCKLKKIEGMLTVLGGSVGFYLFPSSLDDAGFLTADEKKAVCERLHRDRSPVAAGSLLDEKPFRSSGFQIWQAIRSPHVGLCCLAFFFAGTNVNSLTYFQPSILNSLGYGPSVSRVMSIPP…	611			70.2	0.728
PS_11-281_00003874		Yr27	MNTSKPDLINEKLSTSFGHKRDLVIDKFDCLAHRCGQPEQRATPLPQKLSTDEINLHQAHLKRLHSSLLPLLGEQIAGLGSLIDSTALGEDSERQFEYILGIQSELHRTLVDIASVLTTICPETSSRKQSINDQHLEALKFIRLDRLRTRADRMRCTIEDFLDACWFLIEDLEISPEKLTEWDVIVRSQNRMDARKSWAIAEIESTIIFIRGSELNFAQMEWQFESPVNIDDLLSKATSRINLLNNKMNQTPTFRTLQTRNGPVIQLTKSTIAIVKLSRLFYKKLSGTAFSIKRCPLYTKMCSSELDTMISSATRTRNELDQMMCALDDFRYPAIVESAARSLLKEFQALLFLITFKLVPLIQGNEADSAQIELMTWFADWSTLLHVATRNVAEASEPF…	1087			77	0.468
PS_11-281_00011302		YrSP	MPTSRKCKKNNHTSLESSAISSPTNRDDTNEADGDVNSHGEPVTPSSTQAPQTTDEEELQRARLTYTNGICDSYQYYLTPELSNQLDKHKRRMIAYPCRLCGQHISRPTSDSSCSNLNKHVAGCLRKQNNSKKTHTLASLGIKGTGEINPKEVPQLCAVWCAEAARPFSALVDESHQAILHPTIVKHLPTRKAVKKDIHMLYSAIQESYKAILNAHKGALYLGVDVWQSPNGFDILGVVIYRLEELVSGKSKLEAMPLDFVRLSQRHTGEYLAETVRLVVEKFGIQQKICGIVSDNASNNEVMVRELKKQKWRALQRGGPVGTLFCPHSQPHRPRNSPPVWNQKKKKTPNTESTSAQDGSSGSDSGTDDAADQIRPFDCKRDTGSEDGESSSSGLDASD…	1222			59.6	0.45
PS_11-281_haploid_00009111	PS_11_281_scaffold_7577	YrSP	MVGTIASRATRQETQGDYEQAFSLYVDSVQKYLYLIRIIQDGPLKEHLKTISSKLLNRAEQIKSSRPQLSLRAPIRDRTSQEQDIVLQRSQKINGITFPPWSPSNSTPAKGASYKRHSQSIYVFECTADKADDKFPYRQWDRTAAIQPALSPVQKETFLEWRSINKTDTILQLYNHDALDPTDIVQDVVTDCSLIAAFSVLINHAKTFQSKLHVGCVYPKGSDGFPQVPEDGIYRVKLFLNGTEREFDPNNFHYVFFNRYVPISKSGSRMCAQSRRGLYFWPALVEKAYMKVMGGYDFVGSVGTNANNLDALESVGLVPCHDYAVISQFFLSASVNHCGFHLDIQEDNKGNDWSHYIMPGMLLSHNLHPRLSGQLSWRTRCLNWYLVDPLRESELSLYL…	824			58.2	0.414
The information for putative avirulence factors (Avrs) of Puccinia striiformis f. sp. tritici (Pst) is sourced from Li et al., 2020.
Li, Y., Xia, C., Wang, M., Yin, C. & Chen, X. Whole-genome sequencing of Puccinia striiformis f. sp. tritici mutant isolates identifies avirulence gene candidates. BMC Genomics 21, 247 (2020).
